# Supplementary material for: Na+-Coupled Respiration and Reshaping of Extracellular Polysaccharide Layer Counteract Monensin-Induced Cation Permeability in Prevotella bryantii B14
Source: Int J Mol Sci. 2021 Sep 22;22(19):10202. doi: 10.3390/ijms221910202 (PMC8508442; doi:10.3390/ijms221910202)
Supplement: Supplementary file 1 [file ijms-22-10202-s001.zip]

Archive with 3 entries (3 files):
- 20210827 Supplementary Material.pdf
- Data S1.xlsx
- Data S2.xlsx
