# Supplementary material for: Na+-Coupled Respiration and Reshaping of Extracellular Polysaccharide Layer Counteract Monensin-Induced Cation Permeability in Prevotella bryantii B14
Source: Int J Mol Sci. 2021 Sep 22;22(19):10202. doi: 10.3390/ijms221910202 (PMC8508442; doi:10.3390/ijms221910202)
Supplement: Supplementary file 1 [file ijms-22-10202-s001.zip › Data S1.xlsx]

## Sheet: Supplementary Data 1
Uniprot ID	LFQ 0 µM_A	LFQ 0 µM_B	LFQ 0 µM_C	LFQ 0 µM_D	LFQ 0 µM_E	LFQ 0 µM_F	LFQ 10 µM_A	LFQ 10 µM_B	LFQ 10 µM_C	LFQ 10 µM_D	LFQ 10 µM_E	LFQ 10 µM_F	LFQ 20 µM_A	LFQ 20 µM_B	LFQ 20 µM_C	LFQ 20 µM_D	LFQ 20 µM_E	LFQ 20 µM_F	LFQ 50 µM_A	LFQ 50 µM_B	LFQ 50 µM_C	LFQ 50 µM_D	LFQ 50 µM_E	LFQ 50 µM_F	0Count	0 µM (Av)	10 µM (Av)	20 µM (Av)	50 µM (Av)	0Count	0 µM (SD)	10 µM (SD)	20 µM (SD)	50 µM (SD)	Protein Description (Uniprot ID)	#KO (KEGG)	COG	0 µM (X-fold)	10 µM (X-fold)	20 µM (X-fold)	50 µM (X-fold)
D8E004	2293600000	1502400000	1990000000	915170000	1949200000	2293500000	41630000	8680800	18172000	21071000	0	0	0	8598100	0	0	0	0	6536500	20233000	0	0	0	0	11	1.82398e+09	22388450	0	0	2	4.85384e+08	1.44105e+07	3.20432e+06	7.44609e+06	Putative lipoprotein (D8E004)	0	!S	1	0.0122745	-	-
A0A1H9C300	2693100000	2938800000	1945200000	2174800000	1648700000	1584900000	73622000	82230000	104400000	9786100	77126000	53446000	7806200	83225000	58229000	52480000	47809000	53350000	87206000	68831000	61345000	52441000	63435000	39279000	0	2164250000	66768350	50483200	62089500	0	5.04834e+08	2.95351e+07	2.22587e+07	1.46746e+07	Starch-binding associating with outer membrane (A0A1H9C300)	K21572	!S	1	0.0308506	0.023326	0.0286887
A0A1H9CFZ8	38824000	19236000	33740000	19175000	62102000	57773000	1107200000	1204400000	1056800000	1151100000	1329100000	1400300000	1289900000	1473000000	1576900000	1587500000	1635400000	1792000000	1352100000	1119600000	983380000	1742200000	1459300000	1500900000	0	38475000	1208150000	1.55912e+09	1359580000	0	1.68118e+07	1.21049e+08	1.53335e+08	2.50162e+08	Ribonuclease R (A0A1H9CFZ8)	K12573	K	1	31.4009	40.5229	35.3367
A0A1H9KL67	1352300000	1378200000	1358800000	589720000	892000000	894210000	29464000	20963000	39836000	28436000	0	0	17602000	13247000	0	0	0	0	0	14715000	0	0	0	0	11	1.07754e+09	29674750	0	0	2	3.0304e+08	1.50269e+07	7.37906e+06	5.48396e+06	Uncharacterized protein (A0A1H9KL67)	0	!S	1	0.0275394	-	-
D8DZ94	1711500000	1619600000	1041800000	945140000	956410000	735100000	48346000	63325000	157470000	157610000	37986000	40739000	33499000	49836000	76784000	20666000	30159000	0	0	25867000	23504000	0	35399000	46495000	3	1.16826e+09	84246000	42188800	32816250	0	3.64486e+08	5.24458e+07	2.38817e+07	1.71497e+07	Putative lipoprotein (D8DZ94)	0	!S	1	0.0721125	0.0361126	0.0280899
D8DYV1	2114100000	2059100000	1265100000	2232200000	2398100000	1984200000	221620000	233690000	392970000	227120000	110110000	33796000	24317000	0	91073000	0	0	0	58871000	120170000	42523000	0	21717000	0	6	2008800000	2.03218e+08	0	60820250	1	3.57951e+08	1.11965e+08	3.33328e+07	4.14773e+07	Tetratricopeptide repeat domain protein (D8DYV1)	0	S	1	0.101164	-	0.0302769
D8DYM2	1119800000	1332400000	533080000	597990000	295720000	533710000	20573000	0	25296000	22984000	25056000	18120000	0	0	23150000	0	0	21170000	24837000	0	17389000	0	0	0	9	735450000	22405800	0	0	2	3.64688e+08	8.71577e+06	1.04619e+07	1.01823e+07	Endonuclease G (D8DYM2)	K01173	F	1	0.0304654	-	-
D8DUB4	6352700000	8794100000	5854300000	5199200000	3523900000	3666300000	202440000	257710000	337390000	227540000	260890000	130590000	234260000	251960000	212990000	147560000	88704000	94014000	248650000	184590000	178930000	144410000	151120000	149120000	0	5.56508e+09	2.36093e+08	1.71581e+08	1.76137e+08	0	1.78121e+09	6.28223e+07	6.52768e+07	3.58231e+07	Putative membrane protein (D8DUB4)	0	P	1	0.042424	0.0308318	0.0316503
D8DVI9	42500000	47144000	38570000	39023000	19677000	116280000	1419300000	1205000000	1254500000	1142000000	1287400000	1326700000	1726700000	1369700000	1551400000	1565100000	1723000000	1675900000	1295100000	1163100000	1836100000	1661900000	1703100000	1743400000	0	5.05323e+07	1.27248e+09	1.60197e+09	1.56712e+09	0	3.06223e+07	8.8148e+07	1.24858e+08	2.47698e+08	GTPase Era (D8DVI9)	K03595	S	1	25.1816	31.7018	31.0122
D8DTH1	30835000	101580000	0	41804000	16137000	46873000	1218900000	1432400000	939230000	1248500000	1373400000	1689900000	1371500000	1367300000	1416600000	1644600000	1576900000	1646600000	1335300000	1180000000	1406400000	1539900000	1473600000	1350900000	1	47445800	1317055000	1.50392e+09	1.38102e+09	0	3.18715e+07	2.28246e+08	1.21997e+08	1.13919e+08	1-deoxy-D-xylulose 5-phosphate reductoisomerase (D8DTH1)	K00099	I	1	27.7591	31.6976	29.1072
D8DV24	77301000	127880000	41814000	658920000	541940000	734600000	11425000	13304000	35664000	15217000	0	0	21247000	4758500	12861000	15573000	7509500	0	24915000	9231600	0	17710000	0	0	6	363742500	18902500	12389800	0	1	2.88021e+08	1.19596e+07	7.05669e+06	9.75909e+06	Glycosyl hydrolase family 20, domain 2 (D8DV24)	0	!S	1	0.0519667	0.034062	-
D8DV25	649830000	756780000	469290000	1280500000	1216200000	1138300000	7887700	27844000	124740000	44244000	10784000	0	0	50671000	30706000	32034000	0	13107000	94074000	11777000	24578000	0	19071000	0	5	9.18483e+08	43099940	31629500	37375000	0	3.07709e+08	4.22914e+07	1.84417e+07	3.22267e+07	Alpha-L-rhamnosidase (D8DV25)	K05989	S	1	0.0469251	0.0344367	0.0406921
D8DXK4	0	104480000	0	25763000	99628000	57176000	872190000	647650000	833920000	857300000	1089500000	846680000	1236900000	1267700000	1309900000	1722100000	1567800000	1458200000	2376700000	1123300000	1996400000	2188500000	2052400000	1695400000	2	71761750	8.57873e+08	1427100000	1905450000	0	4.28991e+07	1.28289e+08	1.74694e+08	4.05779e+08	ATP-dependent RNA helicase DeaD (D8DXK4)	K05592	L	1	11.9545	19.8866	26.5524
D8DV50	77085000	99637000	71160000	548870000	522570000	350630000	9456900	15273000	61819000	16973000	3794200	6346500	10500000	10125000	17125000	8003300	0	0	11517000	11354000	13508000	0	0	0	5	2.78325e+08	1.89438e+07	11438325	0	1	2.05517e+08	1.97224e+07	6.07166e+06	6.10258e+06	Acetyl-CoA carboxylase, biotin carboxylase subunit (D8DV50)	K09955	S	1	0.0680634	0.041097	-
D8DU81	116890000	66366000	126020000	143820000	74430000	150120000	1934900000	2231400000	1982300000	1718000000	1907100000	2268000000	2671000000	2316000000	2471000000	2924000000	2605700000	2843500000	2472600000	1828100000	2593000000	2787200000	2418800000	2335000000	0	112941000	2006950000	2.63853e+09	2.40578e+09	0	3.208e+07	1.90519e+08	2.07256e+08	2.95491e+08	AMP-binding family protein (D8DU81)	K01897	I	1	17.7699	23.3621	21.3012
D8DZJ7	18556000	58944000	0	26405000	0	30107000	508360000	369120000	371760000	317970000	338240000	429220000	370390000	817420000	680890000	545310000	456280000	606270000	764930000	434920000	743780000	803560000	836650000	491470000	2	33503000	3.89112e+08	5.79427e+08	6.79218e+08	0	2.01212e+07	6.34805e+07	1.45878e+08	1.5636e+08	Alpha-amylase (D8DZJ7)	K07405	G	1	11.6142	17.2948	20.2734
D8DTI3	2740000000	2852700000	2403000000	3191900000	2115100000	2091200000	317600000	404890000	473150000	349490000	183000000	196140000	242560000	160850000	196560000	26258000	106040000	34720000	158330000	275890000	315830000	148120000	104450000	137740000	0	2565650000	3.20712e+08	1.27831e+08	190060000	0	3.99904e+08	1.04598e+08	8.00398e+07	7.74781e+07	Peroxiredoxin (D8DTI3)	0	O	1	0.125002	0.0498242	0.0740787
D8DTQ4	43855000	45825000	0	0	17602000	21069000	498270000	504620000	547830000	485530000	499450000	592640000	541220000	529880000	628950000	649300000	693470000	747000000	505350000	489810000	523750000	554550000	649170000	656130000	2	32087750	521390000	6.31637e+08	5.63127e+08	0	1.83996e+07	3.73245e+07	7.74391e+07	6.63207e+07	Uncharacterized protein, UPF0371 family (D8DTQ4)	0	S	1	16.2489	19.6847	17.5496
D8DXU3	1043800000	857390000	603750000	1269600000	921930000	862450000	143590000	99173000	229430000	145240000	58977000	105040000	86275000	21436000	46700000	37471000	0	0	0	61657000	0	25989000	0	82249000	5	9.26487e+08	1.30242e+08	47970500	0	1	2.01884e+08	5.31044e+07	2.98647e+07	3.27394e+07	Glycoside hydrolase, family 28 (D8DXU3)	0	G	1	0.140576	0.0517768	-
D8DW07	844920000	630470000	672180000	1711600000	1407000000	1514900000	42956000	33800000	161410000	26947000	12744000	75013000	63653000	136620000	94847000	81064000	12820000	13035000	139420000	46635000	106800000	96467000	24682000	61168000	0	1.13018e+09	5.88117e+07	67006500	7.91953e+07	0	4.28862e+08	4.96714e+07	4.41193e+07	3.88248e+07	Uncharacterized protein (D8DW07)	0	!S	1	0.0520375	0.0592884	0.0700733
D8E006	15930000000	13944000000	16985000000	20887000000	15649000000	14993000000	1417500000	1236800000	1694600000	956330000	882780000	879370000	1047900000	1043600000	843320000	877420000	703290000	619530000	1593800000	1346900000	1079500000	681580000	649520000	677240000	0	16398000000	1.1779e+09	8.55843e+08	1.00476e+09	0	2.20876e+09	3.03635e+08	1.591e+08	3.66861e+08	Putative lipoprotein (D8E006)	0	!S	1	0.0718317	0.0521919	0.0612731
D8DVP8	1557600000	1592300000	871400000	2077200000	1511800000	1709700000	225120000	176590000	348250000	28755000	95327000	147350000	150120000	57150000	153110000	21646000	90404000	46869000	56241000	150600000	78189000	0	0	74172000	2	1.55333e+09	170232000	8.65498e+07	89800500	0	3.5758e+08	1.00742e+08	5.0229e+07	5.15656e+07	Uncharacterized protein (D8DVP8)	0	!S	1	0.109591	0.0557188	0.0578115
D8DXQ3	31487000	23364000	0	81133000	0	102200000	706310000	713200000	754990000	981540000	911650000	1005500000	605010000	721100000	1147400000	1348800000	1268500000	1321100000	753140000	739160000	1067500000	976660000	1044800000	1124800000	2	59546000	8.45532e+08	1.06865e+09	951010000	0	3.89646e+07	1.24868e+08	2.95553e+08	1.51251e+08	GH3 auxin-responsive promoter superfamily (D8DXQ3)	0	S	1	14.1996	17.9467	15.971
D8DT73	1716600000	1680500000	1431000000	1820300000	2428300000	2565700000	32533000000	37040000000	32379000000	27884000000	35279000000	34402000000	36586000000	32756000000	31598000000	27448000000	31318000000	29804000000	24936000000	33656000000	27159000000	33855000000	30718000000	28972000000	0	1940400000	3.32528e+10	31585000000	2.98827e+10	0	4.1243e+08	2.88313e+09	2.79104e+09	3.25147e+09	Protein translocase subunit SecA (D8DT73)	K03070	U	1	17.1371	16.2776	15.4003
D8DT71	55456000	125330000	0	15802000	76431000	0	1217200000	934180000	1081500000	988150000	1182100000	1117600000	990770000	1215900000	1064500000	1521000000	1364000000	829610000	795400000	1099000000	1308700000	1130900000	986580000	953160000	2	68254750	1.08679e+09	1.1643e+09	1.04562e+09	0	4.55543e+07	1.00073e+08	2.31613e+08	1.60197e+08	Ferrous iron transport protein B (D8DT71)	K04759	P	1	15.9225	17.0581	15.3194
D8E003	2966000000	2632800000	2491900000	4324300000	2851200000	2801800000	217250000	228240000	181420000	176700000	135800000	144950000	93445000	187110000	365270000	66769000	311220000	345010000	150600000	87274000	87897000	366040000	137710000	305710000	0	3.01133e+09	1.80727e+08	2.28137e+08	1.89205e+08	0	6.0671e+08	3.39277e+07	1.19186e+08	1.07734e+08	Outer membrane receptor for ferrienterochelin and colicins (D8E003)	K02014	P	1	0.0600155	0.0757596	0.062831
D8DVY5	1585800000	1513500000	1379000000	1030300000	1008800000	996240000	196640000	241030000	260030000	139890000	146630000	170630000	165540000	72480000	32250000	113950000	104150000	0	69134000	102860000	72865000	68170000	68235000	98129000	1	1.25227e+09	192475000	97674000	7.98988e+07	0	2.48208e+08	4.52452e+07	5.44332e+07	1.47112e+07	Putative auto-transporter adhesin, head GIN domain (D8DVY5)	0	S	1	0.1537	0.0779973	0.063803
D8DWT4	184390000	57386000	125610000	129780000	70483000	151700000	1213600000	1802800000	1559800000	1342500000	1682500000	1577600000	1999700000	1844000000	1524100000	1756000000	1922800000	2190200000	1619800000	1634400000	1986400000	2045700000	2028500000	1939000000	0	119891500	1529800000	1872800000	1.87563e+09	0	4.40652e+07	1.98366e+08	2.06321e+08	1.78988e+08	Putative glycogen synthase (D8DWT4)	0	M	1	12.7599	15.6208	15.6444
D8DV05	1636900000	1866000000	1063800000	3947300000	2789400000	2710100000	182830000	286310000	372590000	275180000	77987000	79231000	248280000	278830000	228740000	24963000	80716000	41034000	611460000	207490000	324260000	70235000	67917000	47600000	0	2.33558e+09	2.12355e+08	1.50427e+08	2.21494e+08	0	9.37189e+08	1.09347e+08	1.03893e+08	1.99806e+08	Starch-binding associating with outer membrane (D8DV05)	K21572	S	1	0.0909215	0.0644067	0.0948344
D8DZM3	6323200000	6890600000	5491000000	7324900000	5563200000	5072200000	838120000	855980000	1150700000	889290000	727220000	756280000	684010000	453580000	641550000	583730000	475040000	411940000	282300000	905480000	236700000	253640000	289050000	411350000	0	6110850000	8.69598e+08	5.41642e+08	396420000	0	8.05186e+08	1.37656e+08	1.00859e+08	2.34454e+08	LruC domain-containing protein (D8DZM3)	0	!S	1	0.142304	0.0886361	0.0648715
A0A1H8YR68	149510000	116940000	46664000	165950000	54348000	87874000	1263200000	1467000000	1448300000	1606600000	1870200000	1839800000	1657100000	1348600000	1549300000	1826200000	1720100000	1428300000	1107700000	1460800000	929900000	1325100000	1476200000	1831100000	0	1.03548e+08	1.58252e+09	1.58827e+09	1.35513e+09	0	4.4885e+07	2.17124e+08	1.64964e+08	2.8732e+08	ATP-dependent Clp protease ATP-binding subunit ClpX (A0A1H8YR68)	K03544	O	1	15.283	15.3385	13.087
D8DTT2	2407800000	1587900000	1606700000	0	344840000	614870000	293410000	196500000	25757000	148460000	222100000	141740000	98104000	101720000	125990000	28821000	26072000	136800000	278070000	334380000	118100000	51419000	122280000	106280000	1	1312422000	1.71328e+08	8.62512e+07	168421500	0	8.387e+08	8.23658e+07	4.36537e+07	1.0147e+08	Thioredoxin (D8DTT2)	K03671	O	1	0.130543	0.0657191	0.128329
D8DUF4	16334000000	13458000000	10684000000	11340000000	8215300000	8316200000	1530000000	1505300000	2436400000	1469200000	1178600000	1268500000	920790000	963600000	942030000	797090000	737990000	603870000	545920000	2274300000	637140000	231680000	267100000	595450000	0	11391250000	1.56467e+09	8.27562e+08	7.58598e+08	0	2.85037e+09	4.1039e+08	1.28641e+08	6.95601e+08	Uncharacterized protein (D8DUF4)	0	!S	1	0.137357	0.0726489	0.0665948
D8DSY2	66642000	133570000	0	179640000	234570000	286770000	2060100000	2282700000	1970400000	2070200000	2109300000	2336500000	2633900000	2453300000	2538400000	2699100000	2785200000	3008700000	2113300000	1902600000	2466500000	2969600000	2547700000	2389700000	1	180238400	2138200000	2.68643e+09	2.39823e+09	0	9.70008e+07	1.29047e+08	1.79256e+08	3.36742e+08	Glutamine-fructose-6-phosphate aminotransferase [isomerizing] (D8DSY2)	K00820	M	1	11.8632	14.9049	13.3059
D8DWS2	674730000	614450000	490000000	607520000	451710000	438110000	26460000	44505000	158200000	74236000	76506000	63960000	41578000	38653000	65086000	28494000	39387000	11617000	18370000	71944000	31129000	130390000	0	24514000	1	5.46087e+08	7.39778e+07	3.74692e+07	55269400	0	9.01003e+07	4.14865e+07	1.59872e+07	4.35066e+07	Outer membrane protein assembly factor BamA (D8DWS2)	0	M	1	0.135469	0.068614	0.10121
A0A1H8YZZ3	79966000	123310000	0	45501000	138030000	148780000	1235200000	1184000000	863470000	1030000000	899470000	1050400000	1380300000	1372700000	1175900000	1205600000	1190200000	1163900000	1819300000	1036400000	1936600000	1373700000	1427300000	1444600000	1	107117400	1.04376e+09	1248100000	1.50632e+09	0	5.33059e+07	1.35323e+08	9.17089e+07	2.97647e+08	Uncharacterized protein (A0A1H8YZZ3)	0	!S	1	9.74404	11.6517	14.0623
D8DZY9	18704000	20871000	0	28206000	0	74920000	321980000	416400000	361710000	373480000	469280000	446170000	258110000	497820000	443010000	358510000	583480000	552490000	441410000	428610000	455050000	517490000	547880000	609190000	2	35675250	398170000	4.48903e+08	4.99938e+08	0	2.51664e+07	5.07228e+07	1.12429e+08	6.46409e+07	PSP1 domain protein (D8DZY9)	0	S	1	11.161	12.583	14.0136
D8E002	1198100000	1334100000	906140000	1533600000	1001000000	909980000	89955000	103910000	141180000	79951000	37145000	42758000	0	15239000	0	36806000	0	0	48202000	46242000	0	0	0	0	8	1.14715e+09	8.24832e+07	0	0	2	2.31871e+08	3.5591e+07	1.37566e+07	2.22679e+07	HmuY protein (D8E002)	0	!S	1	0.0719025	-	-
D8DUR3	2152900000	2507900000	1978800000	1542300000	1243400000	1284300000	297060000	301820000	414130000	236650000	227550000	79607000	160640000	142880000	216030000	78400000	0	78196000	122860000	230020000	127580000	82392000	77572000	130730000	1	1.78493e+09	259469500	135229200	1.28526e+08	0	4.65193e+08	1.00844e+08	6.94676e+07	5.01058e+07	Putative alkyl hydroperoxide reductase/ Thiol specific antioxidant/ Mal allergen (D8DUR3)	0	O	1	0.145366	0.0757615	0.0720059
D8E0G9	507770000	666670000	384890000	941140000	1108200000	800310000	31030000	31318000	91712000	59663000	0	0	48131000	85695000	40002000	0	0	0	123470000	63198000	82318000	0	0	0	8	734830000	53430750	0	0	2	2.46616e+08	3.24076e+07	3.22086e+07	4.82289e+07	Alpha-L-arabinofuranosidase (D8E0G9)	K01209	G	1	0.0727117	-	-
D8DXX2	63426000	141620000	64376000	120710000	189890000	157680000	1560200000	1554200000	1268600000	1252000000	1458200000	1791300000	1793600000	1428000000	1750900000	1687000000	1753300000	1723800000	1409600000	1424400000	1537300000	1562600000	1633200000	1813600000	0	1.2295e+08	1480750000	1.68943e+09	1563450000	0	4.65739e+07	1.85289e+08	1.21273e+08	1.36094e+08	tRNA N6-adenosine threonylcarbamoyltransferase (D8DXX2)	K01409	O	1	12.0435	13.7408	12.7161
D8DY24	1204200000	1196600000	741410000	924330000	720650000	747730000	129700000	92204000	174740000	72253000	73489000	59921000	132210000	64612000	32256000	90598000	77474000	7951100	38321000	139050000	50649000	49243000	0	0	2	9.22487e+08	100384500	67516850	69315750	0	2.07594e+08	4.00148e+07	4.00353e+07	4.65137e+07	Aspartyl protease (D8DY24)	0	!S	1	0.108819	0.0731901	0.0751401
D8DYY9	2993300000	2763000000	1886400000	2473800000	2273400000	1976200000	227060000	278270000	333520000	250340000	177400000	130330000	196840000	253460000	189500000	146800000	146350000	128340000	283040000	280760000	260270000	179980000	168930000	141110000	0	2394350000	232820000	1.76882e+08	219015000	0	3.97586e+08	6.59822e+07	4.20618e+07	5.73223e+07	Putative lipoprotein (D8DYY9)	0	!S	1	0.0972372	0.0738746	0.0914716
D8DVZ9	0	73890000	19057000	0	30167000	30943000	358850000	409150000	377770000	353900000	467590000	465480000	397270000	471680000	498920000	598250000	531430000	543330000	488720000	391580000	565260000	539030000	574080000	559230000	2	38514250	4.05457e+08	5.06813e+08	519650000	0	2.49494e+07	4.66794e+07	6.27117e+07	6.36967e+07	Uncharacterized protein (D8DVZ9)	0	!S	1	10.5274	13.1591	13.4924
D8DZR1	156810000000	152220000000	103750000000	118620000000	101970000000	94420000000	14024000000	14408000000	19200000000	12949000000	9333500000	9781300000	11523000000	10367000000	9602900000	8998900000	7402100000	6812500000	12808000000	13654000000	9057300000	6205000000	6058000000	6700200000	0	1.21298e+11	1.32826e+10	9.11773e+09	9.08042e+09	0	2.45912e+10	3.28627e+09	1.62547e+09	3.10595e+09	Imelysin (D8DZR1)	0	S	1	0.109504	0.0751678	0.0748602
D8E085	28497000	114290000	47035000	81686000	74031000	137760000	826530000	1062400000	1042500000	846080000	1180000000	1077800000	1096800000	1060800000	943960000	1164700000	1118800000	1000400000	931650000	931650000	1100500000	1062900000	1042300000	1121800000	0	8.05498e+07	1005885000	1.06424e+09	1031800000	0	3.71661e+07	1.27625e+08	7.38058e+07	7.52299e+07	Thiamine-monophosphate kinase (D8E085)	K00946	H	1	12.4877	13.2122	12.8095
A0A1H9GFG9	72939000	40501000	0	0	44110000	41314000	589300000	601880000	641640000	692570000	718830000	693640000	786920000	527360000	597300000	597420000	540040000	684200000	512800000	518070000	713970000	683740000	615870000	616180000	2	49716000	656310000	6.22207e+08	610105000	0	2.58902e+07	4.87942e+07	8.94014e+07	7.55192e+07	Histidinol dehydrogenase (A0A1H9GFG9)	K00013	E	1	13.2012	12.5152	12.2718
D8DY73	119910000	132780000	123160000	119960000	242810000	271670000	1727200000	1821200000	1637200000	1617100000	1944200000	1862400000	2091700000	2118800000	2179800000	2326200000	2224400000	2346100000	1954900000	1851600000	1753300000	2533500000	2287500000	2256600000	0	1.68382e+08	1.76822e+09	2214500000	2.10623e+09	0	6.35278e+07	1.18555e+08	9.60346e+07	2.73961e+08	Transcription termination factor Rho (D8DY73)	K03628	K	1	10.5012	13.1517	12.5087
D8DY53	230350000	96153000	138170000	331110000	352750000	508190000	2485300000	2628700000	2536900000	2504100000	2912000000	2968800000	3735500000	3196400000	3002900000	3464800000	3740800000	3867000000	2822500000	2629100000	3106800000	3811500000	3966000000	3382100000	0	276120500	2.67263e+09	3.50123e+09	3.28633e+09	0	1.39204e+08	1.95304e+08	3.13221e+08	4.87553e+08	Lon protease (D8DY53)	K01338	O	1	9.67923	12.6801	11.9018
D8DV04	3746400000	4875100000	2416100000	8659700000	7114000000	8307200000	612270000	550800000	816880000	462620000	165850000	225960000	860260000	1323400000	819310000	153000000	144160000	163810000	1494100000	311570000	1125600000	64138000	234400000	151520000	0	5.85308e+09	4.72397e+08	5.77323e+08	5.63555e+08	0	2.33442e+09	2.233e+08	4.53489e+08	5.43574e+08	TonB-dependent receptor (D8DV04)	K21573	P	1	0.080709	0.0986358	0.0962834
D8DWH3	104110000	105280000	31164000	32855000	39120000	51532000	640330000	572560000	510310000	487560000	596150000	674380000	747790000	686170000	795710000	776490000	696270000	782690000	559980000	503260000	580380000	588640000	701870000	648990000	0	6.06768e+07	580215000	747520000	5.97187e+08	0	3.18048e+07	6.61627e+07	4.24046e+07	6.35141e+07	Threonylcarbamoyladenosine tRNA methylthiotransferase MtaB (D8DWH3)	K18707	J	1	9.56238	12.3197	9.84209
D8DVI8	197600000	201170000	80002000	291760000	237190000	266720000	1873600000	1748800000	1604800000	1497200000	2028100000	2000400000	2313900000	2507900000	2229500000	2421900000	2723500000	2626900000	2223100000	1944800000	2895200000	2773300000	3155000000	2684500000	0	212407000	1792150000	2470600000	2612650000	0	6.79922e+07	1.9564e+08	1.70702e+08	4.08803e+08	GTPase Der (D8DVI8)	K03977	S	1	8.43734	11.6314	12.3002
D8DXW6	38076000	0	100150000	51785000	100460000	122730000	734880000	798050000	672770000	790650000	761100000	871630000	313690000	872530000	868820000	1033200000	996230000	1202300000	950720000	892100000	1040600000	970110000	1163300000	987330000	1	82640200	7.71513e+08	8.81128e+08	1.00069e+09	0	4.25451e+07	6.09569e+07	2.7741e+08	8.50855e+07	Ribosomal protein S12 methylthiotransferase RimO (D8DXW6)	K14441	J	1	9.33581	10.6622	12.109
D8DTT3	118030000	216540000	49712000	37685000	92251000	29819000	1017900000	912500000	1056800000	943880000	986750000	1097300000	947000000	821040000	958970000	1080700000	1155000000	1045200000	857630000	649950000	1419100000	1015800000	1392800000	1205200000	0	9.06728e+07	1.00252e+09	1.00132e+09	1090080000	0	6.42678e+07	6.31889e+07	1.07307e+08	2.7881e+08	Phosphoserine phosphatase (D8DTT3)	K01079	E	1	11.0565	11.0432	12.0221
D8DVX4	0	83911000	0	88497000	56349000	74712000	557900000	578430000	775290000	537950000	704430000	976240000	756190000	749400000	783370000	867880000	1029400000	1178900000	795420000	762050000	789860000	1120100000	836540000	1160700000	2	75867250	6.88373e+08	894190000	9.10778e+08	0	3.71505e+07	1.54066e+08	1.59333e+08	1.64234e+08	CYTH domain-containing protein (D8DVX4)	0	!S	1	9.07339	11.7862	12.0049
D8DTW5	90341000	124510000	0	74707000	165770000	178220000	1313800000	1258900000	1183900000	1063400000	1139500000	1509800000	1314700000	1885700000	1403300000	1350100000	1452500000	1651900000	1527900000	1222300000	1321700000	1514400000	1338300000	1323200000	1	126709600	1.24488e+09	1509700000	1.37463e+09	0	5.99865e+07	1.43113e+08	1.99869e+08	1.10301e+08	Histidine kinase (D8DTW5)	0	T	1	9.8247	11.9146	10.8487
D8DUU9	43803000	65195000	0	116940000	98345000	134440000	949210000	851240000	1089500000	1094600000	1006200000	1368900000	764090000	976140000	1174000000	1036700000	1150900000	1393600000	958360000	855460000	933410000	936310000	985610000	963310000	1	91744600	1.05994e+09	1.08257e+09	9.38743e+08	0	4.56778e+07	1.61367e+08	1.93489e+08	4.11406e+07	Uridine kinase (D8DUU9)	K00876	F	1	11.5532	11.7998	10.2321
A0A1H9DUG4	1478700000	1528200000	1315900000	1553500000	1481000000	1385300000	310470000	284430000	558240000	268540000	251100000	236450000	311030000	178840000	223430000	168210000	136770000	137300000	128310000	255110000	166950000	63604000	18078000	112870000	0	1457100000	318205000	1.92597e+08	1.24154e+08	0	8.21367e+07	1.09902e+08	6.04641e+07	7.5326e+07	YARHG domain-containing protein (A0A1H9DUG4)	0	S	1	0.218382	0.132178	0.085206
D8DT19	17488000	19974000	0	44550000	71920000	55556000	341570000	341280000	432550000	372620000	574800000	673800000	333200000	413040000	473750000	661240000	624060000	427880000	275700000	370080000	381800000	601360000	644860000	552860000	1	41897600	4.56103e+08	4.88862e+08	471110000	0	2.46111e+07	1.26034e+08	1.16847e+08	1.35527e+08	Anaerobic ribonucleoside-triphosphate reductase (D8DT19)	K21636	F	1	10.8861	11.668	11.2443
D8DV97	1873700000	1869900000	1782000000	2204700000	1576900000	1769800000	333970000	284580000	376520000	259230000	168690000	154890000	250030000	228140000	261520000	88167000	59590000	86695000	280320000	221970000	334940000	137980000	54909000	115870000	0	1.84617e+09	262980000	162357000	1.90998e+08	0	1.88114e+08	8.06077e+07	8.52811e+07	9.71531e+07	L-asparaginase (D8DV97)	K01424	E	1	0.142447	0.0879428	0.103457
D8DSX9	554960000	522870000	488700000	910300000	667100000	688980000	160790000	168500000	140820000	130610000	125830000	112790000	137130000	84417000	73838000	0	58174000	54998000	71639000	0	89966000	47554000	41338000	32014000	2	6.38818e+08	139890000	81711400	56502200	0	1.41439e+08	1.94697e+07	4.07679e+07	2.86329e+07	Putative lipoprotein (D8DSX9)	0	!S	1	0.218982	0.12791	0.088448
A0A1H9CY22	1101500000	1032800000	1024000000	950450000	580180000	752160000	123140000	121060000	205350000	120360000	128800000	140440000	114720000	120960000	114030000	115880000	89850000	32717000	110500000	98547000	96105000	35707000	31925000	110640000	0	9.06848e+08	1.39858e+08	9.80262e+07	8.05707e+07	0	1.82583e+08	3.00689e+07	3.08536e+07	3.3525e+07	Outer membrane receptor proteins, mostly Fe transport (A0A1H9CY22)	0	P	1	0.154225	0.108095	0.0888469
D8DWD8	1016300000	1313000000	1223500000	971130000	816940000	873290000	144430000	123800000	196590000	118030000	147350000	125060000	150480000	88964000	129250000	133950000	105990000	103310000	90209000	157410000	94132000	93491000	52523000	65513000	0	1.03569e+09	1.42543e+08	1.18657e+08	92213000	0	1.78392e+08	2.64751e+07	2.09621e+07	3.30358e+07	Uncharacterized protein (D8DWD8)	0	!S	1	0.137631	0.114568	0.089035
A0A1H8ZXI2	24065000	21573000	32635000	0	64132000	32234000	281690000	353120000	207720000	320690000	401850000	337450000	240860000	454660000	416750000	370840000	412340000	406650000	400130000	336610000	404380000	322750000	372230000	361510000	1	34927800	3.17087e+08	3.83683e+08	3.66268e+08	0	1.90542e+07	6.07246e+07	6.83657e+07	3.00853e+07	cAMP-binding domain of CRP or a regulatory subunit of cAMP-dependent protein kinases (A0A1H8ZXI2)	K21556	T	1	9.07835	10.985	10.4864
D8DVN0	143650000	107460000	46709000	81858000	110730000	36370000	790480000	752640000	670290000	757670000	912360000	923190000	867220000	862990000	899370000	949760000	1042600000	1119800000	818110000	739230000	953050000	899210000	1109800000	1097700000	0	8.77962e+07	801105000	9.56957e+08	9.36183e+08	0	3.74173e+07	9.01326e+07	9.49589e+07	1.35778e+08	GTPase HflX (D8DVN0)	K03665	S	1	9.1246	10.8998	10.6631
A0A1H9FLA1	6445200000	6395300000	6224800000	1830900000	3500400000	3994600000	694090000	664610000	785020000	757310000	565810000	555810000	490840000	510430000	455530000	355800000	469670000	335080000	550460000	828710000	473860000	302360000	389630000	397350000	0	4.73187e+09	6.70442e+08	436225000	490395000	0	1.75153e+09	8.69442e+07	6.6682e+07	1.69561e+08	NADH-FMN oxidoreductase RutF, flavin reductase (DIM6/NTAB) family (A0A1H9FLA1)	0	S	1	0.141687	0.0921888	0.103637
D8DXE8	169020000	150840000	0	0	67337000	53007000	977730000	1125900000	874580000	929640000	988370000	1105800000	1194000000	1133700000	1188500000	1246900000	1180100000	1147900000	1020900000	776370000	1193700000	1093600000	1220700000	1063000000	2	110051000	1.00034e+09	1181850000	1.06138e+09	0	6.62921e+07	8.97735e+07	3.628e+07	1.45374e+08	Argininosuccinate lyase (D8DXE8)	K01755	E	1	9.08976	10.7391	9.64442
D8DW91	264310000	211800000	78817000	123050000	158150000	100810000	1343200000	1260200000	1223900000	1493300000	1438500000	1024400000	1260500000	1678100000	1662300000	1657200000	1382100000	1361500000	2048100000	1102000000	1833300000	1541900000	1312500000	1993300000	0	1.56156e+08	1297250000	1.50028e+09	1.63852e+09	0	6.44697e+07	1.53676e+08	1.69909e+08	3.5001e+08	3-dehydroquinate synthase (D8DW91)	K01735	E	1	8.30739	9.60758	10.4928
D8DUF7	4163100000	3830500000	4338300000	4842100000	3731000000	4059700000	1130700000	1011500000	1749500000	1132200000	902870000	984550000	801690000	594850000	552280000	669130000	514760000	370210000	412600000	1125800000	291110000	276140000	105120000	172880000	0	4.16078e+09	1.15189e+09	583820000	397275000	0	3.65086e+08	2.79194e+08	1.33079e+08	3.39764e+08	Putative membrane protein (D8DUF7)	0	P	1	0.276844	0.140315	0.0954808
D8DV87	1550900000	1494800000	1659800000	2046500000	2111800000	2391700000	17558000000	15964000000	15542000000	13439000000	15348000000	17087000000	22387000000	18495000000	20307000000	16930000000	18899000000	19512000000	16646000000	16663000000	18639000000	16983000000	16824000000	19193000000	0	1.87592e+09	15823000000	1.94217e+10	1.74913e+10	0	3.28726e+08	1.33015e+09	1.67956e+09	1.0261e+09	Flavodoxin-like fold (D8DV87)	0	S	1	8.43481	10.3532	9.32415
D8DU05	1256800000	1777600000	883880000	954060000	712770000	715610000	161160000	149210000	215330000	155710000	124670000	111400000	114510000	174070000	123290000	61796000	78753000	58138000	185080000	202480000	91376000	90714000	65362000	66040000	0	1050120000	1.52913e+08	101759500	116842000	0	3.72941e+08	3.29303e+07	4.05877e+07	5.56065e+07	TonB-dependent receptor (D8DU05)	0	P	1	0.145615	0.0969027	0.111265
D8DVQ1	7569500000	8635700000	9626900000	7370600000	7174200000	6411100000	1006000000	919340000	1350800000	1229300000	956470000	836900000	712990000	830420000	715870000	786980000	836700000	724360000	748480000	1059900000	799350000	658550000	639260000	690880000	0	7798000000	1.0498e+09	7.67887e+08	766070000	0	1.04834e+09	1.80645e+08	5.26374e+07	1.42037e+08	FMN reductase [NAD(P)H] (D8DVQ1)	0	C	1	0.134624	0.0984723	0.0982393
D8DW09	13128000000	14483000000	13371000000	17097000000	14918000000	13926000000	1517400000	1484600000	1997600000	1485800000	1206100000	1011900000	1738600000	1830500000	1598300000	1167300000	1079300000	1139500000	2240200000	1364700000	2118300000	1658400000	1466100000	1224400000	0	1.44872e+10	1.45057e+09	1.42558e+09	1.67868e+09	0	1.31687e+09	3.05042e+08	3.05569e+08	3.78401e+08	Pectate lyase (D8DW09)	0	S	1	0.100128	0.0984032	0.115874
D8DZJ6	32837000	27140000	0	0	24102000	22260000	198140000	151330000	181930000	159070000	168620000	158620000	169760000	329630000	220810000	198100000	207140000	237490000	322960000	157320000	317080000	266340000	306300000	246230000	2	26584750	1.69618e+08	227155000	2.69372e+08	0	1.29525e+07	1.59831e+07	5.0311e+07	5.7172e+07	Glycosyltransferase, group 1 family (D8DZJ6)	0	M	1	6.38029	8.54456	10.1326
D8DZM1	130360000	211280000	68161000	172340000	252510000	168780000	1498400000	1580300000	1264200000	1390700000	1590000000	1870600000	1622600000	1617300000	1585000000	1740900000	1815500000	1764900000	1316400000	1391000000	1709600000	1604200000	1492400000	1731100000	0	167238500	1.53237e+09	1.69103e+09	1.54078e+09	0	5.83319e+07	1.88484e+08	8.64077e+07	1.54847e+08	Methionyl-tRNA formyltransferase (D8DZM1)	K00604	J	1	9.16276	10.1115	9.21309
D8DUH8	4935700000	4548600000	4678000000	8062800000	6571500000	6152800000	927940000	1094900000	1467000000	1238700000	954220000	907930000	975810000	502710000	810240000	579770000	557970000	483110000	485900000	927680000	647120000	504900000	395720000	507410000	0	5824900000	1.09845e+09	6.51602e+08	5.78122e+08	0	1.25221e+09	2.00701e+08	1.80168e+08	1.72766e+08	Endopeptidase PepO (D8DUH8)	K07386	O	1	0.188578	0.111865	0.0992501
D8DW12	7410300000	7200300000	7218700000	11284000000	9786900000	8351200000	875110000	1013800000	1433600000	1029600000	662360000	581610000	1082900000	1025600000	1000200000	742720000	662520000	605140000	1447700000	970640000	1170800000	817090000	800800000	734320000	0	8541900000	932680000	853180000	990225000	0	1.52407e+09	2.78846e+08	1.88941e+08	2.49539e+08	RagB/SusD domain protein (D8DW12)	K21572	S	1	0.109189	0.0998818	0.115926
D8DYN8	337420000	333340000	530040000	239290000	281820000	316820000	2064300000	1656200000	1696900000	1131400000	1182400000	1228900000	2792000000	4013800000	3024400000	1961300000	1915600000	1882000000	4767800000	1988900000	4875300000	3488800000	3247400000	2012100000	0	3.39788e+08	1493350000	2.59818e+09	3.39672e+09	0	9.14974e+07	3.39502e+08	7.7542e+08	1.15441e+09	Elongation factor G (D8DYN8)	K02355	T	1	4.39494	7.64648	9.99657
D8DWT7	4410900000	4378100000	4565700000	4850300000	4068700000	4007400000	546100000	561610000	891830000	701820000	574190000	506330000	472780000	535320000	528690000	362830000	358930000	386840000	604850000	748210000	413820000	388930000	394480000	382640000	0	4.38018e+09	6.30313e+08	4.40898e+08	4.88822e+08	0	2.86462e+08	1.31553e+08	7.45822e+07	1.39358e+08	Nucleic acid-binding domain protein (D8DWT7)	0	!S	1	0.143901	0.100658	0.111598
D8DYT1	97543000	131060000	173050000	165930000	84320000	136200000	999980000	1064000000	902510000	932870000	1000900000	1141400000	1369400000	1237400000	1306000000	1310300000	1278900000	1274500000	1018200000	939680000	1193300000	1384700000	1202000000	1176300000	0	131350500	1.00694e+09	1.29608e+09	1.15236e+09	0	3.24371e+07	7.93854e+07	4.05804e+07	1.42552e+08	Long-chain acyl-CoA synthetase (D8DYT1)	K01897	I	1	7.66608	9.86737	8.77319
D8DT42	72566000	55587000	47394000	71651000	74840000	0	646710000	617920000	517590000	515160000	652590000	629700000	589700000	599080000	624060000	697820000	602060000	671270000	535270000	479400000	653280000	650420000	698010000	770950000	1	64407600	5.96612e+08	630665000	6.31222e+08	0	2.59874e+07	5.78376e+07	4.01999e+07	9.75503e+07	Glutamate racemase (D8DT42)	K01776	M	1	9.26306	9.79178	9.80042
D8DVQ5	523830000	587260000	409020000	528390000	611320000	709420000	4622700000	4874700000	4404300000	4475300000	4995200000	5125900000	5587400000	5415300000	4977000000	5527700000	5671400000	5765200000	4736200000	4481800000	5225500000	6441700000	5823000000	5137000000	0	561540000	4.74968e+09	5.49067e+09	5.30753e+09	0	9.20067e+07	2.67129e+08	2.54393e+08	6.57788e+08	Alanine racemase (D8DVQ5)	K01775	M	1	8.45832	9.77787	9.45175
D8DZ11	37581000000	34599000000	37303000000	46720000000	30037000000	31658000000	5466700000	6734400000	8984100000	6325900000	5107100000	5356100000	5048400000	3801500000	4673000000	3331100000	3183200000	3087200000	3310100000	6379300000	4251700000	2847800000	2337300000	3374600000	0	3.63163e+10	6329050000	3.85407e+09	3.75013e+09	0	5.3989e+09	1.31637e+09	7.54043e+08	1.31079e+09	Putative tetratricopeptide repeat domain protein (D8DZ11)	0	S	1	0.174276	0.106125	0.103263
D8DZR2	3437900000	2950900000	3469300000	6598400000	5085400000	4446500000	604900000	710280000	968020000	861930000	539770000	566340000	530750000	562650000	593910000	475510000	322280000	229130000	748920000	691670000	609840000	224350000	348990000	358290000	0	4331400000	708540000	4.52372e+08	497010000	0	1.23615e+09	1.58275e+08	1.32686e+08	1.95609e+08	Di-haem oxidoreductase, putative peroxidase (D8DZR2)	0	C	1	0.163582	0.10444	0.114746
D8DXI7	267120000	281980000	129390000	418230000	427300000	476740000	2898300000	2678400000	2542700000	2668900000	3068200000	3235600000	2981600000	3246600000	2927800000	3107400000	3386800000	3502800000	2523500000	2675400000	2846300000	3388100000	3213500000	3334000000	0	333460000	2.84868e+09	3.19217e+09	2996800000	0	1.19176e+08	2.43344e+08	2.07666e+08	3.32601e+08	DNA topoisomerase 1 (D8DXI7)	K03168	L	1	8.5428	9.57286	8.98698
D8DSU2	596110000	785140000	689610000	700880000	885040000	813020000	121700000	0	102760000	49460000	0	37980000	76217000	134360000	123320000	44171000	45813000	65643000	166720000	68464000	83540000	75059000	102420000	80340000	2	7.44967e+08	77975000	8.15873e+07	96090500	0	9.40142e+07	4.66292e+07	3.53304e+07	3.32659e+07	Uncharacterized protein (D8DSU2)	0	G	1	0.104669	0.109518	0.128986
D8DV30	184920000	182570000	112350000	729210000	586310000	571870000	0	15590000	98228000	19017000	35827000	0	14526000	0	57872000	0	0	0	47596000	22750000	57997000	0	0	0	9	3.94538e+08	42165500	0	0	2	2.41084e+08	3.36548e+07	2.11605e+07	2.38092e+07	Uncharacterized protein (D8DV30)	0	S	1	0.106873	-	-
D8DWZ8	909050000	580430000	675330000	791640000	868430000	751660000	54106000	105660000	112930000	19903000	112730000	93613000	47699000	147510000	60036000	184130000	117670000	130860000	164940000	117120000	188290000	220800000	216380000	282940000	0	7.62757e+08	83157000	1.14651e+08	1.98412e+08	0	1.11365e+08	3.46933e+07	4.76869e+07	5.13165e+07	LysM domain protein (D8DWZ8)	0	S	1	0.109022	0.150311	0.260124
A0A1H9FFT0	3188900000	3416200000	2442500000	2207600000	2092800000	1813800000	374990000	229620000	513480000	378790000	307700000	298440000	297240000	367020000	318700000	265970000	255090000	208080000	276710000	265710000	330580000	291330000	295540000	196800000	0	2.52697e+09	3.50503e+08	285350000	2.76112e+08	0	5.82399e+08	8.86159e+07	5.03082e+07	4.07733e+07	Outer membrane protein, cobalt-zinc-cadmium efflux system (A0A1H9FFT0)	K15725	M	1	0.138705	0.112922	0.109266
A0A1H9HHA1	491780000	451920000	354490000	386150000	447910000	653670000	3364000000	3358800000	3331900000	2856700000	3415000000	3818200000	3434800000	4075900000	3887100000	4469600000	4326400000	4483700000	3649100000	3006300000	3970500000	5332800000	5141100000	4272300000	0	464320000	3.35743e+09	4.11292e+09	4.22868e+09	0	9.59198e+07	2.79001e+08	3.70244e+08	8.11406e+08	Vitamin B12-dependent ribonucleotide reductase (A0A1H9HHA1)	K00525	F	1	7.23086	8.85794	9.10726
D8DXY0	25108000000	32419000000	22809000000	24794000000	20779000000	20968000000	2918100000	2740400000	4008900000	2680400000	2030100000	1917300000	3962700000	4134200000	3204600000	2300100000	2032500000	2103400000	4843600000	3323800000	3778300000	2753600000	2703200000	2663100000	0	24479500000	2.71587e+09	2956250000	3.34427e+09	0	3.9231e+09	6.85891e+08	8.63461e+08	7.81094e+08	Putative lipoprotein (D8DXY0)	K21571	S	1	0.110945	0.120764	0.136615
D8DUA0	50609000	126710000	96237000	210850000	340670000	335370000	1703200000	1770600000	1597100000	1645000000	1810900000	1900400000	1281700000	1851700000	1799000000	1810400000	1815900000	1738700000	1732400000	1641200000	1591800000	1732000000	1643600000	1865200000	0	1.93408e+08	1.73787e+09	1.71623e+09	1.70103e+09	0	1.12861e+08	1.02032e+08	1.972e+08	8.91665e+07	UDP-N-acetylmuramate-L-alanine ligase (D8DUA0)	K01924	M	1	8.98551	8.87366	8.79507
D8DXY2	56272000000	59212000000	38038000000	53093000000	46119000000	42477000000	5311000000	5881400000	8072600000	5812300000	3989600000	3867800000	7481900000	7551900000	6392100000	4545000000	4033400000	3969400000	10658000000	5881200000	8546300000	5286100000	5808900000	4791500000	0	4.92018e+10	5.48912e+09	5.66228e+09	6.82867e+09	0	7.57947e+09	1.40485e+09	1.53741e+09	2.08492e+09	Outer membrane protein (D8DXY2)	K21572	S	1	0.111563	0.115083	0.138789
D8DSV8	2806000000	4082500000	4613200000	2113500000	1527400000	1339000000	329140000	238280000	288720000	351090000	318240000	313600000	320380000	565810000	436770000	423760000	350220000	439950000	607380000	359540000	691690000	752150000	673960000	603530000	0	2.74693e+09	3.06512e+08	422815000	6.14708e+08	0	1.2343e+09	3.57285e+07	7.82089e+07	1.24911e+08	Pyridoxal 5'-phosphate synthase subunit PdxS (D8DSV8)	K06215	H	1	0.111583	0.153923	0.22378
D8DYP6	99508000	96175000	125960000	100730000	115400000	179040000	861240000	881800000	845210000	772940000	874320000	988460000	1053100000	878980000	1108900000	1099700000	1069800000	1204700000	1024600000	735510000	878400000	1028000000	1076400000	988510000	0	1.19469e+08	8.70662e+08	1.0692e+09	9.55237e+08	0	2.85762e+07	6.36396e+07	9.77325e+07	1.15526e+08	Ribonuclease G (D8DYP6)	K08301	J	1	7.28777	8.94959	7.9957
D8DZ73	4549800000	3858500000	4306900000	6253500000	5798500000	5229100000	535280000	491050000	593110000	629600000	596570000	507660000	628950000	591020000	458040000	732670000	565310000	568280000	520390000	557170000	594910000	811380000	738280000	681720000	0	4.99938e+09	5.58878e+08	5.90712e+08	6.50642e+08	0	8.41372e+08	5.0621e+07	8.2021e+07	1.02706e+08	OMP (D8DZ73)	0	S	1	0.111789	0.118157	0.130144
D8DYT4	182520000	195470000	24949000	209980000	180500000	206890000	1143300000	1211900000	1182200000	1237600000	1218700000	1478600000	1282900000	1415100000	1448000000	1590100000	1571700000	1637800000	1338400000	1107700000	1519400000	1537400000	1598800000	1534500000	0	1.66718e+08	1.24538e+09	1.49093e+09	1.43937e+09	0	6.4356e+07	1.08549e+08	1.21655e+08	1.68663e+08	Aspartate aminotransferase (D8DYT4)	0	E	1	7.46999	8.94284	8.63353
D8DUS1	10510000000	8874300000	7937700000	9618500000	8122600000	7266800000	1341600000	1437300000	1653500000	1521800000	1288200000	1347100000	1281400000	1054700000	1075900000	911090000	947040000	909040000	941160000	1488100000	913020000	908280000	823580000	905970000	0	8721650000	1.43158e+09	1.02986e+09	996685000	0	1.08903e+09	1.24641e+08	1.3011e+08	2.22704e+08	Peptidase T (D8DUS1)	K01258	E	1	0.164141	0.118081	0.114277
D8DXY1	47052000000	45605000000	36155000000	38114000000	33620000000	33011000000	4285200000	4236600000	6329800000	4897000000	3838100000	3186100000	5937600000	6182000000	4925100000	3607200000	3178600000	3455600000	7658700000	4924800000	6276300000	4431400000	4620700000	3883500000	0	3.89262e+10	4.46213e+09	4.54768e+09	5.29923e+09	0	5.50938e+09	9.81252e+08	1.20394e+09	1.28321e+09	Outer membrane protein (D8DXY1)	K21571	!S	1	0.114631	0.116828	0.136136
A0A1H8ZS43	2439100000	2189800000	1996800000	2169000000	1266400000	1316500000	322870000	252930000	433810000	249680000	213930000	230380000	271580000	266940000	253700000	214970000	185040000	135610000	332550000	326100000	233300000	153470000	165340000	156870000	0	1.89627e+09	2.83933e+08	2.21307e+08	2.27938e+08	0	4.46875e+08	7.51465e+07	4.89191e+07	7.65102e+07	TonB-dependent Receptor Plug Domain (A0A1H8ZS43)	0	P	1	0.149733	0.116707	0.120204
D8DTR0	7132100000	6362200000	6409500000	7031100000	5777100000	5426800000	1009100000	934800000	1485000000	993930000	916060000	781360000	795360000	793360000	820600000	760340000	646690000	669460000	794020000	1126100000	678060000	594600000	555370000	714910000	0	6.35647e+09	1.02004e+09	747635000	7.43843e+08	0	6.13668e+08	2.20618e+08	6.6024e+07	1.87793e+08	Uncharacterized protein (D8DTR0)	0	!S	1	0.160473	0.117618	0.117022
D8E028	121860000	163350000	115290000	155980000	150180000	78907000	1032300000	1002300000	904080000	1102300000	1258600000	1127300000	1088200000	953490000	1131000000	1235800000	1189100000	1095600000	866270000	960000000	1089800000	991920000	1017900000	1028200000	0	1.30928e+08	1.07115e+09	1.11553e+09	9.92348e+08	0	2.91044e+07	1.10621e+08	8.89924e+07	6.87718e+07	GTPase Obg (D8E028)	K03979	S	1	8.1812	8.5202	7.57935
D8DUF2	23071000000	21400000000	22060000000	31941000000	26024000000	23599000000	7268900000	8227000000	11527000000	7191500000	5430400000	6052000000	4385400000	3249100000	4030400000	3613600000	3109800000	2587100000	2616400000	6309100000	2780100000	2182700000	1505300000	2070200000	0	24682500000	7.61613e+09	3495900000	2.91063e+09	0	3.55689e+09	1.96608e+09	5.95351e+08	1.57397e+09	Peptidase, M16 family (D8DUF2)	K07263	O	1	0.308564	0.141635	0.117923
A0A1H9A6D3	113140000	95289000	47797000	94285000	82274000	93236000	677290000	690950000	659390000	585580000	694670000	831570000	595340000	675300000	699640000	909090000	798030000	762930000	585520000	674740000	721060000	698630000	670330000	737010000	0	8.76702e+07	6.89908e+08	740055000	681215000	0	2.0002e+07	7.31058e+07	9.93531e+07	4.88568e+07	Regulator of cell morphogenesis and NO signaling (A0A1H9A6D3)	K07322	K	1	7.86936	8.44136	7.7702
D8DXH9	503060000	638470000	330580000	607370000	781520000	821990000	4182900000	4448200000	4107200000	4228100000	4795000000	4889700000	4849600000	5242200000	4761400000	5165600000	5339200000	5678600000	4565700000	4089000000	4406000000	6085300000	5914000000	4810800000	0	6.13832e+08	4441850000	5.17277e+09	4.97847e+09	0	1.6563e+08	3.02781e+08	3.06077e+08	7.54725e+08	Translation initiation factor IF-2 (D8DXH9)	K02519	J	1	7.23627	8.42701	8.11048
D8DU89	99978000	80382000	0	81465000	117520000	88159000	780400000	873850000	824560000	760180000	769510000	699220000	1191300000	699840000	651070000	784180000	719870000	644240000	663710000	660040000	783430000	580570000	646910000	612470000	1	93500800	784620000	781750000	657855000	0	3.70803e+07	5.43044e+07	1.88972e+08	6.31937e+07	Hemolysin (D8DU89)	0	S	1	8.39159	8.36089	7.03582
D8DZT1	5352300000	5380100000	4002400000	2037400000	2803400000	3275300000	716170000	842530000	892680000	896920000	784490000	603250000	630230000	471350000	584590000	449180000	389410000	429770000	503450000	748210000	409390000	342680000	342140000	387770000	0	3.80848e+09	789340000	4.92422e+08	4.55607e+08	0	1.24647e+09	1.04154e+08	8.59618e+07	1.41581e+08	Outer membrane protein beta-barrel domain-containing protein (D8DZT1)	0	!S	1	0.207258	0.129296	0.119629
A0A1H9LDM3	1502900000	1605300000	1343100000	1932800000	1693500000	1614200000	309880000	294910000	463010000	309480000	282480000	178090000	385070000	245960000	296190000	210010000	210760000	68462000	214410000	310930000	182110000	129830000	144740000	190200000	0	1615300000	3.06308e+08	2.36075e+08	195370000	0	1.79698e+08	8.33825e+07	9.60255e+07	5.88474e+07	SusD family protein (A0A1H9LDM3)	K21572	S	1	0.189629	0.14615	0.12095
D8DU33	1632800000	1324000000	948380000	0	287250000	487380000	200440000	133850000	184650000	143510000	135020000	122100000	129230000	105380000	166030000	109070000	112650000	107700000	161550000	185720000	69152000	131040000	0	25717000	2	935962000	1.53262e+08	1.21677e+08	114635800	0	5.75671e+08	2.88292e+07	2.13136e+07	6.88591e+07	6,7-dihydropteridine reductase (D8DU33)	0	C	1	0.163748	0.130002	0.122479
D8DXK2	11610000000	11235000000	13291000000	15183000000	12557000000	11481000000	2380200000	2533700000	3471000000	2622400000	2371700000	2076400000	2305500000	1684200000	1845900000	1705600000	1647000000	1483400000	1363200000	2447100000	1520500000	1333200000	1143900000	1488900000	0	12559500000	2575900000	1778600000	1.54947e+09	0	1.36851e+09	4.34865e+08	2.58475e+08	4.19564e+08	Peptidase S46 (D8DXK2)	0	S	1	0.205096	0.141614	0.12337
A0A1H9DWU5	1149300000	1501800000	1121500000	725070000	1094300000	1203000000	164490000	179820000	257610000	124540000	93394000	22477000	191060000	232910000	202650000	120480000	107190000	122950000	288610000	137200000	221670000	145960000	165100000	154780000	0	1132495000	140388500	1.62873e+08	1.85553e+08	0	2.27015e+08	7.33023e+07	4.79123e+07	5.35352e+07	Uncharacterized protein (A0A1H9DWU5)	0	!S	1	0.123964	0.143818	0.163845
D8DYZ5	92042000	94073000	87421000	95662000	54952000	94834000	456640000	524500000	520470000	391170000	508110000	553550000	865960000	593400000	636390000	665600000	650070000	744520000	514740000	675140000	515280000	632510000	820960000	719170000	0	8.64973e+07	4.92407e+08	6.92657e+08	646300000	0	1.43619e+07	5.37444e+07	8.97101e+07	1.0902e+08	HlyD family secretion protein (D8DYZ5)	K02005	V	1	5.69274	8.00784	7.47191
A0A1H9FHZ4	17527000000	15006000000	18469000000	15536000000	13246000000	12113000000	1858300000	1952800000	3414700000	1963300000	1632600000	1693900000	2483000000	1970000000	1871200000	1793400000	1814000000	1731400000	1908900000	2183600000	2029000000	1911600000	1876800000	1567700000	0	1.53162e+10	2.08593e+09	1.94383e+09	1.91293e+09	0	2.21805e+09	6.06823e+08	2.52083e+08	1.8585e+08	Dipeptidyl-peptidase-3 (A0A1H9FHZ4)	K01277	S	1	0.136192	0.126914	0.124896
D8DVM9	629000000	502660000	393270000	887880000	636740000	640860000	60640000	50171000	198190000	51723000	58474000	45253000	76260000	164840000	81980000	49443000	81908000	49630000	211780000	98755000	230830000	35556000	44752000	0	1	6.15068e+08	77408500	8.40102e+07	124334600	0	1.51429e+08	5.42578e+07	3.86845e+07	8.82609e+07	Alpha-glucosidase (D8DVM9)	0	G	1	0.125853	0.136587	0.202148
D8DXF8	510800000	433770000	287570000	440470000	576540000	649120000	2952900000	3329400000	2810900000	3120200000	3255400000	3425800000	3452700000	3483600000	3625400000	3882800000	3824600000	4136100000	3626300000	2999400000	3641600000	4396200000	4307000000	3834700000	0	483045000	3149100000	3734200000	3.80087e+09	0	1.1514e+08	2.13729e+08	2.4002e+08	4.67248e+08	Methionine-tRNA ligase (D8DXF8)	K01874	J	1	6.51927	7.73054	7.86856
D8DT17	182550000	160690000	164950000	250530000	217880000	208790000	1273300000	1249200000	1091300000	1213400000	1305700000	1547900000	1125800000	1368100000	1429200000	1620300000	1484900000	1590200000	1448400000	1245900000	1414400000	1553800000	1640500000	2003500000	0	197565000	1.28013e+09	1.43642e+09	1.55108e+09	0	3.16042e+07	1.37518e+08	1.63816e+08	2.36307e+08	Uncharacterized protein (D8DT17)	0	!S	1	6.47956	7.2706	7.851
D8DVJ8	677930000	673370000	499800000	697120000	578620000	355450000	77404000	114590000	205240000	130360000	90180000	87137000	130110000	108420000	92237000	80507000	113320000	19606000	77582000	136350000	45973000	0	66751000	45291000	1	5.80382e+08	1.17485e+08	90700000	74389400	0	1.21711e+08	4.31048e+07	3.54481e+07	4.11772e+07	Glycosyl hydrolase family 115 (D8DVJ8)	0	!S	1	0.202427	0.156276	0.128173
A0A1H9B8Y5	5466100000	6288700000	6265200000	8619000000	7742600000	8161300000	1045900000	1029900000	1471400000	1084800000	812570000	679640000	1209200000	1255300000	1016000000	692800000	741130000	580350000	1375700000	998470000	1145100000	851470000	773190000	601140000	0	7.09048e+09	1.0207e+09	9.15797e+08	9.57512e+08	0	1.14534e+09	2.47521e+08	2.59535e+08	2.52972e+08	TonB-linked outer membrane protein, SusC/RagA family (A0A1H9B8Y5)	0	P	1	0.143954	0.129159	0.135042
D8E0Q1	430990000	319950000	485000000	420100000	323240000	314580000	91451000	70635000	137080000	83152000	0	45449000	62138000	60683000	56705000	42676000	0	58126000	42151000	60500000	45025000	36091000	0	63286000	3	382310000	85553400	56065600	49410600	0	6.62174e+07	4.20831e+07	2.18388e+07	2.08141e+07	Uncharacterized protein (D8E0Q1)	0	!S	1	0.22378	0.14665	0.129242
A0A1H9EPT8	12766000000	11088000000	13738000000	11587000000	9615400000	9135200000	1913900000	1921400000	2332900000	1765800000	1675800000	1506200000	1956300000	1688900000	1622200000	1236400000	1341700000	1314700000	1333700000	2153700000	1379800000	1388900000	1348000000	1219300000	0	11321600000	1.85267e+09	1526700000	1.47057e+09	0	1.61976e+09	2.57541e+08	2.52794e+08	3.10502e+08	Xaa-Pro aminopeptidase (A0A1H9EPT8)	K01262	E	1	0.16364	0.134848	0.12989
D8DTI0	40700000	49914000	299250000	43740000	231090000	238130000	663060000	696610000	585800000	732500000	774840000	834530000	676140000	1009600000	866820000	1107800000	1084600000	1205400000	1009500000	639740000	1154700000	1443100000	1491200000	1176000000	0	1.50471e+08	7.14557e+08	9.91727e+08	1.15237e+09	0	1.07913e+08	7.94795e+07	1.74772e+08	2.83753e+08	LL-diaminopimelate aminotransferase (D8DTI0)	K10206	E	1	4.74881	6.59083	7.65846
D8DUL1	17115000000	15618000000	17505000000	25927000000	24918000000	23307000000	2886700000	2769300000	4192000000	2518500000	2062900000	1871200000	3821600000	3867700000	3323100000	2335800000	2031400000	2070400000	4621000000	2829500000	4076300000	2911900000	2978300000	2198800000	0	2.07317e+10	2.71677e+09	2.90833e+09	3269300000	0	4.09859e+09	7.51641e+08	7.87973e+08	8.19568e+08	Fructan beta-(2,6)-fructosidase (D8DUL1)	K03332	G	1	0.131044	0.140285	0.157696
A0A1H9EXT0	76770000	144810000	0	0	123050000	212370000	771710000	786870000	476410000	514600000	625890000	667810000	399660000	1005500000	1013900000	778610000	783030000	842170000	1674500000	669150000	1241700000	980910000	962840000	794050000	2	139250000	6.40548e+08	8.03812e+08	1.05386e+09	0	7.6809e+07	1.17172e+08	2.04407e+08	3.29036e+08	Cytidylate kinase (A0A1H9EXT0)	0	!S	1	4.59999	5.77244	7.5681
D8DV89	1903800000	2110600000	2011700000	1999500000	1602700000	1561200000	420560000	407830000	583930000	411720000	298070000	333100000	497100000	263010000	349790000	196290000	231980000	247060000	248130000	459280000	238480000	198690000	155830000	188680000	0	1.86492e+09	4.09202e+08	2.97538e+08	2.48182e+08	0	2.09178e+08	9.01933e+07	1.00701e+08	9.93104e+07	Uncharacterized protein (D8DV89)	0	S	1	0.219421	0.159545	0.133079
D8DTK4	3205700000	3493200000	3364300000	3949800000	3302200000	2860900000	576260000	622520000	809320000	706840000	487400000	461670000	623000000	515040000	562240000	496550000	418520000	444000000	437700000	681920000	350970000	340020000	418330000	478940000	0	3.36268e+09	6.10668e+08	5.09892e+08	4.51313e+08	0	3.27066e+08	1.20714e+08	6.88342e+07	1.13777e+08	Outer membrane protein transport protein (Ompp1/fadl/todx) (D8DTK4)	K06076	M	1	0.181601	0.151632	0.134212
D8DUV3	512240000	552640000	222520000	299890000	268720000	237150000	38223000	42712000	88075000	39142000	36152000	39135000	0	0	36218000	0	0	0	34735000	0	49969000	0	50982000	0	8	348860000	4.72398e+07	0	0	2	1.3259e+08	1.83645e+07	1.34977e+07	2.32169e+07	Capsule assembly protein Wzi (D8DUV3)	0	!S	1	0.135412	-	-
D8DTG7	65665000	0	55994000	98030000	71833000	86361000	549470000	393640000	366890000	393740000	527210000	500610000	520320000	537000000	576170000	578400000	591070000	531450000	463790000	443920000	574570000	675850000	504870000	656280000	1	75576600	455260000	555735000	5.53213e+08	0	3.12944e+07	7.24568e+07	2.70026e+07	8.98121e+07	Peptidase, M22 family (D8DTG7)	K14742	O	1	6.02382	7.35327	7.3199
D8DWT8	6472000000	7205300000	7851500000	7959600000	5998600000	5896100000	1102200000	1214200000	1976500000	1426000000	1123800000	1155600000	1226000000	1152900000	994050000	769800000	771230000	721320000	1380400000	1320600000	1004000000	847930000	910210000	754360000	0	6.89718e+09	1333050000	9.39217e+08	1036250000	0	8.29135e+08	3.06963e+08	1.98037e+08	2.34928e+08	Carboxypeptidase regulatory-like domain-containing protein (D8DWT8)	0	S	1	0.193275	0.136174	0.150242
A0A1H8YRF9	812550000	815150000	851400000	1104800000	1121800000	1199200000	6247800000	6588700000	6317400000	6374000000	6783500000	7415000000	6473700000	7471500000	6864000000	7155200000	7407900000	7879000000	6845700000	5902900000	6690400000	7358300000	7704800000	7615800000	0	984150000	6.62107e+09	7208550000	7019650000	0	1.60925e+08	3.97984e+08	4.50916e+08	6.22536e+08	Pseudouridine synthase (A0A1H8YRF9)	K06178	J	1	6.7277	7.32465	7.1327
D8DTC4	79288000	96999000	105240000	141340000	129360000	170100000	754140000	625550000	701620000	655840000	786460000	769840000	896660000	829660000	770930000	938830000	934060000	899360000	690580000	694040000	894020000	911900000	962040000	922460000	0	1.20388e+08	715575000	878250000	845840000	0	3.01565e+07	5.96156e+07	5.97883e+07	1.10459e+08	Glycosyltransferase involved in cell wall biosynthesis (D8DTC4)	0	M	1	5.94391	7.29517	7.02596
D8DUA2	195890000	150890000	78238000	242280000	300540000	294470000	1323800000	1245700000	1298400000	1282700000	1416200000	1398900000	1363700000	1595500000	1360900000	1442200000	1648600000	1781700000	1495300000	1247300000	1407000000	1803700000	1512400000	1405300000	0	2.10385e+08	1.32762e+09	1532100000	1478500000	0	7.89811e+07	6.12704e+07	1.558e+08	1.68874e+08	Cell division protein FtsA (D8DUA2)	K03590	D	1	6.31043	7.28237	7.0276
D8DYS9	90861000	98316000	16405000	110730000	53310000	95829000	456310000	473200000	465960000	471160000	530400000	468770000	504410000	494970000	582970000	596000000	622290000	574260000	452640000	477650000	548660000	571090000	566380000	470830000	0	7.75752e+07	4.77633e+08	5.62483e+08	5.14542e+08	0	3.25825e+07	2.42053e+07	4.68849e+07	4.8567e+07	Elongation factor 4 (D8DYS9)	K03596	M	1	6.15704	7.25082	6.63281
D8DTL8	81239000	46202000	54630000	47787000	0	0	371590000	394070000	315070000	345450000	424940000	403570000	400160000	404950000	397810000	364480000	458750000	466980000	392160000	398510000	363190000	464690000	443130000	434270000	2	57464500	3.75782e+08	4.15522e+08	4.15992e+08	0	2.94297e+07	3.68481e+07	3.6017e+07	3.44085e+07	NADP oxidoreductase coenzyme f420-dependent superfamily (D8DTL8)	0	S	1	6.53937	7.23093	7.23911
A0A1H8ZRM2	1207200000	1217100000	674620000	1010100000	920780000	923550000	135460000	141410000	171890000	100980000	166290000	106940000	151910000	0	82368000	116350000	336000000	108930000	168430000	71155000	214900000	0	0	0	4	992225000	1.37162e+08	159111600	0	1	1.86099e+08	2.67642e+07	1.02205e+08	8.67829e+07	Uncharacterized protein (A0A1H8ZRM2)	0	!S	1	0.138236	0.160358	-
A0A1H9I1G4	168400000	79631000	48867000	181600000	127420000	181710000	756330000	659860000	479060000	586730000	747250000	777720000	728890000	787350000	771890000	941990000	773190000	923930000	1013300000	582820000	1061200000	1034100000	1153200000	837740000	0	1.31271e+08	667825000	8.21207e+08	947060000	0	5.15228e+07	1.06841e+08	8.11861e+07	1.88019e+08	Radical SAM additional 4Fe4S-binding SPASM domain-containing protein (A0A1H9I1G4)	0	S	1	5.08736	6.2558	7.21452
D8DUF3	616760000	705850000	642160000	905920000	828530000	798270000	192650000	122190000	255530000	204040000	115650000	61197000	0	100630000	105250000	130260000	80434000	0	167730000	81580000	0	0	0	0	6	7.49582e+08	1.58543e+08	104143500	0	1	1.03391e+08	6.49068e+07	5.11842e+07	6.38088e+07	Uncharacterized protein (D8DUF3)	0	!S	1	0.211508	0.138935	-
D8DXG4	97831000	101370000	50775000	36983000	125360000	35685000	362790000	433350000	391620000	391430000	502860000	486710000	470000000	509640000	445240000	535340000	508760000	538370000	556740000	388460000	536130000	595080000	614690000	515420000	0	7.46673e+07	4.28127e+08	501225000	534420000	0	3.49521e+07	5.16279e+07	3.36167e+07	7.33591e+07	4-hydroxy-3-methylbut-2-en-1-yl diphosphate synthase (flavodoxin) (D8DXG4)	K03526	I	1	5.73379	6.71277	7.15735
A0A1H9DC81	43143000	52609000	40368000	0	0	66103000	335950000	284850000	293700000	302620000	339210000	343690000	304570000	362250000	389790000	361770000	368260000	372140000	285000000	229140000	319090000	426970000	425500000	438140000	2	50555750	316670000	3.59797e+08	3.53973e+08	0	2.52075e+07	2.36199e+07	2.64054e+07	8.07116e+07	Ca-activated chloride channel family protein (A0A1H9DC81)	K07114	S	1	6.26378	7.11683	7.00164
D8DU99	225930000	256470000	136810000	224030000	146470000	230090000	1189500000	1212600000	1047600000	1110400000	1363400000	1427600000	1314600000	1325100000	1386200000	1573100000	1594100000	1476100000	1316600000	1095300000	1361300000	1555700000	1723000000	1488800000	0	203300000	1.22518e+09	1.44487e+09	1423450000	0	4.49762e+07	1.33053e+08	1.11389e+08	1.97675e+08	UDP-N-acetylglucosamine-N-acetylmuramyl-(pentapeptide) pyrophosphoryl-undecaprenol N-acetylglucosamine transferase (D8DU99)	K02563	M	1	6.02648	7.10707	7.00172
D8DZL4	214490000	246280000	102590000	279600000	240170000	275260000	1451500000	1429900000	1338500000	1547300000	1501600000	1466700000	1905600000	1456800000	1309100000	1731800000	1693600000	1528100000	1158100000	1361900000	1387100000	1527400000	1443100000	1305800000	0	2.26398e+08	1.45592e+09	1.60417e+09	1363900000	0	5.95443e+07	6.45977e+07	1.95669e+08	1.14947e+08	Peptide chain release factor 3 (D8DZL4)	K02837	J	1	6.43077	7.08559	6.02434
D8DU95	366810000	261930000	278210000	403950000	382480000	428940000	2419900000	2526200000	2261600000	2291200000	2525900000	2522200000	2282600000	2601500000	2474100000	2529500000	2538700000	2577100000	2186400000	2031400000	2122000000	2441300000	2320800000	2200800000	0	353720000	2424500000	2.50058e+09	2.21712e+09	0	6.23254e+07	1.11428e+08	1.05314e+08	1.32763e+08	UDP-N-acetylmuramoyl-L-alanyl-D-glutamate-2,6-diaminopimelate ligase (D8DU95)	K01928	M	1	6.85429	7.06939	6.268
D8E0P9	269710000	612770000	415470000	531270000	427960000	468630000	38164000	35351000	70750000	95450000	81933000	0	0	0	0	0	0	0	0	0	0	0	0	0	13	4.54302e+08	64329600	0	0	2	1.0608e+08	3.23846e+07	0	0	Redoxin family (D8E0P9)	0	O	1	0.141601	-	-
D8DUK9	759280000	935780000	493930000	776550000	800510000	769430000	166800000	98401000	174470000	86585000	53244000	63703000	200010000	67069000	0	0	0	0	241480000	0	76308000	115150000	92323000	0	6	7.55913e+08	107200500	0	131315250	1	1.314e+08	4.72283e+07	7.37267e+07	8.15837e+07	DUF4960 domain-containing protein (D8DUK9)	0	!S	1	0.141816	-	0.173717
D8DWL1	1175500000	1353100000	1103900000	1665700000	1939000000	1839500000	8292200000	8913700000	8562000000	7812800000	9043400000	9737700000	10752000000	10014000000	9647800000	10892000000	11179000000	11061000000	8723000000	7958700000	9977100000	12441000000	11315000000	9137000000	0	1.51278e+09	8.72697e+09	1.0591e+10	9925300000	0	3.20996e+08	6.06701e+08	5.63578e+08	1.53824e+09	Isoleucine-tRNA ligase (D8DWL1)	K01870	J	1	5.76881	7.00098	6.56095
D8DXY9	11134000000	10221000000	7836100000	18414000000	16508000000	15778000000	2123500000	1998300000	3089000000	2204500000	1688100000	1471800000	1921300000	2450000000	2126900000	1826100000	1558900000	1546800000	2959700000	1985800000	2994800000	2326400000	2130800000	1848100000	0	1.33152e+10	2.09587e+09	1905000000	2.37427e+09	0	3.79933e+09	5.10577e+08	3.16451e+08	4.50392e+08	Putative glycosyl hydrolase, family 13 (D8DXY9)	K21575	G	1	0.157404	0.14307	0.178313
D8DYU2	810890000	688440000	384110000	858580000	1089900000	1278800000	6753100000	6996200000	2073400000	5920300000	6360700000	7598500000	4193000000	1806600000	3592500000	4434800000	2879300000	4103800000	3730800000	5242100000	2466300000	1917100000	3166600000	6324100000	0	8.51787e+08	5.95037e+09	3.50167e+09	3.80783e+09	0	2.84652e+08	1.80991e+09	9.11051e+08	1.53734e+09	Winged helix-turn-helix domain (D8DYU2)	0	!S	1	6.98575	4.11097	4.47041
D8DXX9	852350000	1215200000	992750000	1774300000	1637500000	1490800000	169060000	342830000	906890000	443840000	216270000	213670000	316900000	250850000	232530000	127730000	81127000	0	331690000	224330000	253270000	151910000	64444000	116910000	1	1327150000	3.82093e+08	201827400	1.90426e+08	0	3.34871e+08	2.52327e+08	1.08468e+08	8.92692e+07	Alpha amylase, catalytic domain protein (D8DXX9)	K01176	G	1	0.287905	0.152076	0.143485
D8DWL3	158480000	312120000	150640000	324070000	345850000	398680000	1784800000	1803500000	1635500000	1822500000	2005900000	1915900000	1702000000	2142200000	1988800000	1846100000	1905500000	2161400000	1806800000	1947800000	1771600000	2091300000	2093100000	2064800000	0	281640000	1.82802e+09	1.95767e+09	1.96257e+09	0	9.38794e+07	1.14694e+08	1.61794e+08	1.32295e+08	Smr domain-containing protein (D8DWL3)	0	S	1	6.49061	6.95095	6.96835
D8DW41	210680000	184520000	135300000	211970000	201780000	173860000	1123600000	1126100000	958030000	888040000	1080600000	1143800000	1250700000	1286700000	1117500000	1245400000	1453700000	1396300000	949230000	971070000	964140000	1040500000	1028300000	995320000	0	1.86352e+08	1.05336e+09	1.29172e+09	9.91427e+08	0	2.66204e+07	9.6233e+07	1.09072e+08	3.34726e+07	ATP synthase subunit a (D8DW41)	K02108	C	1	5.65255	6.93161	5.32019
D8E0I3	1267600000	1203200000	1345200000	1053900000	915810000	813530000	262340000	225680000	374590000	228500000	196790000	205010000	296930000	241560000	240310000	156700000	178660000	165850000	174650000	282610000	183060000	56014000	123000000	136060000	0	1.09987e+09	2.48818e+08	213335000	1.59232e+08	0	1.90166e+08	5.99662e+07	5.02943e+07	6.8958e+07	CarboxypepD (D8E0I3)	0	!S	1	0.226225	0.193963	0.144773
D8DXC4	330350000	143860000	170870000	439880000	492360000	381430000	65842000	44324000	41337000	37558000	0	0	0	0	0	0	0	0	0	0	0	0	0	0	14	3.26458e+08	47265250	0	0	2	1.29727e+08	2.40201e+07	0	0	Beta-xylosidase B (D8DXC4)	K05349	G	1	0.144782	-	-
D8DVJ7	289160000	223930000	65081000	258840000	242270000	328110000	1470600000	1563600000	1317200000	1591400000	1458300000	1494700000	1692600000	1362700000	1584300000	1688900000	1499300000	1744100000	1493800000	1441100000	1633700000	1656300000	1714000000	1735100000	0	2.34565e+08	1.48263e+09	1.59532e+09	1.61233e+09	0	8.28833e+07	8.81632e+07	1.31535e+08	1.0891e+08	Iron-sulfur cluster carrier protein (D8DVJ7)	K03593	D	1	6.32077	6.80117	6.87371
A0A1H9CF18	174890000	87379000	0	0	193220000	307130000	1147300000	1076200000	1024500000	1121600000	1266400000	1155500000	975190000	1246400000	1218900000	1432900000	1351800000	1444900000	1144900000	1233300000	1261600000	1418000000	1377600000	1421100000	2	190654750	1.13192e+09	1.27835e+09	1.30942e+09	0	1.10267e+08	7.4864e+07	1.59938e+08	1.03327e+08	Putative protease (A0A1H9CF18)	K08303	O	1	5.937	6.70504	6.868
D8DXL9	1161400000	760610000	1116200000	0	215740000	421830000	92455000	133470000	74105000	125270000	111920000	105700000	78458000	92067000	116080000	193420000	127260000	150650000	132310000	119350000	157030000	140750000	151420000	161970000	1	735156000	1.07153e+08	126322500	143805000	0	4.37011e+08	1.98068e+07	3.80003e+07	1.4733e+07	Phosphopantetheine adenylyltransferase (D8DXL9)	K00954	H	1	0.145756	0.171831	0.195612
D8DXT5	583740000	544430000	565450000	151830000	458110000	630710000	2935900000	2463700000	2008900000	2591200000	2852200000	2886800000	2092600000	3206700000	2996100000	3076400000	2946700000	3313800000	3379900000	2510000000	3348700000	3676100000	3644800000	3454300000	0	489045000	2.62312e+09	2.93872e+09	3.33563e+09	0	1.59485e+08	3.2237e+08	3.98064e+08	3.89312e+08	AraC-type DNA-binding protein (D8DXT5)	0	K	1	5.36375	6.00909	6.82071
D8DWL2	263700000	291530000	333280000	177490000	345410000	357960000	1606500000	1952800000	1605000000	1615900000	1735500000	1832700000	1838600000	1798300000	1942800000	2147900000	2101600000	2234000000	1594900000	1677600000	1788300000	2081400000	2153100000	1839400000	0	294895000	1.72473e+09	2.01053e+09	1.85578e+09	0	6.16046e+07	1.31623e+08	1.61396e+08	2.01632e+08	Glutamine-dependent NAD(+) synthetase (D8DWL2)	K01950	H	1	5.84864	6.81779	6.29303
D8E017	10665000000	11295000000	12103000000	18128000000	11329000000	11747000000	2368200000	3191600000	4407700000	3127600000	2599200000	2713000000	1996600000	1791900000	2150800000	1767100000	1635900000	1754000000	1684500000	2671700000	2012700000	1455600000	1455700000	1820600000	0	12544500000	3.06788e+09	1.84938e+09	1.85013e+09	0	2.53567e+09	6.64473e+08	1.71888e+08	4.16521e+08	TPR domain protein (D8E017)	0	S	1	0.24456	0.147426	0.147486
D8E0G2	1085400000	1202400000	786380000	1774600000	1617900000	1683300000	254350000	171500000	352430000	119170000	153890000	154530000	258430000	360590000	321790000	216220000	180510000	141510000	396020000	189280000	398000000	306960000	266560000	212930000	0	1358330000	2.00978e+08	2.46508e+08	2.94958e+08	0	3.58747e+08	7.92911e+07	7.65091e+07	8.13205e+07	Beta-galactosidase (D8E0G2)	K01190	G	1	0.14796	0.181479	0.217148
D8DZ96	35022000000	35361000000	37450000000	39281000000	34894000000	31436000000	9503300000	9135500000	13646000000	9725900000	8854700000	8050100000	8899200000	5582000000	6925400000	6201400000	5666800000	4921000000	4628000000	8857400000	4809500000	4748700000	3768600000	4846600000	0	35574000000	9819250000	6.36597e+09	5.27647e+09	0	2.42201e+09	1.79259e+09	1.28768e+09	1.6431e+09	Peptidase, M16 family (D8DZ96)	K07263	O	1	0.276023	0.17895	0.148324
D8DXW7	0	36591000	39835000	118950000	146840000	161240000	748670000	623390000	620790000	617970000	680350000	660090000	779360000	596140000	620360000	641600000	727350000	682690000	562910000	579920000	752170000	607820000	595720000	672780000	1	100691200	6.58543e+08	6.74583e+08	6.28553e+08	0	6.1088e+07	4.63825e+07	6.32582e+07	6.50887e+07	Signal recognition particle receptor FtsY (D8DXW7)	K03110	U	1	6.54023	6.69953	6.24239
D8DYX8	801520000	866110000	779770000	1053800000	1017100000	915180000	283780000	280660000	445080000	309590000	276040000	214210000	63646000	125530000	256180000	193600000	129250000	132230000	104510000	273850000	164770000	64863000	88982000	116780000	0	905580000	301560000	1.50073e+08	1.35626e+08	0	1.02235e+08	7.03523e+07	6.05217e+07	6.88739e+07	Uncharacterized protein (D8DYX8)	0	S	1	0.333002	0.16572	0.149767
D8DUK7	1729500000	1889500000	1527900000	1899800000	1726000000	1971600000	379730000	311940000	573500000	182850000	65391000	99540000	660270000	632790000	516870000	191770000	61672000	113800000	746460000	385010000	736710000	228500000	272240000	112550000	0	1.79072e+09	2.68825e+08	362862000	4.13578e+08	0	1.47978e+08	1.75319e+08	2.47336e+08	2.45251e+08	TonB-dependent outer membrane receptor (D8DUK7)	0	P	1	0.150122	0.202635	0.230957
D8E077	241860000	177730000	49765000	108410000	192020000	227670000	1125700000	1123800000	914180000	1076100000	1041200000	1020600000	1207500000	908940000	1250500000	1090500000	1123300000	1018100000	933780000	990170000	1041500000	1038900000	964210000	978400000	0	166242500	1.05026e+09	1.09981e+09	991160000	0	6.73293e+07	7.21649e+07	1.14055e+08	3.87208e+07	Pyruvate formate-lyase-activating enzyme (D8E077)	K04069	O	1	6.31766	6.61568	5.96213
D8DT44	8849100000	8264900000	7635500000	1515200000	3093200000	4907300000	1833900000	2269000000	1554500000	2260100000	1534100000	1442300000	804260000	646490000	1156200000	1014800000	832220000	815020000	706120000	2196100000	652970000	505310000	418680000	719600000	0	5.71087e+09	1815650000	878165000	8.66463e+08	0	2.744e+09	3.39179e+08	1.63914e+08	6.04391e+08	Cationic outer membrane protein OmpH (D8DT44)	K06142	M	1	0.317929	0.153771	0.151722
A0A1H9A5F0	313680000	325040000	166480000	517650000	471040000	571890000	2114500000	2159900000	2022000000	2022500000	2591100000	2673200000	2114400000	2753600000	2485500000	2588700000	2726400000	2885800000	2097000000	2078100000	2263100000	2785000000	2913200000	2793600000	0	3.94297e+08	2.26387e+09	2592400000	2.48833e+09	0	1.38949e+08	2.65993e+08	2.48311e+08	3.49732e+08	Ribonuclease Y (A0A1H9A5F0)	K18682	S	1	5.74153	6.57474	6.31082
D8E022	1158400000	1092800000	1093800000	266520000	511400000	883770000	3760700000	4765500000	1391000000	4542700000	5080800000	6071600000	2381200000	2451100000	4116900000	5275100000	5058900000	6080900000	4803600000	4177500000	4680300000	4829000000	6616100000	7728400000	0	8.34448e+08	4.26872e+09	4227350000	5.47248e+09	0	3.33739e+08	1.45894e+09	1.4024e+09	1.26247e+09	50S ribosomal protein L19 (D8E022)	K02884	J	1	5.11562	5.06604	6.55821
D8DTV2	8178900000	7660700000	9766900000	7777500000	6743700000	6038700000	1237600000	1160200000	1915700000	1482100000	1231700000	1043600000	1405000000	1221600000	1286900000	1115500000	1082900000	992560000	1183800000	1427900000	1284300000	987940000	1073800000	1094900000	0	7694400000	1345150000	1.18408e+09	1175440000	0	1.16785e+09	2.86897e+08	1.36873e+08	1.45848e+08	Glutamate-1-semialdehyde 2,1-aminomutase (D8DTV2)	K01845	H	1	0.174822	0.153888	0.152766
A0A1H9JWM8	7096100000	7100300000	6949200000	9386000000	7777800000	8239400000	1716100000	1285400000	2050600000	1304600000	1238600000	1350900000	1772600000	1431600000	1633200000	1454000000	1375100000	1300100000	1052200000	1577300000	1230700000	1051000000	993950000	1227900000	0	7.75813e+09	1.49103e+09	1.49443e+09	1.18884e+09	0	8.57065e+08	2.95571e+08	1.60323e+08	1.95717e+08	Long-chain fatty acid transport protein (A0A1H9JWM8)	K06076	M	1	0.19219	0.192628	0.153238
D8DUP7	775870000	763050000	784310000	847390000	801360000	690390000	198180000	194870000	367360000	217230000	215800000	81655000	195190000	133170000	179200000	32204000	105150000	71195000	160800000	230950000	146000000	66401000	0	117420000	1	7.77062e+08	2.12516e+08	119351500	144314200	0	4.70793e+07	8.33178e+07	5.72126e+07	7.29493e+07	AhpC/TSA family protein (D8DUP7)	0	O	1	0.273486	0.153593	0.185718
D8DY50	647770000	563960000	455250000	789590000	854280000	949270000	3712000000	3802400000	3968100000	3932100000	4272700000	4137100000	4128800000	4494300000	4259600000	4919700000	4874100000	4906500000	4054400000	4270500000	4470900000	4718600000	5130500000	5047100000	0	710020000	3.97073e+09	4.59717e+09	4.61533e+09	0	1.70538e+08	1.89579e+08	3.21535e+08	3.90918e+08	8-amino-7-oxononanoate synthase (D8DY50)	0	E	1	5.59242	6.4747	6.50029
D8DT36	24474000000	25964000000	29871000000	25478000000	20001000000	18865000000	4545300000	3795000000	5472200000	4934900000	4660000000	4262300000	3637000000	4300900000	3689300000	3190200000	3856600000	3655100000	3145500000	5720000000	3229400000	3719500000	3352600000	3759300000	0	2.41088e+10	4.61162e+09	3.72152e+09	3821050000	0	3.71986e+09	5.22931e+08	3.28842e+08	8.79962e+08	S-adenosylmethionine synthase (D8DT36)	K00789	H	1	0.191283	0.154363	0.158492
D8DXM0	56908000	70799000	0	0	45917000	69903000	348160000	279180000	192700000	230940000	363490000	338580000	190610000	260800000	381130000	455870000	224190000	238740000	298620000	349940000	252580000	410290000	570600000	481500000	2	60881750	292175000	291890000	3.93922e+08	0	2.98931e+07	6.34921e+07	9.44154e+07	1.08126e+08	Endoribonuclease YbeY (D8DXM0)	K07042	S	1	4.79906	4.79438	6.47028
D8DW08	1362200000	1307100000	1509000000	735780000	1052300000	1122300000	208990000	229780000	263380000	226410000	138430000	113810000	225820000	193900000	231160000	172530000	150020000	124560000	332940000	171590000	255760000	209990000	189540000	182870000	0	1.18145e+09	196800000	1.82998e+08	2.23782e+08	0	2.49849e+08	5.29785e+07	3.848e+07	5.5825e+07	Uncharacterized protein (D8DW08)	0	!S	1	0.166575	0.154893	0.189413
D8DUN8	2369600000	2097100000	2160900000	2713300000	2837000000	3189300000	13178000000	14932000000	13791000000	14309000000	14285000000	15094000000	16685000000	16583000000	14967000000	16453000000	17162000000	16883000000	15602000000	13990000000	14808000000	18261000000	17328000000	16484000000	0	2561200000	1.42648e+10	16455500000	1.60788e+10	0	3.88598e+08	6.50732e+08	7.03143e+08	1.45442e+09	Threonine-tRNA ligase (D8DUN8)	K01868	J	1	5.56959	6.42492	6.27785
A0A1H9ICS8	28072000000	30745000000	34362000000	44089000000	40948000000	41690000000	6554600000	5114500000	6747800000	5660800000	5341000000	4842000000	4956700000	7094600000	5480300000	6815900000	5689100000	5296300000	7590600000	5789000000	6685200000	7974000000	6479600000	6320000000	0	36651000000	5.71012e+09	5.88882e+09	6806400000	0	5.95678e+09	7.11454e+08	7.89524e+08	7.49604e+08	Iron complex outermembrane recepter protein (A0A1H9ICS8)	K02014	P	1	0.155797	0.160673	0.185708
D8DWV1	299760000	292860000	215000000	320330000	321570000	354680000	1546500000	1770000000	1494300000	1576400000	1746600000	1891000000	1905700000	1545000000	1825900000	1972300000	2263100000	2053000000	1614000000	1520600000	1756200000	1956300000	1885900000	2179500000	0	300700000	1670800000	1927500000	1818750000	0	4.30921e+07	1.41179e+08	2.18894e+08	2.19202e+08	UDP-3-O-acylglucosamine N-acyltransferase (D8DWV1)	K02536	M	1	5.55637	6.41004	6.04839
D8DXI9	142370000	121490000	0	152950000	120600000	106480000	569400000	641270000	530190000	530470000	690160000	770870000	847990000	679040000	724440000	953420000	841470000	896580000	697170000	529100000	622830000	776260000	869300000	776070000	1	128778000	622060000	8.23823e+08	7.11788e+08	0	5.03422e+07	8.82732e+07	9.47132e+07	1.11506e+08	Biosynthetic arginine decarboxylase (D8DXI9)	K01585	E	1	4.83048	6.39724	5.52725
D8DZK3	1249000000	1383700000	1177800000	2484000000	2033500000	1893400000	311240000	280340000	434560000	349220000	135660000	102710000	255050000	345840000	352550000	309550000	194360000	144600000	378440000	159870000	435420000	313540000	302140000	263080000	0	1.70357e+09	268955000	2.66992e+08	3.08748e+08	0	4.72466e+08	1.16326e+08	7.71861e+07	8.68136e+07	Glycoside hydrolase, family 28 (D8DZK3)	K15532	G	1	0.157878	0.156725	0.181236
D8DXY3	112180000000	130490000000	105130000000	135650000000	123310000000	127140000000	22092000000	18807000000	27766000000	18818000000	14256000000	13556000000	29362000000	28192000000	23515000000	17042000000	15221000000	14104000000	35449000000	19393000000	27237000000	21439000000	18996000000	15493000000	0	1.22317e+11	1.92158e+10	2.12393e+10	2.30012e+10	0	1.05433e+10	4.80168e+09	6.11347e+09	6.59247e+09	Iron complex outermembrane recepter protein (D8DXY3)	0	P	1	0.157099	0.173642	0.188046
A0A1H8Z174	2352200000	3938700000	2935800000	2921500000	2031300000	2483100000	497630000	412720000	683670000	386350000	427620000	396240000	571050000	578150000	462340000	459890000	378380000	171990000	644340000	467340000	500320000	530160000	269300000	284170000	0	2777100000	4.67372e+08	4.36967e+08	4.49272e+08	0	6.08077e+08	1.03192e+08	1.37068e+08	1.33651e+08	Outer membrane protein beta-barrel family protein (A0A1H8Z174)	0	S	1	0.168295	0.157346	0.161777
D8E086	26493000000	27876000000	29482000000	17649000000	19395000000	18610000000	4159000000	3467000000	7287200000	4442500000	4080000000	3571200000	4615600000	3198500000	3731000000	3662900000	3724400000	3085500000	3033400000	4674600000	3679000000	3377600000	3418500000	3929600000	0	2.32508e+10	4501150000	3669650000	3685450000	0	4.8048e+09	1.29062e+09	4.94106e+08	5.211e+08	Purine nucleoside phosphorylase (D8E086)	K03783	F	1	0.193591	0.157829	0.158508
D8DYN5	437100000	368520000	398980000	658400000	498340000	502390000	111010000	119590000	202020000	126210000	85823000	99777000	149070000	92423000	99297000	73039000	70392000	63871000	86286000	115240000	86900000	53776000	45483000	66813000	0	4.77288e+08	1.24072e+08	9.13487e+07	7.57497e+07	0	9.43862e+07	3.72478e+07	2.86517e+07	2.33581e+07	Arylsulfatase A (ASA) (Cerebroside-sulfatase) (D8DYN5)	0	P	1	0.259951	0.191391	0.158708
D8DYF7	164560000	213460000	132350000	214210000	197930000	232830000	986660000	1037600000	953520000	1033700000	1173700000	1189800000	1158200000	1113800000	1231000000	1256300000	1206800000	1266000000	1092100000	932240000	1370600000	1085800000	1359200000	1300800000	0	1.92557e+08	1.0625e+09	1205350000	1.19012e+09	0	3.40717e+07	8.91147e+07	5.40661e+07	1.63505e+08	Protein RecA (D8DYF7)	K03553	L	1	5.51784	6.25972	6.18064
D8DVS9	28186000	34149000	0	38293000	45853000	41540000	197010000	147650000	192200000	193480000	219960000	209580000	238800000	227970000	229030000	252180000	214200000	236200000	226390000	195070000	202320000	249120000	268750000	258840000	1	37604200	1.93313e+08	2.33063e+08	233415000	0	1.50723e+07	2.26374e+07	1.15919e+07	2.77736e+07	Exodeoxyribonuclease III (D8DVS9)	K01142	L	1	5.14074	6.1978	6.20715
D8DUT7	110560000	117760000	75610000	116670000	123200000	119720000	522810000	530430000	501960000	427380000	672860000	530080000	638310000	643550000	592260000	825790000	682800000	697050000	562420000	537430000	676140000	679990000	755260000	673620000	0	1.10587e+08	530920000	679960000	6.47477e+08	0	1.60953e+07	7.27701e+07	7.33919e+07	7.47488e+07	Dolichol-phosphate mannosyltransferase (D8DUT7)	K00721	M	1	4.80094	6.14866	5.85493
D8E056	1672600000	1863200000	2361900000	467140000	1059400000	2053200000	7972300000	8583000000	4812300000	9282600000	9270900000	9124500000	3989500000	6382700000	8510800000	10181000000	10266000000	10374000000	10304000000	8901100000	9589900000	8751000000	9892700000	10604000000	0	1.57957e+09	8.17427e+09	8284000000	9.67378e+09	0	6.3686e+08	1.57293e+09	2.38062e+09	6.7897e+08	50S ribosomal protein L22 (D8E056)	K02890	J	1	5.17498	5.24445	6.1243
D8DY07	151060000	350250000	280450000	766770000	692030000	659860000	98992000	60047000	175830000	40114000	67181000	31490000	44884000	38943000	89101000	0	0	0	42871000	77423000	91591000	0	0	0	6	4.83403e+08	7.89423e+07	0	0	2	2.32498e+08	4.83803e+07	3.28788e+07	3.81633e+07	Mannan endo-1,4-beta-mannosidase (D8DY07)	K01218	G	1	0.163305	-	-
D8DZC2	170300000	132030000	60376000	148790000	244590000	161410000	796860000	859660000	831270000	804970000	957670000	925020000	938280000	846790000	844670000	921990000	992050000	1042300000	751190000	684940000	914270000	868490000	1014800000	936840000	0	152916000	862575000	9.31013e+08	861755000	0	5.446e+07	5.99552e+07	7.16393e+07	1.12065e+08	UDP-N-acetylglucosamine 2-epimerase (Non-hydrolysing) (D8DZC2)	K01791	M	1	5.64084	6.0884	5.63548
D8DZD3	907830000	682880000	828140000	732830000	589470000	620260000	182990000	180320000	262470000	167400000	178740000	144920000	138040000	121220000	95166000	120380000	142970000	132270000	93039000	193850000	83568000	96379000	105640000	147960000	0	7.26902e+08	186140000	1.25008e+08	1.20073e+08	0	1.11965e+08	3.6458e+07	1.56605e+07	3.88456e+07	Uncharacterized protein (D8DZD3)	0	!S	1	0.256073	0.171973	0.165184
D8DUF8	10200000000	9467000000	9308400000	12822000000	10376000000	9750200000	2514600000	2430300000	3486700000	2548800000	1934200000	1898500000	2181500000	1838700000	1672500000	1800200000	1589000000	1355400000	2059300000	2232600000	1843100000	1504500000	1321700000	1359400000	0	10320600000	2468850000	1739550000	1720100000	0	1.17991e+09	5.25538e+08	2.52838e+08	3.48366e+08	Iron complex outermembrane recepter protein (D8DUF8)	K02014	P	1	0.239216	0.168551	0.166667
D8DTB2	3099900000	2540800000	2548700000	151160000	462540000	832380000	308440000	312210000	118270000	312020000	285850000	351410000	0	169670000	268620000	331250000	214680000	355380000	330080000	387800000	277060000	223710000	292230000	375870000	1	1.60591e+09	2.81367e+08	267920000	3.14458e+08	0	1.15591e+09	7.54438e+07	1.18297e+08	5.70415e+07	6,7-dimethyl-8-ribityllumazine synthase (D8DTB2)	K00794	H	1	0.175207	0.166833	0.195813
D8DW43	627020000	610500000	213780000	119170000	132500000	87318000	103620000	35581000	57747000	110990000	84822000	140890000	58968000	0	53223000	0	37602000	50286000	49162000	0	0	0	0	104300000	6	2.98381e+08	8.89417e+07	50019750	0	1	2.29768e+08	3.47315e+07	2.44287e+07	3.95185e+07	ATP synthase, Delta/Epsilon chain, beta-sandwich domain protein (D8DW43)	0	C	1	0.298081	0.167637	-
D8DU39	6705700000	10459000000	8362400000	2675900000	5488000000	6197300000	1625000000	1631300000	2098400000	2088500000	1489800000	1505600000	1472700000	1116600000	1386600000	1260700000	1162900000	1070400000	1036000000	1474500000	1010200000	913760000	1013600000	1289400000	0	6648050000	1.73977e+09	1.24498e+09	1122910000	0	2.40806e+09	2.55762e+08	1.44831e+08	1.94629e+08	Outer membrane autotransporter barrel domain-containing protein (D8DU39)	0	!S	1	0.261696	0.18727	0.168908
D8DST1	2249400000	2148800000	2461800000	3046500000	2732800000	2779300000	15995000000	17259000000	12767000000	13488000000	15710000000	15286000000	14715000000	16816000000	14753000000	11515000000	13601000000	13659000000	13689000000	15616000000	13315000000	16313000000	15085000000	14332000000	0	2.56977e+09	1.50842e+10	14176500000	14725000000	0	3.13386e+08	1.52255e+09	1.5954e+09	1.05365e+09	Hsp90 protein (D8DST1)	K04079	O	1	5.86986	5.51665	5.73009
D8DV80	57885000	112810000	128680000	102810000	0	94884000	439290000	575700000	479500000	534690000	582010000	590890000	533340000	560760000	469650000	716190000	536860000	589300000	516400000	359870000	620430000	769380000	671060000	546290000	1	99413800	533680000	5.67683e+08	5.80572e+08	0	4.2873e+07	5.65986e+07	7.56191e+07	1.2873e+08	Xylulokinase (D8DV80)	0	G	1	5.36827	5.71031	5.83995
D8DWV0	5869600000	4706000000	5708800000	4420500000	4613100000	4175300000	945120000	896660000	1101500000	1096600000	963200000	848710000	935220000	763300000	871180000	834490000	847110000	815260000	888720000	1057400000	860240000	754870000	807520000	742780000	0	4915550000	9.75298e+08	8.44427e+08	8.51922e+08	0	6.41338e+08	9.47863e+07	5.24362e+07	1.05631e+08	Orotidine 5'-phosphate decarboxylase (D8DWV0)	K01591	F	1	0.198411	0.171787	0.173312
D8E054	1159500000	1456800000	1856600000	483480000	760020000	1262600000	5831900000	6839800000	2983200000	6414300000	6332500000	7076500000	4562200000	4046400000	5564300000	6634000000	7073300000	7290800000	6605200000	5790100000	6165300000	6377100000	7678000000	8002500000	0	1.16317e+09	5.91303e+09	5.86183e+09	6769700000	0	4.47488e+08	1.36811e+09	1.23688e+09	8.01136e+08	50S ribosomal protein L16 (D8E054)	K02878	J	1	5.08356	5.03955	5.82006
D8DUL0	474470000	659520000	366920000	1175900000	948280000	1056800000	180480000	91272000	252010000	80943000	67950000	0	267790000	233850000	204230000	81598000	61188000	84145000	350430000	159230000	363650000	80023000	94929000	64970000	1	780315000	134531000	1.55467e+08	1.85539e+08	0	3.00048e+08	8.18238e+07	8.22295e+07	1.24823e+08	Beta-fructofuranosidase (D8DUL0)	0	G	1	0.172406	0.199236	0.237774
D8E098	5259800000	5738800000	4655000000	3252900000	4993200000	4619800000	1269900000	1060200000	1263400000	1062700000	976120000	942790000	1005600000	833160000	889960000	743480000	751830000	704290000	909360000	1034800000	883350000	663970000	724860000	779580000	0	4753250000	1.09585e+09	8.21387e+08	8.32653e+08	0	7.70713e+08	1.28127e+08	1.0279e+08	1.23967e+08	dTDP-4-dehydrorhamnose 3,5-epimerase (D8E098)	K01790	M	1	0.230548	0.172805	0.175176
D8DZZ5	915760000	849400000	773340000	703590000	862730000	919610000	4307700000	4370300000	3823500000	3943200000	4640000000	4810500000	5400900000	4764000000	4620800000	4740000000	4917100000	4629500000	4266000000	4429500000	4768100000	4562800000	4552200000	5214600000	0	837405000	4.31587e+09	4.84538e+09	4632200000	0	7.71289e+07	3.49776e+08	2.67243e+08	3.01127e+08	Cell shape-determining protein MreB (D8DZZ5)	K03569	D	1	5.15386	5.78619	5.53161
A0A1H9GCD2	119240000	166250000	0	0	36979000	148230000	742320000	618980000	615440000	667420000	748060000	683130000	767290000	623310000	752160000	631870000	688890000	598660000	644610000	585520000	638320000	601600000	600530000	616830000	2	117674750	679225000	677030000	6.14568e+08	0	6.86423e+07	5.25545e+07	6.45486e+07	2.11377e+07	Ribosomal RNA small subunit methyltransferase G (A0A1H9GCD2)	K03501	M	1	5.77205	5.7534	5.2226
D8DYC4	1767800000	1671300000	1567100000	1911100000	1944700000	1787500000	327600000	307780000	477990000	312230000	285050000	293010000	354690000	384670000	351010000	238450000	256220000	261950000	399220000	400780000	293180000	307830000	280640000	289660000	0	1.77492e+09	3.33943e+08	3.07832e+08	3.28552e+08	0	1.30068e+08	6.5843e+07	5.70773e+07	5.11527e+07	Lipolytic enzyme, G-D-S-L family (D8DYC4)	K15530	E	1	0.188146	0.173434	0.185108
D8DXY7	25306000000	27215000000	25902000000	42443000000	40215000000	36971000000	5748700000	5786500000	8386700000	5993800000	4345900000	4361600000	7469600000	7755000000	6866000000	4646600000	4255800000	4309700000	9400700000	6019800000	8300600000	6181500000	5573900000	4765900000	0	3.30087e+10	5.77053e+09	5.88378e+09	6.70707e+09	0	7.07154e+09	1.34843e+09	1.50774e+09	1.61223e+09	Alpha-glucosidase (D8DXY7)	K21574	G	1	0.174819	0.17825	0.203191
A0A1H9B1E3	7254700000	8609500000	6162900000	2635500000	4796600000	4804500000	1387900000	1379700000	1594500000	1420700000	1192600000	1098600000	1329800000	899860000	1262700000	925890000	955790000	858310000	1099300000	1325300000	1066700000	853830000	751350000	898900000	0	5.71062e+09	1.34567e+09	1038725000	999230000	0	1.91942e+09	1.60707e+08	1.85442e+08	1.88653e+08	4-methyl-5(B-hydroxyethyl)-thiazole monophosphate biosynthesis (A0A1H9B1E3)	K03152	S	1	0.235643	0.181894	0.174978
D8DTP7	957340000	1052000000	1285100000	1644900000	1175500000	1250700000	250280000	262710000	381250000	291300000	225450000	220570000	268640000	193580000	196510000	246120000	198790000	185290000	204570000	257530000	253750000	200290000	204030000	250940000	0	1227590000	2.71927e+08	2.14822e+08	2.28518e+08	0	2.1778e+08	5.42802e+07	3.10689e+07	2.56615e+07	Pectinesterase (D8DTP7)	0	E	1	0.221513	0.174995	0.186152
D8E062	2344400000	2282200000	2156300000	462580000	811520000	1583000000	9546600000	10061000000	2697300000	10384000000	10276000000	12089000000	6208800000	3662100000	5887900000	7965800000	6298300000	9497700000	8342600000	8102300000	6622500000	5618800000	8390300000	11636000000	0	1.60667e+09	9175650000	6.58677e+09	8118750000	0	7.35351e+08	3.00136e+09	1.80939e+09	1.8701e+09	30S ribosomal protein S10 (D8E062)	K02946	J	1	5.71099	4.09965	5.05316
D8DZR0	19286000000	18437000000	15285000000	23863000000	18163000000	19193000000	5070500000	4831200000	5651200000	4198800000	3232900000	3150500000	4097400000	3842500000	3192000000	3334700000	2868000000	2705900000	5175900000	4372200000	3542200000	3129700000	2819700000	2717700000	0	1.90378e+10	4355850000	3.34008e+09	3.62623e+09	0	2.53568e+09	9.26747e+08	4.95473e+08	8.83881e+08	Uncharacterized protein (D8DZR0)	0	S	1	0.2288	0.175445	0.190475
A0A1H8ZT33	4789900000	3523900000	3987600000	7596900000	6864600000	6649100000	1734700000	2042600000	2567900000	1550900000	1145800000	1094200000	1333900000	1036100000	1246000000	850970000	794760000	737420000	1069800000	1484200000	944540000	807480000	671640000	902670000	0	5.56867e+09	1689350000	9.99858e+08	980055000	0	1.54099e+09	5.11128e+08	2.26049e+08	2.56375e+08	Polygalacturonase (A0A1H8ZT33)	0	M	1	0.303367	0.179551	0.175995
D8DT87	1203500000	1251000000	1184000000	1514800000	1689600000	1932600000	7251800000	7892000000	7794800000	7791900000	7989800000	7874000000	9223000000	7844000000	7377500000	8579600000	8541900000	8172400000	7593200000	7265100000	8170900000	8628200000	7926600000	7555400000	0	1.46258e+09	7.76572e+09	8.28973e+09	7.85657e+09	0	2.78292e+08	2.39279e+08	5.86403e+08	4.48892e+08	Phosphomannomutase (D8DT87)	K01840	G	1	5.30959	5.66787	5.37171
D8DXV6	47336000	54452000	0	64769000	71917000	84883000	212450000	250460000	262680000	339990000	317010000	323140000	244060000	328700000	295540000	383600000	448990000	415010000	360600000	189430000	369680000	434690000	418970000	416580000	1	64671400	2.84288e+08	352650000	3.64992e+08	0	2.69298e+07	4.55611e+07	7.04214e+07	8.29619e+07	Ion-translocating oxidoreductase complex subunit C (D8DXV6)	K03615	C	1	4.39589	5.45295	5.64379
D8E057	1419500000	1343600000	1131700000	494130000	570520000	672340000	5119900000	5390500000	1216000000	6019100000	6366700000	7532200000	2396300000	1864200000	3284200000	3897000000	3188300000	4709100000	4231500000	4919300000	3193100000	3101700000	4824400000	7439200000	0	9.38632e+08	5.27407e+09	3.22318e+09	4618200000	0	3.73387e+08	1.97287e+09	9.30725e+08	1.44749e+09	30S ribosomal protein S19 (D8E057)	K02965	J	1	5.61889	3.43392	4.92014
D8DVT7	78838000	74653000	123210000	72552000	49825000	67584000	537850000	425320000	286980000	449230000	493170000	418480000	308240000	253180000	361510000	437670000	387440000	376460000	408040000	385210000	368810000	304100000	386480000	446010000	0	77777000	4.35172e+08	3.54083e+08	3.83108e+08	0	2.23143e+07	7.79324e+07	5.90739e+07	4.28967e+07	tRNA threonylcarbamoyladenosine biosynthesis protein TsaE (D8DVT7)	K06925	S	1	5.59512	4.55255	4.92573
D8DUW7	115530000	81390000	92173000	140170000	168420000	183100000	705320000	630000000	610490000	592800000	668570000	621160000	754160000	680940000	643020000	730320000	714750000	661770000	670650000	637280000	764580000	766760000	709970000	803640000	0	130130500	6.38057e+08	6.97493e+08	725480000	0	3.74215e+07	3.789e+07	3.8953e+07	5.82637e+07	Chromosome partitioning protein (D8DUW7)	K03496	D	1	4.90321	5.35995	5.57502
D8DUB6	19292000000	21006000000	22750000000	24160000000	21128000000	18149000000	4042400000	4123900000	6139700000	4891400000	4389400000	3792500000	4855900000	4112900000	4177000000	3762300000	3857000000	3514000000	3871900000	4574100000	3496900000	3334600000	3574100000	3910800000	0	2.10808e+10	4.56322e+09	4.04652e+09	3.79373e+09	0	2.00295e+09	7.83312e+08	4.23636e+08	4.03307e+08	Putative SusD/RagB family protein (Fragment) (D8DUB6)	K21572	S	1	0.216463	0.191952	0.179961
D8DWR2	378050000	298490000	283580000	285710000	325010000	405100000	1435200000	1600800000	1360100000	1531600000	1444500000	1617100000	1214300000	1657200000	1602300000	1527800000	1666300000	1674900000	1924000000	1283900000	2035000000	2091100000	1941400000	1690500000	0	3.29323e+08	1.49822e+09	1.55713e+09	1827650000	0	4.66909e+07	9.28294e+07	1.61366e+08	2.73586e+08	Altronate hydrolase (Altronic acid hydratase) (D8DWR2)	K01685	G	1	4.54938	4.72828	5.54971
D8DT65	89968000	82513000	0	0	114170000	90852000	685640000	458170000	523260000	463390000	469890000	541980000	289950000	496570000	400290000	373070000	397570000	313070000	381730000	405760000	342270000	401470000	323340000	387120000	2	94375750	5.23722e+08	378420000	373615000	0	4.5534e+07	7.89366e+07	6.69958e+07	3.04618e+07	DnaJ domain protein (D8DT65)	K05801	O	1	5.54932	4.00972	3.9588
D8DU67	394680000	240430000	163490000	50651000	78044000	118380000	69797000	47871000	17420000	83649000	82795000	111870000	0	23590000	34430000	27313000	30839000	40998000	25211000	95941000	39064000	0	27801000	42855000	2	1.74279e+08	6.89003e+07	31434000	46174400	0	1.16002e+08	2.98615e+07	1.29275e+07	2.91321e+07	FeS assembly SUF system protein (D8DU67)	0	S	1	0.395345	0.180366	0.264945
A0A1H9HWL9	1609300000	1677100000	1544100000	1911500000	1767300000	1646600000	403760000	368600000	619160000	367560000	350620000	304160000	486650000	324500000	350550000	345540000	330580000	251540000	296400000	386560000	341270000	244110000	284120000	279560000	0	1692650000	402310000	3.48227e+08	3.05337e+08	0	1.18915e+08	1.01386e+08	6.99956e+07	4.6245e+07	Prolyl oligopeptidase (A0A1H9HWL9)	K01322	E	1	0.237681	0.205729	0.18039
D8DZX1	3101000000	2411600000	3069700000	733310000	1571000000	2000500000	493070000	455080000	516630000	465920000	467160000	409220000	408800000	405600000	456490000	488010000	394550000	365830000	382970000	597670000	347720000	336840000	304820000	355920000	0	2.14785e+09	4.67847e+08	419880000	3.87657e+08	0	8.34991e+08	3.32172e+07	4.05621e+07	9.67591e+07	GAF domain protein (D8DZX1)	0	T	1	0.217821	0.195488	0.180486
D8DVM8	2836900000	2456900000	2769500000	1747500000	1778100000	2242800000	13899000000	13756000000	12311000000	10378000000	14242000000	11580000000	13358000000	11646000000	11485000000	8055200000	10152000000	9537500000	9345200000	14136000000	9529900000	12393000000	11929000000	13452000000	0	2.30528e+09	1.26943e+10	1.07056e+10	1.17975e+10	0	4.309e+08	1.39808e+09	1.69423e+09	1.81354e+09	Chaperone protein ClpB (D8DVM8)	K03695	O	1	5.50663	4.64395	5.1176
A0A1H9E645	863960000	741950000	657910000	898570000	683530000	699890000	187730000	152780000	314650000	179240000	91254000	105480000	147880000	154820000	162270000	134510000	112400000	114050000	187220000	201030000	178760000	95836000	113880000	92381000	0	757635000	1.71856e+08	137655000	1.44851e+08	0	9.14556e+07	7.29874e+07	1.9192e+07	4.51217e+07	Starch-binding associating with outer membrane (A0A1H9E645)	K21572	S	1	0.226832	0.18169	0.191189
D8E067	3308400000	3296500000	3502300000	4800300000	4849500000	4957300000	16691000000	17917000000	18491000000	17061000000	18818000000	19242000000	24064000000	20137000000	20724000000	23949000000	23956000000	22892000000	18490000000	16716000000	19560000000	24471000000	22190000000	18758000000	0	4119050000	1.80367e+10	2.26203e+10	2.00308e+10	0	7.5437e+08	9.17133e+08	1.60574e+09	2.56844e+09	DNA-directed RNA polymerase subunit beta' (D8E067)	K03046	K	1	4.37884	5.49164	4.86297
D8DYM9	39926000000	39618000000	38938000000	44144000000	40376000000	36838000000	9060700000	8424500000	10710000000	8811000000	9090400000	8878600000	9128900000	7372200000	7712800000	7870100000	8109000000	7329700000	6539600000	9513100000	6351000000	6962500000	7025900000	7339600000	0	3.99733e+10	9.16253e+09	7920450000	7.28862e+09	0	2.18279e+09	7.25616e+08	6.04307e+08	1.04614e+09	Endopeptidase PepO (D8DYM9)	K07386	O	1	0.229216	0.198143	0.182337
D8DZA3	2757400000	2725500000	2764400000	3299900000	3473000000	3462200000	13822000000	15013000000	13962000000	14118000000	15187000000	16276000000	17285000000	16216000000	15505000000	16579000000	17443000000	18096000000	13654000000	13617000000	14366000000	17049000000	16939000000	16333000000	0	3080400000	1.47297e+10	16854000000	1.53263e+10	0	3.36211e+08	8.6293e+08	8.54178e+08	1.4845e+09	Glycine-tRNA ligase (D8DZA3)	K01880	J	1	4.78174	5.47137	4.97544
D8DW82	3996800000	3887900000	4159000000	5737500000	4419400000	4542300000	1157000000	1170000000	1598000000	1042600000	960090000	840400000	1238000000	788690000	992350000	764850000	756970000	681240000	746360000	1049800000	881780000	743870000	692360000	790150000	0	4457150000	1128015000	870350000	8.17387e+08	0	6.15472e+08	2.38644e+08	1.89942e+08	1.19014e+08	Endopeptidase PepO (D8DW82)	K07386	O	1	0.25308	0.195271	0.183388
D8DSU1	1816000000	1938800000	2240600000	1970700000	2125600000	2585600000	7827400000	9361000000	6868500000	8197600000	7337600000	8372100000	9158100000	10996000000	9237900000	9463700000	9420800000	9549700000	13115000000	7064500000	12789000000	13101000000	12651000000	10207000000	0	2.11288e+09	7.99403e+09	9637700000	1.14879e+10	0	2.51196e+08	7.93565e+08	6.21812e+08	2.21745e+09	Altronate oxidoreductase (D8DSU1)	K00041	G	1	3.78347	4.5614	5.43708
A0A1H9C2R2	34901000000	41370000000	45353000000	42301000000	38253000000	37159000000	8705600000	8119100000	13147000000	10363000000	9232300000	8408500000	10481000000	8427200000	8107300000	7786800000	8097900000	7307900000	7057200000	10072000000	6696700000	6903700000	6604100000	6801200000	0	39889500000	9.66258e+09	8.36802e+09	7.35582e+09	0	3.48511e+09	1.71696e+09	1.00588e+09	1.22327e+09	TonB-linked outer membrane protein, SusC/RagA family (A0A1H9C2R2)	0	P	1	0.242234	0.20978	0.184405
D8DUD7	240310000	173000000	181120000	0	61136000	104730000	633320000	603540000	293300000	704850000	815560000	715090000	510490000	448030000	746240000	864090000	875360000	904490000	736520000	734310000	822320000	780940000	905680000	948090000	1	152059200	627610000	7.24783e+08	821310000	0	8.04639e+07	1.63971e+08	1.8136e+08	8.12204e+07	DNA-binding transcriptional regulator, MarR family (D8DUD7)	0	K	1	4.12741	4.76645	5.40125
D8DXY8	1868400000	1937000000	1931000000	5046800000	4235900000	3936000000	531680000	583670000	908250000	635690000	483210000	375200000	856120000	815340000	660710000	475360000	420640000	423940000	924890000	638600000	816810000	687080000	639610000	532910000	0	3.15918e+09	5.86283e+08	608685000	706650000	0	1.29062e+09	1.65465e+08	1.7977e+08	1.28749e+08	Pullulanase, type I (D8DXY8)	K01200	G	1	0.185581	0.192672	0.223681
D8DZJ8	2921100000	2971600000	2831500000	3455300000	2919400000	2931000000	750970000	830380000	1381100000	768460000	546490000	680530000	944930000	660500000	736120000	640300000	455650000	511770000	655490000	743200000	538330000	456840000	473040000	493530000	0	3.00498e+09	8.26322e+08	6.58212e+08	5.60072e+08	0	2.05682e+08	2.63433e+08	1.58682e+08	1.047e+08	Putative fibronectin, type III domain protein (D8DZJ8)	0	S	1	0.274984	0.21904	0.186381
D8DXM8	70721000	90383000	0	119030000	94931000	77538000	282710000	406100000	346780000	413300000	473090000	387780000	459680000	439550000	386690000	503010000	537840000	586910000	396820000	391190000	405290000	461850000	529320000	407650000	1	90520600	384960000	4.85613e+08	432020000	0	3.70161e+07	5.90729e+07	6.56652e+07	4.92809e+07	tRNA uridine 5-carboxymethylaminomethyl modification enzyme MnmG (D8DXM8)	K03495	D	1	4.25273	5.36467	4.77262
D8DUW5	4498300000	4740900000	4569900000	4124000000	4333200000	4180400000	931600000	900500000	1358000000	1093800000	863330000	837630000	937620000	989230000	889810000	805350000	767020000	784200000	903460000	955050000	810170000	769710000	800640000	712140000	0	4.40778e+09	9.97477e+08	862205000	825195000	0	2.17271e+08	1.80991e+08	8.26259e+07	8.13188e+07	Protein involved in polysaccharide export, contains SLBB domain of the beta-grasp fold (D8DUW5)	K01991	M	1	0.226299	0.19561	0.187213
D8DWB5	1286800000	1451600000	1327600000	1700700000	1735900000	1965900000	7250700000	7530900000	6838300000	6964200000	8203100000	8410500000	8566000000	8244900000	7823600000	8160000000	8648200000	9001400000	7747200000	6856000000	7725400000	9359600000	9088700000	8932300000	0	1.57808e+09	7532950000	8407350000	8.28487e+09	0	2.42875e+08	5.92295e+08	3.79563e+08	9.00381e+08	Proline-tRNA ligase (D8DWB5)	K01881	J	1	4.77348	5.32757	5.24996
D8E053	2598000000	1610700000	1584300000	1158800000	1305800000	1267900000	727840000	851000000	288710000	882360000	890420000	1506300000	210180000	237780000	318880000	273050000	279980000	469830000	494880000	1049400000	169850000	193460000	395560000	858500000	0	1.58758e+09	8.57772e+08	2.98283e+08	5.26942e+08	0	4.80788e+08	3.56609e+08	8.39117e+07	3.26575e+08	50S ribosomal protein L29 (D8E053)	K02904	J	1	0.5403	0.187885	0.331914
D8DWP6	1307700000	1241500000	1235100000	1509900000	1204800000	1048600000	247980000	248480000	373870000	285860000	250490000	226960000	349380000	216400000	284790000	274320000	290930000	182300000	290210000	274190000	174410000	195540000	241750000	244710000	0	1.25793e+09	2.72273e+08	2.66353e+08	2.36802e+08	0	1.37477e+08	4.86323e+07	5.39461e+07	4.0687e+07	Cardiolipin synthase (D8DWP6)	K06131	I	1	0.216445	0.211739	0.188247
D8DYX9	22220000000	19979000000	25194000000	8378200000	15855000000	17784000000	5387000000	4856400000	6786500000	5582200000	4652400000	4601300000	4267200000	3705300000	3868700000	3169600000	3155500000	3089500000	3684500000	5187800000	2813400000	3195300000	2733400000	3036400000	0	1.8235e+10	5.31097e+09	3.54263e+09	3441800000	0	5.32875e+09	7.5283e+08	4.38203e+08	8.39568e+08	YhcH/YjgK/YiaL family protein (D8DYX9)	K19334	G	1	0.291251	0.194276	0.188747
A0A1H9C5Q4	3341300000	3198800000	3271200000	5672000000	5253900000	5805600000	19637000000	20221000000	18534000000	19449000000	21155000000	22427000000	21562000000	23017000000	22031000000	23884000000	25431000000	24408000000	21094000000	21162000000	19477000000	25501000000	23331000000	23155000000	0	4423800000	2.02372e+10	2.33888e+10	2.22867e+10	0	1.166e+09	1.25964e+09	1.34e+09	1.94757e+09	Polyribonucleotide nucleotidyltransferase (A0A1H9C5Q4)	K00962	J	1	4.57461	5.28705	5.0379
D8DUN6	1125700000	1364400000	1461200000	369050000	456190000	813860000	4280000000	4606600000	1142100000	4546900000	4735600000	5755800000	1839800000	2003500000	3639800000	4828700000	4080900000	5255500000	4822800000	4562900000	3942900000	4087100000	5273200000	6794900000	0	9.31733e+08	4.17783e+09	3.60803e+09	4.91397e+09	0	4.20675e+08	1.43453e+09	1.29936e+09	9.50894e+08	50S ribosomal protein L20 (D8DUN6)	K02887	J	1	4.48394	3.87239	5.27401
D8DYD1	1389700000	1443200000	1410300000	1635000000	1371600000	1267600000	395890000	291410000	560600000	378250000	389020000	312820000	481360000	265130000	310600000	314110000	319900000	299450000	297720000	410330000	256690000	270820000	222170000	157760000	0	1.41957e+09	3.87998e+08	3.31758e+08	2.69248e+08	0	1.10561e+08	8.65359e+07	6.92382e+07	7.69425e+07	D-alanyl-D-alanine carboxypeptidase / D-alanyl-D-alanine-endopeptidase (Penicillin-binding protein 4) (D8DYD1)	K07259	M	1	0.273322	0.233704	0.189669
D8DVZ6	751380000	572530000	948040000	97312000	350430000	711260000	199230000	53821000	162900000	297450000	251650000	209080000	44360000	75396000	127690000	111490000	124300000	168450000	98702000	161310000	83283000	183540000	77333000	152230000	0	5.71825e+08	195688500	1.08614e+08	1.26066e+08	0	2.79105e+08	7.62457e+07	3.96455e+07	4.11988e+07	Putative beta-hydroxyacyl-(Acyl-carrier-protein) dehydratase (D8DVZ6)	0	!S	1	0.342217	0.189943	0.220463
A0A1H8YRX1	228760000	220410000	205560000	278320000	230710000	245230000	1028700000	1067000000	965530000	978690000	1110400000	1142800000	775530000	1196900000	1177400000	1316700000	1386400000	1431700000	1141700000	1213800000	1166500000	1288100000	1302400000	1302800000	0	2.34832e+08	1.04885e+09	1214105000	1.23588e+09	0	2.27963e+07	6.48268e+07	2.16622e+08	6.55758e+07	Uncharacterized protein (A0A1H8YRX1)	K00243	S	1	4.46641	5.17011	5.26285
D8DWE9	894530000	898980000	1047800000	1316300000	1288300000	1369000000	5252800000	5706800000	4882100000	5118200000	5094800000	5531300000	6101400000	6065400000	5393100000	5836500000	6169400000	6117300000	5817500000	4919400000	5720300000	7153400000	6593500000	5624500000	0	1.13582e+09	5.26433e+09	5.94718e+09	5.97143e+09	0	1.96748e+08	2.77903e+08	2.69363e+08	7.18553e+08	Valine-tRNA ligase (D8DWE9)	K01873	J	1	4.63484	5.23603	5.25738
D8DTE5	2287900000	2596600000	2757200000	481000000	906350000	1550600000	6707700000	8177300000	3262000000	7633800000	8523500000	9216600000	6573100000	4276100000	6816900000	9512000000	8287000000	10598000000	9504300000	7307600000	8230000000	7322200000	10981000000	12128000000	0	1763275000	7.25348e+09	7.67718e+09	9.24552e+09	0	8.5453e+08	1.94485e+09	2.07349e+09	1.81996e+09	30S ribosomal protein S9 (D8DTE5)	K02996	J	1	4.11364	4.35393	5.24338
A0A1H8YU86	4821800000	5192300000	5139600000	4318100000	4455400000	4239100000	1221100000	1062200000	1669300000	1340800000	1295100000	1037600000	1133600000	890620000	966090000	807720000	854520000	799970000	830030000	1461700000	643310000	725010000	758680000	954380000	0	4.69438e+09	1.27102e+09	9.08753e+08	8.95518e+08	0	3.80429e+08	2.10023e+08	1.14859e+08	2.70716e+08	Peptidyl-prolyl cis-trans isomerase (A0A1H8YU86)	K01802	O	1	0.270753	0.193583	0.190764
D8DT06	376970000	364730000	212220000	299360000	232740000	170610000	1162800000	1186800000	1118500000	1069000000	1104300000	1336300000	1583000000	1199300000	1407900000	1506700000	1454800000	1520600000	1413900000	1120300000	1422000000	1305200000	1283300000	1417600000	0	276105000	1162950000	1.44538e+09	1327050000	0	7.7093e+07	8.6469e+07	1.22751e+08	1.07931e+08	D-lactate dehydrogenase (D8DT06)	K03778	C	1	4.21198	5.2349	4.80632
D8E010	166720000	310510000	0	319730000	279510000	365860000	1282900000	1274000000	1252700000	1515400000	1530200000	1440900000	1190900000	1530600000	1525200000	1546900000	1693800000	1567100000	1241500000	1324300000	1647500000	1461900000	1433200000	1531100000	1	288466000	1.38268e+09	1.50908e+09	1.43992e+09	0	1.23625e+08	1.16496e+08	1.53232e+08	1.3208e+08	Riboflavin biosynthesis protein RibBA (D8E010)	K14652	H	1	4.79323	5.23141	4.99163
A0A1H9LDK0	2072600000	2241400000	2404400000	2259000000	1855200000	1831900000	541610000	521590000	840070000	531870000	455090000	486610000	650270000	483330000	529760000	441580000	433610000	371220000	409570000	582770000	432200000	382680000	225610000	388990000	0	2110750000	5.62807e+08	4.84962e+08	4.03637e+08	0	2.12052e+08	1.27403e+08	8.83106e+07	1.04313e+08	TonB-linked outer membrane protein, SusC/RagA family (A0A1H9LDK0)	0	P	1	0.266638	0.229758	0.191229
D8DUQ6	321240000	281550000	0	300190000	267100000	293020000	1363200000	1303200000	1153400000	1221800000	1245600000	1267800000	1735200000	1422100000	1375900000	1519000000	1526500000	1596400000	1505600000	1061800000	1675700000	1466000000	1740600000	1727400000	1	292620000	1.25917e+09	1.52918e+09	1.52952e+09	0	1.10307e+08	6.5324e+07	1.16929e+08	2.33969e+08	Transcription antitermination protein NusB (D8DUQ6)	K03625	K	1	4.30308	5.22583	5.22697
D8DUS8	162150000	181930000	92659000	197400000	189390000	279140000	898400000	869560000	781100000	812070000	849540000	1010700000	1005900000	931220000	889120000	950120000	981370000	995380000	786560000	881880000	918690000	963350000	995970000	847520000	0	1.83778e+08	8.70228e+08	9.58852e+08	898995000	0	5.49012e+07	7.33492e+07	4.03262e+07	7.01401e+07	Aspartate-ammonia ligase (D8DUS8)	K01914	E	1	4.73521	5.21744	4.89174
A0A1H9I7V6	8397800000	7387000000	7554300000	3581300000	5668300000	5816500000	1629000000	1335400000	1778700000	1584900000	1426200000	1369100000	1290000000	1387800000	1300700000	1171300000	1204600000	1161900000	1132200000	1669300000	1158700000	1149700000	997350000	1273200000	0	6.40087e+09	1520550000	1.25272e+09	1230075000	0	1.58738e+09	1.57408e+08	8.07584e+07	2.12161e+08	3,4-dihydroxy-2-butanone 4-phosphate synthase (A0A1H9I7V6)	0	H	1	0.237554	0.19571	0.192173
A0A1H8ZTK5	660480000	780550000	746080000	1459600000	782540000	978200000	331360000	219930000	310550000	209170000	196870000	96467000	294880000	252120000	179900000	208250000	153250000	223630000	245930000	238230000	231670000	155300000	76728000	92097000	0	9.01242e+08	2.27391e+08	2.18672e+08	1.73326e+08	0	2.67203e+08	7.76587e+07	4.62654e+07	6.96924e+07	Uncharacterized protein (A0A1H8ZTK5)	0	!S	1	0.252309	0.242634	0.192319
D8DU85	2435700000	2598900000	2463100000	2701600000	2028900000	2001700000	688080000	676530000	998800000	735090000	609280000	590570000	665280000	492110000	545520000	502270000	479250000	396250000	421050000	625750000	431380000	423350000	388840000	446750000	0	2371650000	7.16392e+08	5.13447e+08	4.56187e+08	0	2.66869e+08	1.35277e+08	8.12062e+07	7.77866e+07	Putative tetratricopeptide repeat domain protein (D8DU85)	0	S	1	0.302065	0.216493	0.19235
D8DU74	256770000	242340000	290070000	369900000	400860000	423240000	1511900000	1631500000	1430700000	1577500000	1728700000	1755400000	1721500000	1695900000	1570700000	1720300000	1780800000	1720000000	1651100000	1690000000	1652200000	1671500000	1800900000	1778300000	0	330530000	1605950000	1.70153e+09	1.70733e+09	0	7.06476e+07	1.14326e+08	6.39325e+07	5.99685e+07	UDP-N-acetylmuramoyl-tripeptide-D-alanyl-D-alanine ligase (D8DU74)	K01929	M	1	4.85871	5.14789	5.16544
D8DWV2	508140000	555660000	614760000	623820000	773970000	705990000	3027200000	2921100000	2768900000	2950900000	3256400000	3329500000	3500500000	3266200000	2875400000	3121100000	3408800000	3364500000	2460700000	2503300000	3547600000	3586200000	3403200000	3370100000	0	630390000	3.04233e+09	3.25608e+09	3.14518e+09	0	8.86451e+07	1.94226e+08	2.07388e+08	4.75066e+08	Multifunctional fusion protein (D8DWV2)	K16363	M	1	4.82611	5.16519	4.98927
D8DZJ9	8448500000	7860400000	6790500000	8889900000	7396600000	7399600000	2215300000	2161800000	3459600000	1964300000	1724900000	1779200000	2191400000	1868700000	1874100000	1404000000	1474300000	1282700000	1783200000	2017500000	1533800000	1309300000	1121500000	1308100000	0	7.79758e+09	2.21752e+09	1.68253e+09	1.51223e+09	0	7.01687e+08	5.8378e+08	3.19142e+08	3.06786e+08	Putative RagB/SusD domain protein (D8DZJ9)	K21572	S	1	0.284385	0.215776	0.193936
D8DTL7	2461800000	2221400000	2823600000	840500000	1494200000	1485500000	357010000	355570000	374670000	412200000	400270000	409850000	303480000	337220000	348170000	404160000	394120000	409750000	393670000	484000000	362080000	332640000	320180000	442910000	0	1.88783e+09	3.84928e+08	366150000	3.89247e+08	0	6.74548e+08	2.36177e+07	3.91914e+07	5.85805e+07	3-deoxy-D-manno-octulosonate 8-phosphate phosphatase (KDO 8-P phosphatase) (D8DTL7)	K03270	S	1	0.2039	0.193953	0.206187
D8DUZ3	833850000	745560000	684110000	1060800000	978360000	1039700000	3803400000	4311200000	3814300000	3879900000	4586800000	4672400000	3931300000	4693300000	4686500000	4608000000	4555900000	5049300000	4202600000	4276500000	4050700000	4178300000	4724400000	5029600000	0	8.90397e+08	4178000000	4.58738e+09	4410350000	0	1.44796e+08	3.63033e+08	3.33234e+08	3.47939e+08	zf-RING (D8DUZ3)	K07164	S	1	4.69229	5.15207	4.95324
D8DZ02	1099500000	987530000	1162900000	1046300000	1010100000	894510000	261210000	229490000	251140000	238600000	241320000	200660000	210550000	193330000	221370000	198920000	199930000	182360000	167910000	251220000	190080000	179240000	177360000	240660000	0	1.03347e+09	237070000	2.01077e+08	2.01078e+08	0	8.48952e+07	1.90799e+07	1.23683e+07	3.25102e+07	Tetratricopeptide repeat domain protein (D8DZ02)	0	S	1	0.229392	0.194564	0.194566
D8DZS3	14511000000	15029000000	12905000000	13018000000	11229000000	10085000000	3286800000	3059600000	4263500000	3479700000	3263900000	3011100000	3935900000	2681900000	2833400000	2822000000	2607700000	2309300000	2465800000	3497800000	2212900000	2327900000	2006800000	2471100000	0	1.27962e+10	3394100000	2.86503e+09	2497050000	0	1.7221e+09	4.18375e+08	5.09609e+08	4.74842e+08	BNR/Asp-box repeat domain protein (D8DZS3)	0	S	1	0.265243	0.223898	0.19514
A0A1H9J3G8	4556500000	4480000000	4816700000	5511200000	5081200000	5071100000	19553000000	23313000000	20750000000	20332000000	21034000000	22053000000	26497000000	24918000000	23668000000	23668000000	25435000000	26387000000	22942000000	20030000000	23360000000	26768000000	25503000000	21792000000	0	4919450000	21172500000	25095500000	2.33992e+10	0	3.49937e+08	1.21682e+09	1.14415e+09	2.23308e+09	Starch phosphorylase (A0A1H9J3G8)	K00688	G	1	4.30383	5.10128	4.75646
D8DY77	81692000	186680000	69805000	61557000	64837000	69547000	420320000	351870000	270450000	359790000	380330000	485080000	553330000	381920000	432770000	452140000	458530000	445030000	399700000	410530000	366750000	342570000	210750000	379040000	0	8.90197e+07	3.77973e+08	4.53953e+08	3.51557e+08	0	4.41184e+07	6.56302e+07	5.10182e+07	6.66947e+07	7-cyano-7-deazaguanine synthase (D8DY77)	K06920	S	1	4.24595	5.09947	3.9492
D8DU09	1040700000	1107600000	935140000	1003000000	846070000	955420000	307860000	223900000	343700000	114630000	80157000	89612000	306700000	427650000	347540000	142720000	172660000	153450000	596420000	332010000	457840000	216470000	207930000	156140000	0	9.81322e+08	1.9331e+08	2.58453e+08	3.27802e+08	0	8.27029e+07	1.05216e+08	1.0853e+08	1.55625e+08	Putative lipoprotein (D8DU09)	0	!S	1	0.196989	0.263373	0.334041
D8DUR7	1866700000	1873300000	1838000000	2432100000	2474600000	2474700000	10280000000	10937000000	8723500000	9606900000	9938600000	10317000000	11990000000	10234000000	10265000000	11034000000	11288000000	10929000000	10217000000	9524700000	11246000000	12389000000	11478000000	10797000000	0	2159900000	9.96717e+09	1.09567e+10	10941950000	0	3.01096e+08	6.87767e+08	6.03456e+08	9.15506e+08	Putative oxaloacetate decarboxylase (D8DUR7)	K01960	C	1	4.61464	5.07277	5.06595
A0A1H9C9K8	724900000	789210000	711920000	358670000	389040000	605860000	220130000	188650000	177880000	212350000	195980000	210540000	154250000	58180000	135620000	141930000	112810000	104810000	97179000	198800000	85954000	0	85505000	127810000	1	596600000	2.00922e+08	1.17933e+08	119049600	0	1.66651e+08	1.47083e+07	3.15608e+07	5.90853e+07	Uncharacterized protein (A0A1H9C9K8)	0	!S	1	0.336778	0.197676	0.199547
A0A1H9EZN2	860700000	857590000	992670000	1379300000	1345100000	1445000000	4557700000	5230000000	4980300000	4752500000	5059100000	5511600000	5875700000	5477400000	5152300000	5751800000	6113100000	6327600000	4902400000	4669200000	5049100000	6632100000	6464300000	5618400000	0	1.14673e+09	5015200000	5.78298e+09	5.55592e+09	0	2.48849e+08	3.09304e+08	3.88651e+08	7.59106e+08	Phenylalanine-tRNA ligase beta subunit (A0A1H9EZN2)	K01890	J	1	4.37349	5.04304	4.84502
D8DWD4	94011000000	100480000000	93962000000	92167000000	84019000000	85685000000	21399000000	18691000000	31900000000	16338000000	14111000000	15537000000	28477000000	23325000000	20835000000	14450000000	14250000000	13405000000	26804000000	22289000000	19016000000	14765000000	13883000000	12674000000	0	9.17207e+10	1.96627e+10	1.91237e+10	18238500000	0	5.52176e+09	5.95269e+09	5.5732e+09	5.03948e+09	Putative lipoprotein (D8DWD4)	0	!S	1	0.214376	0.208499	0.198848
D8DWC7	3820700000	4300900000	4396400000	2489600000	3819200000	3731400000	1230500000	1195600000	1409300000	1401000000	1154300000	1009700000	1030000000	741480000	884840000	821100000	858060000	780640000	573310000	1576900000	446830000	528740000	525560000	842740000	0	3759700000	1233400000	8.52687e+08	7.49013e+08	0	6.21758e+08	1.39503e+08	9.22479e+07	3.90474e+08	Putative lipoprotein (D8DWC7)	0	!S	1	0.328058	0.226796	0.199222
D8DWH9	884260000	973670000	821400000	731060000	996170000	919220000	262960000	190990000	315830000	262570000	228250000	170930000	122110000	216250000	199680000	160780000	200600000	164120000	204560000	313100000	161170000	118280000	153840000	186430000	0	887630000	2.38588e+08	1.77257e+08	1.89563e+08	0	9.0456e+07	4.84519e+07	3.17632e+07	6.14542e+07	Polysaccharide export protein, BexD/CtrA/VexA family (D8DWH9)	K01991	M	1	0.268793	0.199697	0.213561
A0A1H9JYJ0	3559400000	3569300000	3510400000	5303000000	5072100000	5150800000	16627000000	17922000000	17912000000	16848000000	18515000000	18648000000	23455000000	20379000000	20307000000	22336000000	22104000000	22372000000	19390000000	17105000000	19072000000	23732000000	22711000000	19517000000	0	4.36083e+09	1.77453e+10	21825500000	20254500000	0	8.17484e+08	7.66166e+08	1.13213e+09	2.26334e+09	DNA-directed RNA polymerase subunit beta (A0A1H9JYJ0)	K03043	K	1	4.06925	5.00489	4.64464
D8DUA6	664820000	644400000	672740000	827140000	833600000	888650000	3217800000	3622200000	3225800000	3294000000	3402000000	3672100000	3596800000	3794300000	3682100000	3691100000	3794600000	4087800000	3551300000	3377000000	3416800000	4373900000	4015600000	3799500000	0	755225000	3405650000	3774450000	3.75568e+09	0	9.69327e+07	1.8166e+08	1.56004e+08	3.5395e+08	DNA gyrase subunit B (D8DUA6)	K02470	L	1	4.50945	4.99778	4.97293
D8DT48	1154100000	1110200000	1251800000	1829600000	2027200000	2146400000	7511400000	7488800000	6802700000	7321100000	7634700000	8261600000	6147000000	8249700000	7437500000	7911800000	8409200000	8166200000	7094800000	7350400000	7206900000	9662100000	8487700000	7565400000	0	1586550000	7.50338e+09	7.72023e+09	7894550000	0	4.26743e+08	4.31393e+08	7.68721e+08	9.12228e+08	Alanine-tRNA ligase (D8DT48)	K01872	J	1	4.72937	4.86605	4.97592
A0A1H9JXP7	20035000000	21019000000	20210000000	25317000000	25287000000	26848000000	103230000000	105250000000	112910000000	106610000000	107670000000	110790000000	123320000000	114320000000	115130000000	109990000000	113800000000	113460000000	106620000000	121410000000	98872000000	100720000000	97631000000	103210000000	0	2.31193e+10	1.07743e+11	1.15003e+11	1.04744e+11	0	2.76346e+09	3.26224e+09	4.05408e+09	8.00933e+09	Elongation factor Tu (A0A1H9JXP7)	K02358	J	1	4.66031	4.97434	4.53057
D8E065	1290500000	1510000000	1511700000	566510000	966040000	1257500000	4650000000	5266300000	2489000000	5360300000	5496500000	6601700000	3506600000	3941800000	4656300000	4943100000	5516500000	6811700000	5478200000	5566200000	5054400000	5557400000	6676600000	6752200000	0	1.18371e+09	4977300000	4896000000	5847500000	0	3.31463e+08	1.25414e+09	1.07669e+09	6.36994e+08	30S ribosomal protein S12 (D8E065)	K02950	J	1	4.20484	4.13615	4.93998
D8DZB2	284940000	247050000	105800000	78966000	303860000	353720000	1161100000	993740000	998560000	1395900000	1119200000	1117300000	1105200000	984220000	981720000	916350000	985720000	958550000	883480000	1491200000	831910000	786690000	771390000	857400000	0	229056000	1.13097e+09	9.88627e+08	9.37012e+08	0	1.01901e+08	1.34031e+08	5.74361e+07	2.50799e+08	FKBP-type peptidyl prolyl cis-trans isomerase /Apo-metallochaperone SlyD (D8DZB2)	0	O	1	4.93751	4.31609	4.09075
D8DXZ9	1431600000	1348900000	1889500000	1791500000	2110100000	2144700000	6568200000	8613400000	7817600000	7890100000	7922600000	8443400000	8576200000	8242300000	7406200000	7488700000	8003000000	8443200000	8525400000	7175500000	8462000000	11152000000	10227000000	7325600000	0	1786050000	7.87588e+09	8026600000	8811250000	0	3.05806e+08	6.55976e+08	4.46641e+08	1.44741e+09	Phosphoribosylformylglycinamidine synthase (D8DXZ9)	K01952	F	1	4.40967	4.49405	4.93337
D8DXX0	953990000	895580000	1123600000	610170000	800880000	878750000	4154300000	4715100000	2092100000	4431300000	4905700000	5423400000	2818400000	2220700000	3441000000	4672500000	3936600000	4981800000	3800500000	3783400000	3583300000	3412700000	5189000000	6171400000	0	8.77162e+08	4.28698e+09	3678500000	4.32338e+09	0	1.54962e+08	1.05779e+09	9.72505e+08	1.00884e+09	50S ribosomal protein L28 (D8DXX0)	K02902	J	1	4.88734	4.19364	4.92883
D8DT52	1190000000	1186100000	874460000	936360000	857460000	980640000	360600000	243320000	430300000	63450000	56887000	69839000	389480000	549560000	441410000	150250000	124820000	148970000	745650000	450800000	576220000	243060000	204190000	101350000	0	1004170000	204066000	3.00748e+08	3.86878e+08	0	1.36095e+08	1.50929e+08	1.66435e+08	2.25181e+08	RagB/SusD domain protein (D8DT52)	K21572	S	1	0.203219	0.299499	0.385272
D8DY54	143470000	118690000	108060000	161140000	149810000	102700000	506040000	502570000	469060000	568180000	676510000	613050000	663600000	584780000	609170000	708320000	691270000	597940000	585900000	572760000	704710000	626060000	612440000	638820000	0	130645000	5.55902e+08	6.42513e+08	6.23448e+08	0	2.19683e+07	7.1688e+07	4.75816e+07	4.2714e+07	Queuine tRNA-ribosyltransferase (D8DY54)	K00773	J	1	4.25506	4.91801	4.77208
D8DY45	4748300000	4043900000	4861900000	1550400000	2232600000	2539800000	937410000	827000000	699090000	1091900000	887500000	872790000	540130000	614290000	741880000	784150000	684610000	702920000	785960000	1023700000	765070000	652140000	712940000	814270000	0	3.32948e+09	8.85948e+08	6.77997e+08	7.92347e+08	0	1.28216e+09	1.18061e+08	8.07055e+07	1.16012e+08	Cytidine deaminase (D8DY45)	K01489	F	1	0.266092	0.203634	0.237979
D8DWC5	5266200000	4413200000	5261500000	3960700000	3273500000	3246600000	921720000	825560000	1089300000	959050000	920810000	911400000	583510000	823640000	885820000	1012900000	981000000	904320000	857380000	1075000000	900750000	973570000	1033800000	1011400000	0	4236950000	9.37973e+08	8.65198e+08	9.75317e+08	0	8.29203e+08	7.87884e+07	1.40391e+08	7.54226e+07	UPF0210 protein PBR (D8DWC5)	K09157	S	1	0.221379	0.204203	0.230193
D8DV72	12433000000	10641000000	8700300000	8070500000	8542900000	7506500000	2262900000	1980000000	2999800000	2439900000	2315700000	1991600000	2461400000	1756100000	1974600000	1909600000	1859700000	1702400000	1949400000	2594700000	1907600000	1586200000	1542700000	1836000000	0	9315700000	2331650000	1.94397e+09	1.90277e+09	0	1.69674e+09	3.42154e+08	2.48531e+08	3.45275e+08	Cysteine synthase (D8DV72)	K01738	E	1	0.250293	0.208676	0.204254
D8DYU9	4189300000	4591700000	4609800000	5128300000	5658500000	5890700000	21702000000	23318000000	19071000000	22007000000	23659000000	23921000000	23183000000	25462000000	22325000000	24271000000	25494000000	26389000000	23066000000	22806000000	20870000000	24428000000	24865000000	23838000000	0	5.01138e+09	2.22797e+10	2.45207e+10	2.33122e+10	0	6.08119e+08	1.65218e+09	1.41402e+09	1.30473e+09	30S ribosomal protein S1 (D8DYU9)	K02945	J	1	4.44581	4.89299	4.65184
A0A1H8YR75	80970000	62864000	0	69463000	100070000	85037000	401280000	389620000	392980000	367580000	393670000	383970000	443170000	358960000	341140000	368830000	370780000	361030000	318360000	335940000	381480000	380840000	390220000	402300000	1	79680800	3.88183e+08	373985000	368190000	0	3.19482e+07	1.05589e+07	3.23929e+07	3.03e+07	Phospholipid/cholesterol/gamma-HCH transport system ATP-binding protein (A0A1H8YR75)	K02065	Q	1	4.87173	4.69354	4.62081
D8DU86	3621100000	2301100000	2390000000	165820000	677480000	1133000000	709100000	579710000	421660000	810650000	657580000	716760000	311670000	298990000	409750000	392820000	357050000	345440000	398000000	964610000	324870000	262180000	282120000	414590000	0	1714750000	6.49243e+08	352620000	4.41062e+08	0	1.17243e+09	1.2308e+08	3.97998e+07	2.40631e+08	Deoxyuridine 5'-triphosphate nucleotidohydrolase (D8DU86)	K01520	F	1	0.378623	0.205639	0.257216
A0A1H9D660	1557700000	1733200000	1080000000	1369300000	1277600000	1297600000	477520000	394000000	583220000	391370000	356630000	365830000	290710000	382460000	344970000	211140000	235520000	287180000	323860000	406100000	341480000	188740000	194760000	256280000	0	1385900000	428095000	2.91997e+08	2.85203e+08	0	2.09566e+08	7.95843e+07	5.87963e+07	7.91614e+07	Lysophospholipase L1 (A0A1H9D660)	0	S	1	0.308893	0.210691	0.205789
D8DWY7	13913000000	15062000000	14204000000	17096000000	18226000000	19595000000	72469000000	73643000000	65007000000	74142000000	78123000000	80378000000	79138000000	77550000000	74144000000	80234000000	83918000000	80874000000	67009000000	65324000000	76125000000	87126000000	77553000000	71839000000	0	1.63493e+10	7.39603e+10	7.93097e+10	7.41627e+10	0	2.11381e+09	4.84827e+09	3.00966e+09	7.28113e+09	Pyruvate, phosphate dikinase (D8DWY7)	K01006	G	1	4.52375	4.85094	4.53613
D8DWB4	19662000000	22115000000	14523000000	8671700000	14493000000	17671000000	6231600000	5635000000	5944300000	5610900000	5231300000	5346000000	4285700000	3107200000	3739300000	3396700000	3161800000	3195600000	2890000000	5812200000	2693500000	2705700000	2569200000	3417900000	0	1.61893e+10	5.66652e+09	3481050000	3.34808e+09	0	4.31156e+09	3.39783e+08	4.1722e+08	1.13537e+09	Immunogenic 23 kDa lipoprotein PG3 (D8DWB4)	0	M	1	0.350017	0.215022	0.206809
D8DWK0	1618600000	1648800000	1541300000	1822300000	1617600000	1431500000	496700000	479450000	595710000	470010000	461390000	453590000	234130000	349380000	358030000	392780000	356110000	313200000	359100000	529300000	296720000	300530000	291560000	306430000	0	1613350000	4.92808e+08	3.33938e+08	3.47273e+08	0	1.17773e+08	4.80057e+07	5.02735e+07	8.44456e+07	Outer membrane protein TolC (D8DWK0)	0	M	1	0.305457	0.206984	0.21525
A0A1H9D749	1132600000	1291900000	1399000000	1540500000	1688300000	1833300000	5472200000	6445700000	5812100000	6713600000	6755600000	6796100000	7552000000	6539200000	6173200000	7389900000	7559400000	7712200000	6267200000	5891500000	6735300000	8444400000	7967300000	6480100000	0	1.48093e+09	6332550000	7.15432e+09	6964300000	0	2.36112e+08	5.10379e+08	5.81655e+08	9.238e+08	Carbamoyl-phosphate synthase (glutamine-hydrolyzing) (A0A1H9D749)	K01955	E	1	4.27605	4.83095	4.70264
D8DVN3	932850000	901310000	668370000	919940000	638020000	777010000	197000000	126800000	298810000	242530000	193040000	128950000	297170000	153900000	206430000	84546000	206150000	154430000	188420000	161130000	186200000	201880000	131420000	133180000	0	806250000	197855000	183771000	1.67038e+08	0	1.19831e+08	6.05646e+07	6.51567e+07	2.73503e+07	Iron complex outermembrane recepter protein (D8DVN3)	K02014	P	1	0.245402	0.227933	0.207179
D8DYX5	110710000	131230000	131310000	160170000	215330000	177100000	700150000	772920000	754800000	665890000	683100000	628840000	920000000	651120000	793350000	694140000	726750000	680670000	708240000	619570000	741290000	690200000	697920000	716640000	0	1.54308e+08	700950000	7.44338e+08	6.95643e+08	0	3.47367e+07	4.97122e+07	9.02143e+07	3.765e+07	Peptidyl-prolyl cis-trans isomerase (D8DYX5)	0	O	1	4.54253	4.82371	4.50814
A0A1H9J878	261730000	245120000	251320000	0	192840000	306920000	1223300000	1193400000	666010000	1257800000	1152800000	1244400000	903210000	1005700000	1382700000	1306400000	1308600000	1374600000	1191500000	1219100000	1024800000	1135800000	1202500000	1320300000	1	251586000	1.12295e+09	1213535000	1.18233e+09	0	9.95021e+07	2.07225e+08	1.87846e+08	8.93116e+07	ATP synthase subunit delta (A0A1H9J878)	K02113	C	1	4.46349	4.82354	4.69952
D8DUU5	6419000000	7839600000	6067700000	8214400000	7302400000	7177400000	1839000000	1830200000	2516300000	1976700000	1748200000	1651100000	1750100000	1376500000	1767800000	1557100000	1440400000	1365200000	1627400000	1911200000	1398500000	1194800000	1303300000	1516000000	0	7.17008e+09	1.92692e+09	1542850000	1.49187e+09	0	7.4563e+08	2.81351e+08	1.65069e+08	2.33565e+08	Putative lipoprotein (D8DUU5)	0	!S	1	0.268744	0.215179	0.208068
A0A1H9AEK1	56829000	48857000	0	0	56472000	73311000	229910000	237300000	225510000	238720000	268660000	285860000	258330000	238990000	256700000	302790000	341910000	295800000	232240000	191700000	292780000	324080000	332600000	287660000	2	58867250	247660000	282420000	2.76843e+08	0	2.86914e+07	2.1959e+07	3.47875e+07	4.99165e+07	Uncharacterized protein (A0A1H9AEK1)	0	S	1	4.20709	4.79757	4.70284
D8DVT5	267370000	203980000	252870000	518710000	341100000	318380000	99219000	88341000	191850000	68473000	129300000	82689000	126790000	61186000	34174000	58913000	67085000	50827000	24217000	113150000	110500000	98941000	46751000	51807000	0	3.17068e+08	1.09979e+08	6.64958e+07	7.42277e+07	0	1.00514e+08	4.10845e+07	2.89011e+07	3.46413e+07	Putative tetratricopeptide repeat domain protein (D8DVT5)	0	S	1	0.346861	0.209721	0.234106
D8DUU0	921900000	1018300000	774390000	228030000	656330000	949140000	319330000	297780000	273270000	436090000	297620000	246700000	0	150070000	190400000	203410000	104900000	149580000	288600000	296340000	117710000	126020000	123840000	157700000	1	758015000	3.11798e+08	159672000	185035000	0	2.65401e+08	6.00346e+07	6.74502e+07	7.70519e+07	Putative lipoprotein (D8DUU0)	0	!S	1	0.411335	0.210645	0.244105
D8DWW5	481580000	462640000	567150000	568950000	467940000	412840000	188180000	66378000	272520000	176110000	190620000	170280000	209090000	117110000	143930000	146660000	129990000	99299000	103360000	191640000	106530000	75193000	67166000	80038000	0	4.93517e+08	177348000	1.41013e+08	1.03988e+08	0	5.68196e+07	6.01623e+07	3.44185e+07	4.173e+07	Uncharacterized protein (D8DWW5)	0	S	1	0.359356	0.285731	0.210708
D8DU88	2576700000	2453400000	1570100000	841080000	1662600000	2066400000	808460000	778650000	1136300000	761620000	711950000	645420000	803170000	425820000	514280000	361350000	425650000	417460000	400100000	935430000	179220000	251780000	203960000	386200000	0	1.86171e+09	8.07067e+08	4.91288e+08	3.92782e+08	0	5.87306e+08	1.5623e+08	1.46474e+08	2.5681e+08	Uncharacterized protein (D8DU88)	0	!S	1	0.433507	0.26389	0.210979
D8DYR1	1099600000	1036600000	1393200000	1346200000	1412900000	1582900000	4178000000	5472500000	4304300000	5140700000	4398700000	4825700000	4937300000	5967500000	5089100000	5532900000	5388300000	5767900000	7319100000	4736600000	6412500000	6504900000	6530900000	5786600000	0	1311900000	4.71998e+09	5.44717e+09	6215100000	0	1.881e+08	4.69791e+08	3.58843e+08	7.96981e+08	Aldose 1-epimerase (D8DYR1)	K01785	G	1	3.59782	4.15212	4.73748
D8DU44	92633000	100620000	140190000	191760000	175820000	174170000	26220000	21511000	49497000	25988000	0	0	0	0	22467000	0	0	0	0	47549000	40261000	0	0	0	11	145865500	30804000	0	0	2	3.81178e+07	1.70547e+07	8.37296e+06	2.08037e+07	Putative membrane protein (D8DU44)	0	S	1	0.211181	-	-
D8DWB0	17022000000	16286000000	11409000000	13142000000	11882000000	10833000000	4030500000	3190200000	5241300000	4254700000	3559000000	3642700000	3917600000	2912600000	3157800000	3125700000	2837300000	2499300000	2620600000	3990500000	2427100000	2675600000	2348800000	2964700000	0	13429000000	3986400000	3075050000	2.83788e+09	0	2.3933e+09	6.56181e+08	4.34685e+08	5.51679e+08	Putative lipoprotein (D8DWB0)	0	S	1	0.29685	0.228986	0.211325
D8DWT5	63830000	178380000	218340000	0	42538000	128860000	0	0	21646000	31223000	25418000	28977000	0	0	19803000	23983000	19667000	0	0	26222000	0	0	0	27242000	10	126389600	26816000	0	0	2	7.68339e+07	1.29844e+07	1.06699e+07	1.2605e+07	Uncharacterized protein (D8DWT5)	0	!S	1	0.212169	-	-
D8DZY2	1445500000	1676500000	1582100000	1754700000	1588000000	1501500000	432470000	473030000	705950000	504160000	440130000	385610000	505930000	317760000	384020000	376550000	330860000	279850000	321010000	415310000	343320000	284870000	301260000	362680000	0	1.59138e+09	490225000	3.65828e+08	338075000	0	1.02775e+08	1.03131e+08	7.18795e+07	4.29641e+07	Uncharacterized protein (D8DZY2)	0	!S	1	0.30805	0.229881	0.212441
D8DY46	492370000	489290000	401960000	450070000	309850000	360580000	113500000	73276000	110320000	85656000	85634000	64083000	84012000	0	0	0	46147000	0	49242000	61574000	0	0	0	0	8	4.17353e+08	8.87448e+07	0	0	2	6.69451e+07	1.80047e+07	3.25679e+07	2.63611e+07	Putative lipoprotein (D8DY46)	0	!S	1	0.212637	-	-
D8E050	2360300000	2096500000	2147900000	380920000	632900000	1103500000	7061900000	7160300000	2420800000	7362800000	8445600000	8369100000	5330200000	2952600000	4372500000	6343400000	4857200000	6831200000	6771000000	7378200000	4663600000	4367900000	6384900000	8598700000	0	1453670000	6.80342e+09	5.11452e+09	6.36072e+09	0	7.81477e+08	2.03562e+09	1.27765e+09	1.47559e+09	50S ribosomal protein L24 (D8E050)	K02895	J	1	4.68017	3.51835	4.37563
A0A1H9BK84	14526000000	17176000000	19286000000	19014000000	17876000000	17244000000	5404700000	4818500000	7008300000	6101600000	5087500000	5005300000	4048300000	4420300000	4425600000	4210000000	4427100000	3954100000	3436400000	5405500000	3264600000	3557300000	3282300000	3563900000	0	1.75203e+10	5.57098e+09	4.24757e+09	3.75167e+09	0	1.56184e+09	7.63224e+08	1.91923e+08	7.48903e+08	Beta-barrel assembly machine subunit BamA (A0A1H9BK84)	K07277	M	1	0.317972	0.242436	0.214132
D8E061	2361200000	2266300000	2147400000	2353000000	2814300000	3010400000	10681000000	10240000000	7880800000	10353000000	11612000000	11176000000	9886100000	12330000000	10564000000	10111000000	11219000000	12617000000	10390000000	10083000000	10163000000	13057000000	12531000000	13480000000	0	2492100000	10323800000	1.11212e+10	1.16173e+10	0	3.10573e+08	1.1895e+09	1.04599e+09	1.43484e+09	50S ribosomal protein L3 (D8E061)	K02906	J	1	4.14261	4.46258	4.66166
D8DYY2	6434800000	7922600000	5163400000	1174700000	3465600000	3947000000	1809900000	1865400000	1443700000	2546700000	2043200000	1784200000	1326000000	898960000	1282800000	1234200000	1125000000	1103100000	959390000	1517600000	886300000	840560000	782530000	1044600000	0	4.68468e+09	1.91552e+09	1.16168e+09	1.00516e+09	0	2.16512e+09	3.33721e+08	1.4185e+08	2.43937e+08	Outer membrane protein beta-barrel domain-containing protein (D8DYY2)	0	!S	1	0.408889	0.247973	0.214564
D8DUY3	80101000	134860000	0	96560000	156070000	84584000	385770000	483960000	408560000	400950000	416570000	430210000	482800000	501550000	493150000	566000000	487680000	552720000	528880000	393900000	535400000	548310000	537180000	521670000	1	110435000	4.21003e+08	5.13983e+08	510890000	0	4.93682e+07	3.12685e+07	3.28104e+07	5.29444e+07	4-hydroxythreonine-4-phosphate dehydrogenase (D8DUY3)	0	H	1	3.81223	4.65417	4.62616
D8DTK2	1598900000	1420800000	1478200000	2248400000	1873300000	1755100000	604260000	639920000	827200000	661980000	581250000	551110000	580060000	421400000	418550000	496340000	447020000	332640000	314590000	694220000	360340000	314950000	253250000	294080000	0	1.72912e+09	6.44287e+08	449335000	371905000	0	2.78715e+08	8.94866e+07	7.5993e+07	1.47583e+08	TonB-linked outer membrane receptor P92 (D8DTK2)	K02014	P	1	0.37261	0.259864	0.215084
D8DZ54	686270000	690940000	555740000	578190000	500400000	427250000	115140000	88760000	211810000	128660000	72914000	0	68430000	0	0	0	0	0	0	145150000	0	72704000	0	0	10	5.73132e+08	123456800	0	0	2	9.44974e+07	6.37211e+07	2.55024e+07	5.54442e+07	TonB-dependent receptor domain protein (D8DZ54)	0	!S	1	0.215407	-	-
D8DUY5	145640000	0	123740000	0	174630000	184460000	678560000	654240000	628150000	649740000	660560000	706540000	379040000	668950000	731200000	781270000	723880000	815720000	660650000	627210000	776570000	759360000	785960000	757370000	2	157117500	662965000	6.83343e+08	7.27853e+08	0	7.66101e+07	2.45319e+07	1.43675e+08	6.09084e+07	Probable dual-specificity RNA methyltransferase RlmN (D8DUY5)	K06941	J	1	4.21955	4.34925	4.63254
D8E060	3764500000	3787600000	3300200000	2771300000	3285800000	3759800000	12390000000	14228000000	11573000000	13967000000	13818000000	14596000000	14610000000	14381000000	15273000000	17117000000	16060000000	17997000000	15222000000	12541000000	13113000000	16308000000	18942000000	17665000000	0	3.44487e+09	1.34287e+10	1.59063e+10	1.56318e+10	0	3.694e+08	1.07744e+09	1.30821e+09	2.29543e+09	50S ribosomal protein L4 (D8E060)	K02926	J	1	3.89817	4.6174	4.53772
D8DXK5	113800000	139570000	118520000	108840000	91637000	109380000	485080000	504230000	404100000	422060000	463770000	425100000	614460000	399210000	478900000	559500000	578670000	500110000	536570000	377170000	661330000	444060000	545030000	487090000	0	113624500	4.50723e+08	5.21808e+08	5.08542e+08	0	1.42684e+07	3.62064e+07	7.13916e+07	8.88236e+07	Fructokinase (D8DXK5)	K00847	G	1	3.96678	4.59239	4.47563
D8DSZ8	5676500000	5662400000	5728500000	5699800000	5280600000	5106800000	1523500000	1747100000	2291100000	1536300000	1207000000	1229500000	2235700000	1361100000	1466700000	1407900000	1071700000	905250000	1230800000	1622700000	1244000000	1217500000	1133100000	773920000	0	5.52577e+09	1.58908e+09	1.40806e+09	1203670000	0	2.40976e+08	3.65188e+08	4.1964e+08	2.4759e+08	OmpA-like domain-containing protein (D8DSZ8)	0	S	1	0.287577	0.254817	0.217829
D8DY05	3412200000	5323900000	3788300000	4107400000	3883800000	3445800000	1089800000	994150000	1459500000	697160000	512500000	466980000	1570200000	1598800000	1271600000	514390000	546680000	506590000	1871400000	1103000000	1865800000	684180000	607400000	458170000	0	3.99357e+09	870015000	1.00138e+09	1098325000	0	6.42257e+08	3.49128e+08	4.90274e+08	5.78649e+08	Sialate O-acetylesterase (D8DY05)	K05970	S	1	0.217854	0.250747	0.275024
A0A1H9DCY2	426040000	489830000	647070000	361620000	567930000	394100000	77148000	71585000	118760000	139150000	118130000	105750000	0	67160000	62831000	0	62118000	0	0	89968000	47307000	30692000	0	0	6	4.81098e+08	1.05087e+08	0	0	2	1.00031e+08	2.38774e+07	3.20569e+07	3.30959e+07	Uncharacterized protein (A0A1H9DCY2)	0	!S	1	0.218432	-	-
D8DT66	579330000	569500000	693030000	1245600000	1192900000	1258000000	3997100000	4040900000	4096100000	3804200000	4151800000	4376600000	3302400000	4817800000	4154300000	4474500000	4358100000	4199600000	4122800000	4063900000	3570400000	4873100000	4266800000	4145000000	0	923060000	4.07778e+09	4.21778e+09	4.17367e+09	0	3.12276e+08	1.72155e+08	4.63303e+08	3.82376e+08	Uncharacterized protein (D8DT66)	0	S	1	4.41768	4.56935	4.52156
D8DT86	4340800000	5116900000	4353000000	4457300000	3745100000	3548700000	1091000000	1025600000	1479100000	1043300000	986170000	909230000	1270600000	883690000	1144200000	934420000	1002500000	874050000	917220000	1290500000	861360000	830070000	734320000	976700000	0	4260300000	1.08907e+09	1.01824e+09	9.35028e+08	0	5.09812e+08	1.83113e+08	1.44752e+08	1.75661e+08	Uncharacterized protein (D8DT86)	0	!S	1	0.255631	0.239007	0.219475
D8DUU6	15541000000	16824000000	12792000000	19621000000	17199000000	17201000000	5471000000	5135100000	8179800000	6054200000	5359800000	4789500000	6371400000	4436300000	4538000000	4352000000	3994100000	3685600000	3699500000	5416000000	3372500000	3090600000	2905400000	3294900000	0	1.65297e+10	5.83157e+09	4562900000	3.62982e+09	0	2.06112e+09	1.11709e+09	8.58777e+08	8.35586e+08	Uncharacterized protein (D8DUU6)	0	P	1	0.352794	0.276043	0.219594
D8E045	1748200000	1789300000	1939800000	522750000	744270000	1290600000	5134700000	5983900000	1083100000	5919600000	5665800000	7548000000	2197900000	2836900000	3927800000	5919300000	4839400000	6763500000	6366000000	5810800000	4837000000	4254800000	7055000000	8238000000	0	1.33915e+09	5.22252e+09	4.41413e+09	6093600000	0	5.40599e+08	1.99217e+09	1.61254e+09	1.33149e+09	50S ribosomal protein L18 (D8E045)	K02881	J	1	3.89986	3.29621	4.55034
D8DT34	480370000	448670000	560350000	675250000	585040000	664830000	2051800000	1974800000	1624800000	2126500000	2326700000	2290400000	1876200000	2178200000	2322800000	2416800000	2644300000	2706900000	2228700000	1926400000	2606500000	2774300000	2917800000	3082300000	0	569085000	2.06583e+09	2.35753e+09	2.58933e+09	0	8.4793e+07	2.32793e+08	2.80729e+08	3.98947e+08	Uroporphyrinogen-III synthase (D8DT34)	K01719	H	1	3.6301	4.14267	4.54999
A0A1H9JZ01	6160900000	6414400000	6205000000	8016400000	8365200000	8503300000	26759000000	26790000000	25640000000	28171000000	29844000000	30134000000	33062000000	32355000000	31182000000	33406000000	34385000000	33919000000	28978000000	26419000000	34648000000	37868000000	35120000000	31869000000	0	7.27753e+09	2.78897e+10	33051500000	3.24837e+10	0	1.03067e+09	1.65752e+09	1.05172e+09	3.87456e+09	Elongation factor G (A0A1H9JZ01)	K02355	J	1	3.8323	4.54158	4.46355
D8DXW0	1598800000	1500600000	1250300000	2227400000	1709500000	1690200000	733270000	661120000	1211500000	759390000	708340000	635520000	487110000	385070000	585570000	493630000	436480000	400030000	237080000	723600000	327160000	261880000	235250000	413910000	0	1662800000	7.84857e+08	4.64648e+08	366480000	0	2.95033e+08	1.95278e+08	6.74144e+07	1.71385e+08	YngK protein (D8DXW0)	0	S	1	0.472009	0.279437	0.220399
D8DTI8	901050000	833790000	864140000	910200000	1509100000	1788200000	5365200000	5040800000	5082500000	5497400000	4879900000	5003300000	5393200000	4555600000	4654200000	4692200000	4780400000	4527400000	4547000000	5156200000	4217100000	4411900000	4458500000	4925700000	0	1.13441e+09	5144850000	4.76717e+09	4619400000	0	3.73269e+08	2.15172e+08	2.92325e+08	3.20938e+08	3-oxoacyl-[acyl-carrier-protein] reductase (D8DTI8)	K00059	S	1	4.53525	4.20232	4.07206
D8DUM1	12533000000	12756000000	12772000000	14868000000	13761000000	12550000000	3357400000	2959900000	4684700000	3308200000	3041300000	2774000000	3451200000	3359200000	3056300000	2616400000	2628300000	2465300000	3127300000	3622100000	2748100000	2749800000	2591400000	2658200000	0	1.32067e+10	3354250000	2929450000	2916150000	0	8.5092e+08	6.27477e+08	3.82345e+08	3.58437e+08	Putative polysaccharide biosynthesis protein (D8DUM1)	K01991	M	1	0.253982	0.221816	0.220809
A0A1H9JEY9	438920000	473870000	266240000	237970000	253970000	345620000	71312000	60008000	109220000	56358000	0	0	0	0	0	0	0	0	0	0	0	0	0	0	14	3.36098e+08	74224500	0	0	2	9.21036e+07	3.89448e+07	0	0	Flagellum-specific peptidoglycan hydrolase FlgJ (A0A1H9JEY9)	K02395	M	1	0.220842	-	-
D8DUU7	3046300000	2062800000	2085600000	2146000000	1816600000	1613100000	732130000	665120000	1041300000	721890000	674090000	570290000	711320000	439880000	585400000	596910000	455660000	427990000	475110000	722380000	516610000	277020000	347850000	492620000	0	2128400000	7.34137e+08	5.36193e+08	4.71932e+08	0	4.49396e+08	1.47036e+08	1.03479e+08	1.40562e+08	Endonuclease/exonuclease/phosphatase family protein (D8DUU7)	0	S	1	0.344924	0.251923	0.221731
D8DVH7	0	56619000	0	73941000	81017000	68982000	157010000	223400000	234750000	159000000	215400000	174700000	312340000	258510000	259260000	309300000	344880000	320510000	332210000	234590000	326590000	346820000	378030000	279710000	2	70139750	1.94043e+08	300800000	316325000	0	3.38535e+07	3.14871e+07	3.17568e+07	4.67554e+07	Capsular polysaccharide synthesis protein (D8DVH7)	0	M	1	2.76652	4.28858	4.50992
D8DUP2	28776000000	40529000000	26811000000	16300000000	20063000000	20631000000	7555900000	7330700000	11100000000	8444300000	7452900000	6662500000	7437000000	5537200000	6157900000	5581200000	5425000000	5293500000	5190300000	8833300000	4842700000	4697200000	4287900000	6124700000	0	2.55183e+10	8091050000	5905300000	5.66268e+09	0	7.91863e+09	1.44286e+09	7.36595e+08	1.52665e+09	Putative lipoprotein (D8DUP2)	0	S	1	0.317068	0.231414	0.221906
D8DXY6	380260000	466570000	486760000	588340000	547650000	587650000	1401200000	1546800000	1303500000	1423100000	1346000000	1479100000	1645200000	2225800000	1717300000	2004900000	1973400000	1990400000	2602600000	1290600000	2289400000	2853400000	2705000000	1959600000	0	5.09538e+08	1.41662e+09	1.92617e+09	2.28343e+09	0	7.39838e+07	8.05333e+07	1.93608e+08	5.31518e+08	4-alpha-glucanotransferase (D8DXY6)	K00705	G	1	2.7802	3.78022	4.48138
D8DXF7	1022400000	901510000	406470000	260900000	528410000	502100000	138030000	77577000	217150000	144240000	133480000	98935000	0	0	107260000	0	70560000	58461000	0	102950000	0	0	0	70701000	7	6.03632e+08	134902000	0	0	2	2.69692e+08	4.36721e+07	4.20244e+07	4.19753e+07	Uncharacterized protein (D8DXF7)	0	!S	1	0.223484	-	-
D8E037	2320800000	2501300000	2759800000	797080000	1282000000	1916400000	7848200000	8602900000	3532600000	8157200000	8678200000	9664700000	4106800000	4409500000	7288200000	8040400000	7669400000	9077500000	8205700000	7132700000	8054500000	7439500000	10083000000	10884000000	0	1.92956e+09	7747300000	6765300000	8.63323e+09	0	6.9177e+08	1.9671e+09	1.85654e+09	1.37611e+09	30S ribosomal protein S13 (D8E037)	K02952	J	1	4.01505	3.50613	4.47419
D8DXX3	904300000	861800000	899610000	1040100000	1165900000	1138700000	4359200000	4150700000	3729900000	3850600000	4825900000	4604200000	3809300000	4446400000	4553200000	4592300000	4733500000	4725500000	3937500000	4228300000	4832600000	4197400000	3972300000	4478900000	0	1001735000	4.25342e+09	4476700000	4274500000	0	1.20199e+08	3.892e+08	3.14485e+08	3.07199e+08	Methionine aminopeptidase (D8DXX3)	K01265	J	1	4.24605	4.46895	4.2671
A0A1H8YRG4	1100100000	1216400000	1169900000	1449500000	1333700000	1434600000	4621400000	4659200000	3854800000	4485900000	5101900000	4973100000	5826700000	5461400000	4974700000	5488900000	5800300000	5961700000	5463300000	4390300000	6344300000	6280100000	6129000000	5656600000	0	1.28403e+09	4616050000	5.58562e+09	5710600000	0	1.31623e+08	4.00389e+08	3.27529e+08	6.71842e+08	Asparagine-tRNA ligase (A0A1H8YRG4)	K01893	J	1	3.59496	4.35006	4.44739
D8DUQ5	3118900000	2893300000	3133100000	2542000000	3701300000	3770200000	11122000000	10981000000	10787000000	10830000000	11880000000	13150000000	14061000000	12915000000	12756000000	13946000000	15554000000	15923000000	11843000000	10146000000	11367000000	15861000000	15600000000	16653000000	0	3.19313e+09	1.14583e+10	14192500000	1.35783e+10	0	4.30935e+08	8.39245e+08	1.19874e+09	2.53093e+09	50S ribosomal protein L25 (D8DUQ5)	K02897	J	1	3.58843	4.44469	4.25235
D8DVS6	81957000000	76130000000	77464000000	67817000000	91100000000	84903000000	21104000000	20425000000	23498000000	21655000000	19225000000	18583000000	19564000000	19114000000	17881000000	18136000000	16369000000	16973000000	20314000000	21488000000	18827000000	18484000000	16271000000	15920000000	0	7.98952e+10	2.07483e+10	1.80062e+10	1.85507e+10	0	7.31263e+09	1.61364e+09	1.11313e+09	1.9973e+09	Triosephosphate isomerase (D8DVS6)	K01803	G	1	0.259694	0.225372	0.232188
D8DYB2	2232700000	2335400000	2564900000	2521900000	2666300000	2804700000	946870000	910940000	1294600000	1012000000	840600000	773120000	790780000	641080000	779430000	627630000	607340000	593900000	574750000	878290000	496590000	419100000	434380000	608220000	0	2.52098e+09	9.63022e+08	673360000	568555000	0	1.91959e+08	1.66516e+08	8.04612e+07	1.54416e+08	DUF4468 domain-containing protein (D8DYB2)	0	!S	1	0.382002	0.267102	0.225529
D8DWK6	511170000	646390000	630140000	765480000	773950000	975290000	3133400000	3095300000	2864700000	3601800000	3234900000	3129800000	3678800000	2784100000	2920400000	3018200000	3015800000	2695000000	2802100000	2750400000	3061600000	2941300000	2785600000	2964500000	0	717070000	3176650000	3.01872e+09	2884250000	0	1.45604e+08	2.20659e+08	3.17601e+08	1.12208e+08	Nicotinate-nucleotide diphosphorylase (Carboxylating) (D8DWK6)	K00767	H	1	4.43004	4.20979	4.02227
D8DUU4	14034000000	14720000000	13937000000	17213000000	15174000000	16231000000	4869100000	5095800000	6875200000	5588800000	4631600000	4583800000	3635300000	4567100000	4111200000	3455800000	3644500000	3487500000	3578200000	6007000000	2951200000	2732900000	2322300000	3026000000	0	1.52182e+10	5274050000	3816900000	3.43627e+09	0	1.17608e+09	7.90326e+08	3.98123e+08	1.20886e+09	Putative lipoprotein (D8DUU4)	0	!S	1	0.346563	0.250812	0.2258
D8DTE6	2396300000	2521500000	2306600000	906070000	1671100000	2386700000	7187300000	7614400000	5922900000	7416800000	7813200000	8023200000	5066200000	6353000000	7686000000	8699000000	8826100000	8917600000	9187200000	7760300000	7676700000	9468700000	9204400000	10677000000	0	2.03138e+09	7.32963e+09	7.59132e+09	8.99572e+09	0	5.73223e+08	6.83462e+08	1.43929e+09	1.03253e+09	50S ribosomal protein L13 (D8DTE6)	K02871	J	1	3.60821	3.73703	4.42838
D8DYF6	16970000000	16419000000	14519000000	13407000000	15896000000	16512000000	76770000000	72518000000	70587000000	59741000000	70525000000	61893000000	79565000000	60638000000	60642000000	42912000000	49147000000	44834000000	52178000000	72660000000	51449000000	54964000000	48834000000	55071000000	0	15620500000	6.86723e+10	5.62897e+10	5.58593e+10	0	1.25448e+09	5.96081e+09	1.2522e+10	7.81072e+09	Chaperone protein DnaK (D8DYF6)	K04043	O	1	4.3963	3.60358	3.57603
D8DVL3	111870000	135480000	37796000	259450000	229620000	120370000	33650000	26043000	48891000	0	27150000	0	0	57201000	33361000	0	25909000	0	0	0	24572000	45152000	49783000	0	8	1.49098e+08	33933500	0	0	2	7.46616e+07	1.76418e+07	2.15842e+07	2.13718e+07	Immunogenic 75 kDa protein PG4 (D8DVL3)	0	M	1	0.227592	-	-
D8DTA4	222010000	315410000	339100000	384630000	290070000	312320000	104170000	108400000	190740000	85475000	123490000	113980000	112520000	53974000	68961000	59318000	117240000	27071000	94991000	103260000	48067000	50394000	0	58948000	1	310590000	121042500	7.31807e+07	71132000	0	4.93093e+07	3.32244e+07	3.21294e+07	3.39815e+07	Uncharacterized protein (D8DTA4)	0	S	1	0.389718	0.235618	0.229022
D8DTK1	1065600000	824980000	916040000	1328000000	1125700000	1037500000	356850000	356120000	450640000	382420000	370970000	354130000	327230000	303800000	252590000	251370000	249360000	202800000	226890000	431610000	212950000	168080000	142370000	261570000	0	1.04964e+09	3.78522e+08	264525000	2.40578e+08	0	1.59161e+08	3.37632e+07	4.04761e+07	9.37953e+07	Uncharacterized protein (D8DTK1)	0	!S	1	0.360622	0.252016	0.229202
D8DVS0	4595600000	4617300000	3787600000	4283400000	3209100000	3664400000	1047500000	1008100000	1370600000	1249500000	1124700000	1041000000	1288400000	872370000	1029500000	983000000	847230000	876170000	883530000	1137900000	802950000	931180000	909410000	874430000	0	4.02623e+09	1.14023e+09	9.82778e+08	9.23233e+08	0	5.15631e+08	1.29843e+08	1.51391e+08	1.03893e+08	Efflux transporter, outer membrane factor (OMF) lipoprotein, NodT family (D8DVS0)	0	M	1	0.283201	0.244094	0.229304
D8DZS6	336180000	357270000	476640000	469480000	521410000	477350000	1644500000	2002400000	1676000000	1654600000	1674400000	1967300000	1851600000	1763700000	1808900000	1930300000	1883700000	1965800000	1795200000	1692600000	1824500000	2164400000	2103800000	1899700000	0	4.39722e+08	1.76987e+09	1.86733e+09	1.91337e+09	0	6.81378e+07	1.52741e+08	6.87146e+07	1.68359e+08	Phosphoribulokinase family protein (D8DZS6)	K00876	F	1	4.02497	4.24663	4.35131
D8DXJ0	98020000	164030000	78457000	0	84706000	0	453780000	423750000	341120000	418050000	431130000	405070000	519070000	478380000	443720000	349320000	523630000	453560000	417840000	391560000	349380000	482050000	479840000	496190000	2	106303250	412150000	461280000	4.36143e+08	0	5.73149e+07	3.50192e+07	5.83418e+07	5.39645e+07	Acetylglutamate kinase (D8DXJ0)	K00930	E	1	3.87712	4.33928	4.10282
D8DYD3	243740000	257510000	259200000	302330000	331670000	365820000	1065800000	1116000000	949890000	1062200000	1173700000	1235200000	1141300000	1215700000	1062500000	1301300000	1519800000	1396600000	1124200000	981950000	1127100000	1583600000	1454200000	1298600000	0	2.93378e+08	1100465000	1.27287e+09	1.26161e+09	0	4.4183e+07	9.04589e+07	1.538e+08	2.07091e+08	L-aspartate oxidase (D8DYD3)	K00278	H	1	3.75101	4.33865	4.30028
D8DU97	297200000	261010000	160410000	454870000	467560000	399930000	1456500000	1443500000	1412600000	1367900000	1424900000	1496000000	1403900000	1523400000	1364100000	1407600000	1480100000	1670700000	1376200000	1379600000	1333700000	1407800000	1382300000	1445200000	0	3.40163e+08	1.43357e+09	1.47497e+09	1.38747e+09	0	1.10591e+08	3.94744e+07	1.02114e+08	3.37958e+07	UDP-N-acetylmuramoylalanine-D-glutamate ligase (D8DU97)	K01925	M	1	4.21435	4.33605	4.07882
A0A1H9LFB0	2139500000	2357800000	1660300000	1229800000	972780000	984150000	544870000	391540000	791270000	155660000	130810000	144190000	845770000	1012200000	872780000	273970000	263550000	239640000	1317400000	656400000	1169800000	366940000	341180000	273150000	0	1.55739e+09	3.59723e+08	5.84652e+08	6.87478e+08	0	5.42799e+08	2.45636e+08	3.29813e+08	4.13267e+08	IPT/TIG domain-containing protein (A0A1H9LFB0)	0	!S	1	0.230979	0.375405	0.44143
D8E058	2387700000	2517600000	2855300000	3348200000	3028100000	3299600000	10245000000	11324000000	8604200000	10699000000	11145000000	11829000000	9141200000	12226000000	11043000000	11998000000	12923000000	13881000000	10928000000	10042000000	12130000000	14413000000	13540000000	14409000000	0	2.90608e+09	1.0641e+10	11868700000	12577000000	0	3.62268e+08	1.03606e+09	1.4959e+09	1.68324e+09	50S ribosomal protein L2 (D8E058)	K02886	J	1	3.66164	4.08409	4.32782
D8DUK8	423210000	450200000	430940000	613040000	554620000	573490000	192280000	128790000	220480000	80863000	54319000	29992000	193500000	299690000	205730000	83890000	98067000	92726000	349360000	206770000	316920000	125700000	121440000	116920000	0	5.07583e+08	1.17787e+08	1.62267e+08	206185000	0	7.52365e+07	6.98995e+07	7.8369e+07	9.52098e+07	Starch-binding associating with outer membrane (D8DUK8)	K21572	S	1	0.232055	0.319686	0.406209
D8E051	1640800000	1716300000	1199000000	358200000	444710000	776750000	3390800000	3911000000	1392500000	3376500000	4185500000	4577200000	2712300000	2423900000	3316000000	4711900000	3917500000	4439100000	4427700000	3550300000	3846600000	3517300000	4938000000	5997700000	0	1.02263e+09	3472250000	3.58678e+09	4379600000	0	5.37019e+08	1.02171e+09	8.45778e+08	8.80129e+08	50S ribosomal protein L14 (D8E051)	K02874	J	1	3.39542	3.50742	4.2827
D8DWH6	163150000	204760000	119130000	218310000	205240000	203700000	592920000	679150000	548090000	621680000	668070000	680960000	565630000	659620000	701570000	722120000	771830000	791930000	807360000	625930000	719050000	831380000	903130000	879930000	0	185715000	6.31812e+08	7.02117e+08	7.94463e+08	0	3.43331e+07	4.93215e+07	7.50127e+07	9.55099e+07	Carbamoyl-phosphate synthase small chain (D8DWH6)	K01956	F	1	3.40205	3.78061	4.27786
D8DZ12	733420000	655300000	625580000	912980000	936950000	997330000	2892400000	3128900000	2793800000	3093100000	3392900000	3836400000	2574000000	3401100000	3235700000	3799800000	3757100000	4025800000	2916000000	2919000000	2972900000	3929000000	3727800000	3082000000	0	810260000	3.18958e+09	3.46558e+09	3.25778e+09	0	1.44695e+08	3.45848e+08	4.76524e+08	4.11318e+08	DNA gyrase subunit A (D8DZ12)	K02469	L	1	3.93649	4.27713	4.02066
D8DWK5	8731800000	9216800000	10026000000	11367000000	10486000000	9323500000	3223100000	3021100000	4239300000	3415200000	3098900000	2705000000	3316000000	2448400000	2783800000	2603300000	2636500000	2262000000	2207800000	3185200000	2078800000	2077700000	1999300000	2295100000	0	9.85852e+09	3.28377e+09	2675000000	2.30732e+09	0	8.81745e+08	4.78215e+08	3.29459e+08	4.04259e+08	Dipeptidase (D8DWK5)	K08659	E	1	0.333089	0.271339	0.234043
D8DWB6	314560000	236180000	261160000	488770000	567920000	600390000	1424900000	1413700000	1277700000	1444300000	1769600000	1567000000	1469300000	1672800000	1688200000	1791800000	1806600000	1830000000	1469700000	1620600000	1705000000	1903000000	1905000000	1927600000	0	4.11497e+08	1.48287e+09	1.70978e+09	1755150000	0	1.46546e+08	1.53308e+08	1.22623e+08	1.71345e+08	Na(+)-translocating NADH-quinone reductase subunit F (D8DWB6)	K00351	C	1	3.60359	4.15504	4.26528
D8DWR7	173290000	154490000	160710000	74593000	114850000	156270000	632820000	757080000	513780000	491200000	558210000	593480000	661190000	506320000	621870000	593040000	583570000	585290000	625040000	525440000	558960000	473030000	478720000	655120000	0	1.39034e+08	591095000	591880000	5.52718e+08	0	3.39529e+07	8.78784e+07	4.67932e+07	6.8709e+07	Curved DNA-binding protein (D8DWR7)	0	O	1	4.25145	4.25709	3.97542
D8DVJ0	230760000	225430000	241090000	384930000	324750000	334820000	954560000	1007400000	874130000	1049700000	1122100000	1057400000	1054700000	1221100000	1108000000	1247400000	1271600000	1199500000	1093300000	1128900000	1258900000	1280100000	1355700000	1291300000	0	2.90297e+08	1.01088e+09	1.18372e+09	1234700000	0	6.09623e+07	7.95043e+07	7.72485e+07	9.28071e+07	3-oxoacyl-[acyl-carrier-protein] synthase 3 (D8DVJ0)	K00648	I	1	3.48224	4.07761	4.25324
D8DT97	612810000	639420000	506720000	711210000	698580000	708800000	2328000000	2387000000	2240300000	2257500000	2645800000	2500600000	2620600000	2542600000	2582700000	2789600000	2965200000	2959700000	2467000000	2443300000	2579400000	3106900000	2857300000	2998400000	0	6.46257e+08	2393200000	2743400000	2742050000	0	7.24618e+07	1.42258e+08	1.72887e+08	2.59317e+08	Putative N6-adenine-specific DNA methylase (D8DT97)	K07444	L	1	3.70317	4.24506	4.24297
D8DUI1	38940000	37355000	0	0	77192000	88186000	208780000	142330000	230530000	222910000	225010000	229810000	214120000	266820000	261640000	259720000	290580000	244910000	254050000	161170000	184720000	269560000	262860000	302700000	2	60418250	209895000	2.56298e+08	2.39177e+08	0	3.39431e+07	3.10552e+07	2.32196e+07	4.96505e+07	Initiator RepB family protein (D8DUI1)	0	S	1	3.47403	4.24207	3.95868
D8DWM3	2236800000	2121000000	1883600000	2235600000	2236800000	2391100000	9618500000	9178300000	8562600000	9078000000	9656700000	9479400000	10938000000	8143100000	9372600000	8927100000	9042000000	8852000000	8988200000	8301800000	9616300000	8576200000	7883500000	9525700000	0	2184150000	9262250000	9.21247e+09	8.81528e+09	0	1.55637e+08	3.7863e+08	8.55091e+08	6.27862e+08	ATPase, MoxR family (D8DWM3)	K03924	S	1	4.24067	4.21787	4.03602
D8E0I0	1081400000	1459800000	1482800000	1572900000	1261800000	1162100000	387200000	370350000	511140000	410180000	335550000	244640000	515390000	372050000	440920000	283120000	320990000	205940000	350990000	463850000	317240000	266030000	266820000	235590000	0	1336800000	376510000	3.56402e+08	3.16753e+08	0	1.79612e+08	8.00818e+07	1.01594e+08	7.57886e+07	CarboxypepD (D8E0I0)	0	!S	1	0.28165	0.266608	0.236949
D8DT59	126070000	114700000	146860000	231030000	194680000	235850000	670010000	675640000	643310000	608980000	617020000	687220000	432040000	761670000	720440000	639130000	745220000	818660000	711440000	803800000	617810000	737170000	788830000	767750000	0	174865000	6.50363e+08	6.86193e+08	737800000	0	4.83931e+07	2.96013e+07	1.25638e+08	6.18465e+07	SpoOJ regulator protein (D8DT59)	K03496	D	1	3.71923	3.92413	4.21925
D8DZT5	16883000000	19024000000	17156000000	17217000000	16461000000	14503000000	5163700000	4834900000	7176700000	5067800000	4930900000	5001300000	4865500000	3895800000	4799000000	4150200000	3966900000	3631100000	3699300000	5700400000	3396100000	3297100000	3610600000	4293400000	0	16874000000	5362550000	4.21808e+09	3.99948e+09	0	1.32991e+09	8.17802e+08	4.60567e+08	8.24445e+08	Peptidyl-prolyl cis-trans isomerase (D8DZT5)	0	O	1	0.3178	0.249975	0.23702
D8DZV4	9457500000	10081000000	10451000000	10345000000	8439600000	7634100000	2971800000	3087000000	4261600000	3289700000	3121200000	2710600000	3409000000	2186500000	2520900000	2376000000	2247800000	1905700000	2109300000	2973600000	2082300000	2105500000	1898500000	2214200000	0	9.40137e+09	3.24032e+09	2.44098e+09	2.23057e+09	0	1.04127e+09	4.89192e+08	4.71924e+08	3.45197e+08	Peptidylprolyl isomerase (D8DZV4)	K03771	O	1	0.344664	0.259641	0.23726
D8DWD3	64705000000	65598000000	66938000000	82834000000	71673000000	71408000000	21643000000	18812000000	24975000000	16872000000	15729000000	16034000000	19285000000	23748000000	19347000000	12647000000	12372000000	13000000000	25610000000	20819000000	19335000000	13464000000	13274000000	14694000000	0	70526000000	1.90108e+10	1.67332e+10	17866000000	0	6.1186e+09	3.33531e+09	4.32444e+09	4.49765e+09	Major outer membrane protein OmpA (D8DWD3)	K03286	M	1	0.269558	0.237262	0.253325
D8DWF0	1208700000	1425900000	1049400000	653970000	694910000	813550000	383450000	242750000	301170000	369240000	368280000	269800000	284930000	162800000	262900000	264680000	186390000	227280000	252940000	336590000	260340000	265050000	227690000	273090000	0	974405000	3.22448e+08	2.31497e+08	2.69283e+08	0	2.80189e+08	5.41412e+07	4.41853e+07	3.32658e+07	Uncharacterized protein (D8DWF0)	0	S	1	0.330918	0.237577	0.276357
D8DYP3	4149500000	4068900000	4294200000	1835300000	4206000000	5428700000	15040000000	15947000000	13929000000	16322000000	16215000000	16257000000	15146000000	17326000000	16911000000	17088000000	16803000000	16588000000	17459000000	17362000000	14625000000	16775000000	16238000000	18352000000	0	3997100000	1.56183e+10	1.66437e+10	1.68018e+10	0	1.07107e+09	8.71339e+08	7.0781e+08	1.16947e+09	50S ribosomal protein L9 (D8DYP3)	K02939	J	1	3.90742	4.16394	4.20351
D8DY62	513900000	563510000	485680000	530950000	473640000	450710000	194080000	183670000	246770000	172640000	194760000	138230000	167430000	110780000	157580000	121470000	149980000	129610000	98486000	208430000	117640000	92056000	69669000	134430000	0	503065000	1.88358e+08	139475000	120118500	0	3.75448e+07	3.23201e+07	2.02671e+07	4.43668e+07	YngK protein (D8DY62)	0	S	1	0.374421	0.27725	0.238773
D8DUW6	10640000000	10439000000	10877000000	10179000000	9728700000	9418200000	3387300000	2733800000	4303600000	2943000000	2739200000	2668500000	3453200000	2643100000	2923700000	2334400000	2391200000	2251300000	2398000000	2781200000	2521200000	2327400000	2228200000	2383700000	0	10213650000	3.12923e+09	2666150000	2439950000	0	5.06904e+08	5.77522e+08	4.17146e+08	1.75823e+08	Aminopeptidase C (D8DUW6)	K01372	E	1	0.306378	0.261038	0.238891
A0A1H9K3H3	763080000	669650000	595410000	937280000	863650000	806200000	249270000	260570000	359290000	289390000	241550000	209150000	249790000	183430000	250090000	250590000	219190000	205520000	154480000	288940000	154490000	121170000	151270000	238290000	0	772545000	2.68203e+08	226435000	1.84773e+08	0	1.14473e+08	4.71877e+07	2.59096e+07	5.87613e+07	5'-nucleotidase (A0A1H9K3H3)	K01081	F	1	0.347169	0.293103	0.239175
D8DWA6	9590100000	7716900000	5737300000	332430000	1454600000	2312200000	1534300000	1482600000	1261200000	1978200000	1775100000	1479600000	1152600000	798510000	1214400000	1178400000	991910000	1169700000	1127500000	1911200000	864480000	802360000	821410000	1179900000	0	4.52392e+09	1.58517e+09	1.08425e+09	1.11781e+09	0	3.39643e+09	2.30852e+08	1.46031e+08	3.84047e+08	Biotin-requiring enzyme (D8DWA6)	K23351	I	1	0.350397	0.239671	0.247088
D8DVX5	315050000	247640000	250120000	147130000	251870000	243960000	922920000	788170000	615800000	622310000	756590000	847910000	999810000	1007100000	949070000	1039000000	944710000	1022700000	1275200000	827400000	1071200000	951270000	951290000	977710000	0	2.42628e+08	758950000	9.93732e+08	1.00901e+09	0	4.92159e+07	1.11671e+08	3.53597e+07	1.38656e+08	Cytidylate kinase (D8DVX5)	0	S	1	3.12804	4.0957	4.15867
D8DYT6	1869800000	1912600000	1691800000	768700000	1111000000	1333500000	434890000	339980000	498700000	405070000	381000000	404840000	461390000	357470000	378720000	316830000	314750000	371250000	320180000	455570000	263950000	338890000	321960000	396970000	0	1447900000	4.10747e+08	366735000	3.49587e+08	0	4.166e+08	4.87828e+07	4.89938e+07	6.13103e+07	Uncharacterized protein (D8DYT6)	0	!S	1	0.283684	0.253288	0.241444
D8DXH8	142920000	156220000	152910000	171270000	202500000	200350000	579990000	660210000	538430000	580370000	680480000	586480000	774740000	605230000	631670000	733640000	718080000	780350000	590030000	550390000	690360000	770600000	875360000	756770000	0	1.71028e+08	6.04327e+08	707285000	705585000	0	2.30504e+07	4.95805e+07	6.68738e+07	1.1056e+08	Fe-S cluster assembly protein SufB (D8DXH8)	K09014	O	1	3.53349	4.13548	4.12554
D8DUZ0	1409800000	1719100000	1339800000	694340000	1006000000	1663900000	675180000	783030000	485130000	791590000	651920000	733750000	298280000	252130000	399470000	318150000	289570000	340980000	404480000	746200000	211650000	188400000	237170000	400820000	0	1305490000	6.86767e+08	316430000	3.64787e+08	0	3.59348e+08	1.03656e+08	4.59831e+07	1.91137e+08	Uncharacterized protein (D8DUZ0)	0	!S	1	0.52606	0.242384	0.279425
D8DVT1	448920000	503460000	321760000	446870000	343040000	278040000	155010000	140390000	198640000	127850000	134430000	141350000	132820000	82986000	107900000	83831000	106470000	77382000	92665000	161620000	92888000	99173000	55481000	66209000	0	3.90348e+08	1.49612e+08	9.85648e+07	9.46727e+07	0	8.05969e+07	2.34175e+07	1.92854e+07	3.38023e+07	Zinc-dependent metalloproteinase lipoprotein, BF0631 family (D8DVT1)	0	S	1	0.383277	0.252505	0.242534
D8E048	835010000	949870000	716430000	264680000	227040000	521820000	2474000000	2673400000	948810000	2801700000	2496000000	2813300000	950360000	891750000	1768100000	2350300000	2127600000	2421500000	2522100000	2785700000	2220300000	1309200000	2422100000	3213000000	0	5.85808e+08	2.36787e+09	1.7516e+09	2.41207e+09	0	2.73141e+08	6.48251e+08	6.23189e+08	5.84008e+08	30S ribosomal protein S14 (D8E048)	K02954	J	1	4.04205	2.99006	4.1175
D8DWJ3	161180000000	157880000000	121990000000	130760000000	119830000000	113240000000	45453000000	44628000000	58641000000	45949000000	41323000000	37587000000	46331000000	34740000000	33270000000	31323000000	30649000000	27797000000	33386000000	43680000000	28393000000	29632000000	27935000000	32571000000	0	1.34147e+11	4.55968e+10	3.40183e+10	32599500000	0	1.86877e+10	6.50201e+09	5.91615e+09	5.34876e+09	Do/DeqQ family serine protease (D8DWJ3)	0	M	1	0.339903	0.253591	0.243014
D8DTI4	1934500000	1937400000	2054900000	4086400000	3695300000	3282200000	873940000	810810000	1087000000	815670000	683940000	704790000	827010000	859320000	786060000	706440000	595150000	593170000	822860000	810760000	700750000	629870000	586180000	585920000	0	2.83178e+09	8.29358e+08	7.27858e+08	689390000	0	8.87993e+08	1.32641e+08	1.05445e+08	9.79583e+07	Uncharacterized protein (D8DTI4)	0	S	1	0.292875	0.257032	0.243447
D8DZK0	7583000000	8046900000	8905800000	9587100000	8168300000	8678800000	2825300000	2775300000	4510300000	2529300000	2173700000	2337800000	3308000000	2471400000	2376400000	2062500000	1968500000	1716200000	2634100000	2769800000	2086500000	1713000000	1668600000	1544800000	0	8.49498e+09	2.85862e+09	2.31717e+09	2.06947e+09	0	6.49935e+08	7.72973e+08	5.09351e+08	4.78297e+08	Outer membrane protein (D8DZK0)	0	P	1	0.336506	0.272769	0.24361
D8DYJ3	706970000	413840000	582600000	0	127170000	0	1793600000	2373800000	541050000	2029400000	2254900000	2268900000	1495400000	676940000	1254600000	1637400000	1587400000	2189500000	1656700000	1830000000	1358500000	1238100000	1714500000	2768000000	2	457645000	1.87694e+09	1473540000	1.76097e+09	0	2.79333e+08	6.26917e+08	4.53762e+08	4.94517e+08	50S ribosomal protein L27 (D8DYJ3)	K02899	J	1	4.1013	3.21983	3.84789
D8DYV7	5768700000	5335000000	5892000000	478450000	1835900000	2809000000	1179000000	1132100000	1161300000	1452900000	1303700000	1295600000	1005900000	650220000	1013400000	1141900000	913510000	909940000	729100000	1452200000	715770000	701910000	742860000	1052800000	0	3.68651e+09	1254100000	939145000	8.99107e+08	0	2.09776e+09	1.10181e+08	1.50592e+08	2.75484e+08	Uncharacterized protein (D8DYV7)	0	S	1	0.340186	0.254752	0.243891
D8DXN6	600620000	517270000	563300000	689330000	702540000	684190000	1964800000	2372100000	2210500000	2281800000	2369600000	2435400000	2353100000	2301000000	2622100000	2716200000	2644800000	2755000000	2292300000	2376100000	2733500000	2599600000	2647900000	2709600000	0	6.26208e+08	2.27237e+09	2.56537e+09	2.55983e+09	0	7.03e+07	1.55185e+08	1.74732e+08	1.66963e+08	Ribosome-binding ATPase YchF (D8DXN6)	K06942	J	1	3.62877	4.09667	4.08783
D8E044	4058200000	4135900000	4235500000	1685200000	3384500000	4640300000	13082000000	14913000000	7827700000	13484000000	14432000000	15657000000	10145000000	13261000000	13705000000	14856000000	14921000000	17276000000	14507000000	14253000000	13014000000	15349000000	15996000000	17487000000	0	3.68993e+09	1.32326e+10	1.40273e+10	15101000000	0	9.70188e+08	2.56381e+09	2.15263e+09	1.41321e+09	30S ribosomal protein S5 (D8E044)	K02988	J	1	3.58614	3.80151	4.09249
D8DVM1	109700000	57610000	422120000	48734000	70706000	82923000	624470000	555010000	324610000	614460000	536870000	582030000	489810000	550050000	543400000	416380000	398660000	365540000	554040000	549050000	454810000	555150000	501910000	499000000	0	131965500	539575000	460640000	5.18993e+08	0	1.31212e+08	1.0089e+08	7.13428e+07	3.70811e+07	Geranylgeranyl diphosphate synthase, type II (D8DVM1)	K13789	H	1	4.08876	3.49061	3.9328
D8DWF2	1188200000	1100200000	907000000	1289900000	1444600000	1675600000	5146500000	4876500000	5636900000	4844200000	5126900000	5462300000	5451500000	4513200000	4907200000	4813700000	4832300000	4848900000	4512200000	4758300000	4569800000	3979600000	4474300000	4367700000	0	1.26758e+09	5.18222e+09	4.89447e+09	4443650000	0	2.45849e+08	2.87876e+08	2.79367e+08	2.38631e+08	Phosphoglucomutase/phosphomannomutase family protein (D8DWF2)	0	G	1	4.08827	3.86126	3.50561
D8E0H5	5417600000	5500900000	7185400000	6077000000	5608600000	4891100000	1962600000	1865800000	2562000000	1666200000	1417000000	1302600000	1992800000	1816200000	1827500000	1228400000	1250400000	1229000000	1542700000	2007800000	1389600000	1215700000	1208600000	1142400000	0	5780100000	1.79603e+09	1.55738e+09	1417800000	0	7.1788e+08	4.1298e+08	3.26558e+08	2.9579e+08	Outer membrane receptor proteins, mostly Fe transport (D8E0H5)	0	S	1	0.310727	0.269439	0.24529
D8DWL6	492850000	546910000	234280000	626400000	518760000	556460000	1694400000	1745800000	1713500000	1723900000	1777500000	1835300000	2011600000	1802000000	1899900000	2064800000	2198200000	2137200000	1759100000	1551900000	1856600000	2054300000	2150000000	2068800000	0	4.95943e+08	1748400000	2018950000	1.90678e+09	0	1.24014e+08	4.67964e+07	1.35099e+08	2.07138e+08	Putative BatD protein (D8DWL6)	0	S	1	3.5254	4.07093	3.84476
D8DWZ7	727100000	704550000	696780000	754360000	768610000	769800000	194380000	148390000	265020000	200310000	167020000	154300000	241110000	163830000	173430000	176570000	169210000	165240000	191260000	230220000	193870000	175940000	156390000	236940000	0	7.36867e+08	1.88237e+08	181565000	1.97437e+08	0	2.9283e+07	3.93039e+07	2.69889e+07	2.83815e+07	Outer membrane protein beta-barrel domain-containing protein (D8DWZ7)	0	!S	1	0.255456	0.246401	0.267941
A0A1H9KKY6	4554700000	4717400000	5851200000	6023300000	5772700000	5407400000	1509200000	1435100000	2180600000	1522200000	1442100000	1443500000	1674400000	1470000000	1433600000	1296400000	1247900000	1194900000	1429600000	1666100000	1216000000	1219000000	1191600000	1255900000	0	5.38778e+09	1.58878e+09	1386200000	1329700000	0	5.64302e+08	2.66851e+08	1.61305e+08	1.69728e+08	Protein involved in polysaccharide export, contains SLBB domain of the beta-grasp fold (A0A1H9KKY6)	K01991	M	1	0.294886	0.257286	0.246799
A0A1H9D5T4	2381800000	2279000000	2837700000	2863300000	2517200000	2414600000	933910000	869630000	1272900000	813870000	796750000	772320000	1082800000	657470000	713300000	708610000	690420000	622940000	598750000	885650000	592990000	571760000	531340000	604310000	0	2.54893e+09	9.09897e+08	7.45923e+08	630800000	0	2.24374e+08	1.70744e+08	1.53825e+08	1.16537e+08	Uncharacterized protein (A0A1H9D5T4)	0	S	1	0.356972	0.292641	0.247476
D8DXE0	821730000	864560000	820810000	1051700000	970380000	1154100000	3250100000	3611000000	2937100000	3274500000	3272700000	3414900000	3510600000	3640800000	3343100000	3959500000	3869700000	3689700000	3426600000	3215000000	3968800000	4246500000	4286200000	3803000000	0	9.47213e+08	3.29338e+09	3668900000	3824350000	0	1.24373e+08	2.02172e+08	2.07041e+08	3.96306e+08	Arginine-tRNA ligase (D8DXE0)	K01887	J	1	3.47692	3.87336	4.03747
D8DVJ9	232530000	227900000	185540000	207950000	263410000	205720000	706370000	781530000	727840000	829640000	932560000	777200000	889370000	794790000	709880000	912120000	933050000	852630000	800720000	658920000	1000300000	884850000	1006600000	988450000	0	2.20508e+08	7.92523e+08	848640000	8.89973e+08	0	2.46269e+07	7.41057e+07	7.63586e+07	1.2705e+08	tRNA (guanine-N(7)-)-methyltransferase (D8DVJ9)	K03439	S	1	3.59407	3.84856	4.03601
D8DZA9	2632500000	2212400000	2992300000	1068200000	1419000000	1077800000	462330000	494570000	439530000	453410000	524480000	455860000	451010000	482460000	470450000	570690000	597670000	543380000	541880000	426110000	524270000	570320000	529460000	502000000	0	1.90037e+09	4.71697e+08	5.19277e+08	5.15673e+08	0	7.55704e+08	2.89163e+07	5.44207e+07	4.49918e+07	Dihydroorotate dehydrogenase B (NAD(+)), electron transfer subunit (D8DZA9)	K02823	C	1	0.248214	0.273251	0.271355
D8DVL5	624790000	517650000	271030000	370680000	536980000	655960000	2047000000	1820900000	1735100000	2002900000	2058200000	1982200000	1689900000	2109500000	2047500000	1759500000	1898500000	1900900000	1846700000	2319700000	1875300000	2011900000	1859400000	2079800000	0	4.96182e+08	1941050000	1.90097e+09	1998800000	0	1.35793e+08	1.20637e+08	1.46928e+08	1.67097e+08	Lrp/AsnC family transcriptional regulator, regulator for asnA, asnC and gidA (D8DVL5)	K03718	K	1	3.91197	3.83119	4.02836
D8E042	3258600000	3451400000	3051400000	736050000	1389300000	2539100000	10390000000	9630900000	5369400000	10569000000	9563700000	10610000000	5557700000	6225900000	7971900000	8862400000	8016500000	8705000000	10803000000	11735000000	7248100000	8117700000	8667300000	11415000000	0	2.40431e+09	9355500000	7.55657e+09	9664350000	0	1.00635e+09	1.83143e+09	1.23655e+09	1.72595e+09	50S ribosomal protein L15 (D8E042)	K02876	J	1	3.89114	3.14293	4.0196
D8DT83	24042000000	26163000000	23572000000	30892000000	31681000000	28456000000	7961900000	7669200000	8246900000	7798000000	7442600000	7124000000	6737600000	6801900000	7307800000	6897000000	6488800000	6806600000	8376100000	6981300000	8506500000	6974000000	6713300000	6411700000	0	2.74677e+10	7707100000	6839950000	7327150000	0	3.13764e+09	3.59623e+08	2.44431e+08	8.11413e+08	Nucleotidyl transferase (D8DT83)	0	S	1	0.280588	0.249018	0.266755
D8DU20	402220000	137560000	357050000	364410000	220410000	321080000	0	0	72793000	65902000	0	0	0	104150000	67881000	96170000	59966000	0	116280000	79140000	0	37958000	66206000	0	8	300455000	0	82041750	74896000	1	9.22106e+07	3.27512e+07	4.15345e+07	4.21303e+07	Putative lipoprotein (D8DU20)	0	!S	1	-	0.273058	0.249275
D8E055	2453700000	3153100000	3179100000	2509100000	3570100000	3636100000	11192000000	11036000000	9752800000	11699000000	12377000000	12077000000	11255000000	12183000000	11011000000	12086000000	13617000000	14008000000	10989000000	10642000000	11581000000	12259000000	13373000000	13111000000	0	3.08353e+09	1.13556e+10	12360000000	11992500000	0	4.62369e+08	8.54349e+08	1.11379e+09	1.01883e+09	30S ribosomal protein S3 (D8E055)	K02982	J	1	3.68267	4.00839	3.88921
D8DZV5	3185100000	3187600000	3634000000	3795900000	3164200000	2875600000	1240900000	1180000000	1743300000	1181000000	1244100000	1187500000	1099600000	941930000	954110000	872450000	865050000	806550000	856620000	1287100000	612340000	714430000	648410000	850810000	0	3.30707e+09	1.29613e+09	9.23282e+08	828285000	0	3.11332e+08	2.01767e+08	9.30836e+07	2.25008e+08	Peptidyl-prolyl cis-trans isomerase SurA (D8DZV5)	K03771	O	1	0.391928	0.279184	0.250459
D8DY86	1413400000	1233000000	1489200000	789560000	1109800000	969260000	354650000	382920000	376980000	344640000	346760000	294400000	493450000	283440000	334350000	333590000	313640000	301240000	324290000	312490000	310840000	269980000	240910000	299200000	0	1167370000	3.50058e+08	343285000	2.92952e+08	0	2.42801e+08	2.87629e+07	6.94639e+07	2.87486e+07	1-(5-phosphoribosyl)-5-[(5-phosphoribosylamino)methylideneamino] imidazole-4-carboxamide isomerase (D8DY86)	K01814	E	1	0.299869	0.294067	0.25095
D8DT58	204070000	224070000	189500000	350460000	429350000	404190000	1187500000	1087500000	1231500000	1146000000	1146100000	1216900000	1241200000	1044800000	1220700000	1244700000	1219500000	1172700000	1145600000	1081700000	1257800000	1067500000	1200000000	1121000000	0	3.00273e+08	1169250000	1190600000	1145600000	0	9.77334e+07	4.87138e+07	6.92898e+07	6.62523e+07	Chromosome partitioning protein, ParB family (D8DT58)	K03497	K	1	3.89395	3.96505	3.81519
A0A1H9IBU3	972690000	1055200000	1134600000	1669500000	1390800000	1462900000	4371600000	4128500000	4250400000	4212500000	4456500000	4509000000	5099300000	5501000000	4870900000	4792200000	4964100000	5172000000	4229400000	4425900000	4094200000	4890800000	4704400000	4109300000	0	1.28095e+09	4.32142e+09	5.06658e+09	4409000000	0	2.46154e+08	1.35448e+08	2.32731e+08	3.00237e+08	K(+)-insensitive pyrophosphate-energized proton pump (A0A1H9IBU3)	K15987	C	1	3.37361	3.95534	3.44198
D8DT96	7427500000	7682200000	8150100000	9821200000	9218400000	8649000000	2913600000	2505400000	3787900000	2835000000	2706000000	2668000000	3493800000	2236800000	2518400000	2441200000	2496600000	2198200000	2153700000	2943600000	2046200000	1911900000	1815800000	2079900000	0	8491400000	2902650000	2.56417e+09	2.15852e+09	0	8.39137e+08	4.16314e+08	4.33417e+08	3.68205e+08	Dipeptidyl peptidase IV (D8DT96)	K01278	E	1	0.341834	0.301972	0.2542
D8DZI5	41834000000	30139000000	34150000000	1417000000	2431800000	6539900000	12820000000	12821000000	3282400000	13374000000	14726000000	16690000000	2580900000	4176200000	5297900000	5607000000	5135600000	6939100000	7810100000	16223000000	5432700000	3763100000	5835000000	12403000000	0	1.94186e+10	1.22856e+10	4.95612e+09	8.57782e+09	0	1.63954e+10	4.24595e+09	1.33883e+09	4.36399e+09	10 kDa chaperonin (D8DZI5)	K04078	O	1	0.63267	0.255225	0.441732
D8DVM6	4274100000	4261300000	3621100000	3948100000	3869900000	3310400000	1340500000	1347500000	1696600000	1366600000	1243700000	1166600000	1549800000	1119100000	1220800000	977360000	1039200000	875880000	1077200000	1491900000	949690000	673940000	884770000	867410000	0	3.88082e+09	1360250000	1.13036e+09	9.90818e+08	0	3.40811e+08	1.65735e+08	2.163e+08	2.54009e+08	Uncharacterized protein (D8DVM6)	0	S	1	0.350506	0.291268	0.255312
D8DWU2	781410000	934980000	506010000	1043300000	1059000000	1252100000	2771300000	2722200000	2622000000	3021200000	3077200000	3105200000	2752100000	3530700000	3256300000	3334100000	3164100000	3280900000	3733000000	2877800000	3889800000	3531600000	4097800000	3686200000	0	9.29467e+08	2.88652e+09	3219700000	3.63603e+09	0	2.36325e+08	1.88222e+08	2.36867e+08	3.81962e+08	Serine hydroxymethyltransferase (D8DWU2)	K00600	E	1	3.10556	3.46403	3.91196
D8DTK6	194880000	223060000	142170000	292150000	176900000	173320000	44467000	40340000	114260000	30858000	36800000	40941000	63779000	69272000	50351000	0	52240000	33137000	61040000	35151000	78826000	33307000	0	67080000	2	2.00413e+08	5.12777e+07	53755800	55080800	0	4.76765e+07	2.84787e+07	2.30518e+07	2.62769e+07	Uncharacterized protein (D8DTK6)	0	S	1	0.25586	0.268225	0.274836
D8DTC2	1041100000	1088100000	1134700000	1004300000	1011800000	1108900000	387200000	401520000	508790000	406360000	384820000	356660000	485110000	269510000	304130000	312360000	319310000	297440000	261390000	408660000	239270000	225370000	218560000	287940000	0	1.06482e+09	4.07558e+08	331310000	2.73532e+08	0	4.89977e+07	4.7972e+07	7.05487e+07	6.47173e+07	Uncharacterized protein (D8DTC2)	0	!S	1	0.38275	0.311143	0.256881
D8DTP2	1230500000	1448100000	1205900000	1097400000	994140000	966090000	276950000	404250000	224000000	226520000	364690000	288120000	317000000	488100000	333540000	512150000	868970000	534550000	1066100000	323070000	673050000	1072800000	912980000	1002300000	0	1.15702e+09	2.97422e+08	5.09052e+08	8.41717e+08	0	1.62816e+08	6.69088e+07	1.81809e+08	2.68345e+08	Putative lipoprotein (D8DTP2)	0	!S	1	0.257058	0.439967	0.727486
D8DV96	2040400000	2216200000	2194500000	3060900000	2550900000	2870100000	837990000	709340000	914970000	535870000	395910000	450080000	886100000	1045100000	783690000	562240000	500760000	531730000	1135100000	887550000	963800000	574960000	601530000	539850000	0	2.48883e+09	6.40693e+08	718270000	7.83798e+08	0	3.73838e+08	1.94125e+08	2.02368e+08	2.24694e+08	Phosphate-selective porin O and P (D8DV96)	0	!S	1	0.257427	0.288597	0.314926
D8DVR1	825460000	762200000	770230000	232320000	312060000	483860000	2261500000	2442900000	601270000	2381300000	2404000000	3049600000	1276700000	796830000	1234000000	1651300000	1307400000	2097000000	1904800000	2134100000	1430200000	1166100000	1988900000	2788700000	0	564355000	2190095000	1.39387e+09	1.90213e+09	0	2.3455e+08	7.54369e+08	4.00808e+08	5.183e+08	30S ribosomal protein S15 (D8DVR1)	K02956	J	1	3.8807	2.46985	3.37046
A0A1H9DV15	927410000	1158000000	980760000	943750000	737360000	653780000	215630000	208010000	259810000	67297000	315060000	326740000	354840000	317190000	257090000	250860000	214930000	205820000	487410000	54164000	348540000	339230000	183700000	241390000	0	9.00177e+08	2.32091e+08	2.66788e+08	275739000	0	1.64736e+08	8.62347e+07	5.33036e+07	1.37163e+08	Outer membrane receptor proteins, mostly Fe transport (A0A1H9DV15)	0	S	1	0.257828	0.296373	0.306317
D8DZD1	352610000	427850000	262700000	367560000	361370000	394400000	1286500000	1146500000	1151000000	1253300000	1219700000	1336000000	1437300000	1369700000	1486200000	1425100000	1377700000	1286300000	1135500000	1287000000	1415300000	1375000000	1465300000	1424400000	0	3.61082e+08	1.23217e+09	1397050000	1.35042e+09	0	5.05979e+07	6.86322e+07	6.29055e+07	1.10828e+08	3-deoxy-D-arabinoheptulosonate-7-phosphate synthase (D8DZD1)	K04516	E	1	3.41243	3.86907	3.73992
D8DYS8	168510000	172280000	141170000	124840000	182310000	170910000	673490000	532750000	528010000	551730000	631660000	613420000	684880000	591190000	595220000	633240000	571650000	619470000	558380000	598800000	651320000	686030000	568740000	647920000	0	1.60003e+08	588510000	6.15942e+08	6.18532e+08	0	2.01278e+07	5.45072e+07	3.66696e+07	4.65144e+07	Cyclic nucleotide-binding domain protein (D8DYS8)	0	T	1	3.67811	3.84956	3.86574
D8DZD4	648540000	603080000	615640000	967670000	1070000000	1205200000	2873500000	2530300000	3017400000	3078500000	3278500000	3298000000	3396200000	3231700000	3182200000	3337100000	3266600000	3316500000	2738600000	2715500000	3254700000	3292900000	3500600000	3411300000	0	8.51688e+08	3012700000	3.28838e+09	3.15227e+09	0	2.39749e+08	2.60923e+08	7.04163e+07	3.11071e+08	Signal recognition particle protein (D8DZD4)	K03106	U	1	3.53733	3.86102	3.7012
D8DXI2	5924100000	5548700000	6174800000	7649000000	6396400000	5997600000	2384400000	2258000000	3369300000	2304300000	2302100000	2045000000	2270000000	1803100000	1972200000	1894200000	1877700000	1588700000	1592300000	2244300000	1503000000	1507500000	1268500000	1671200000	0	6.28177e+09	2443850000	1.90098e+09	1.63113e+09	0	6.63322e+08	4.26845e+08	2.03689e+08	3.00636e+08	Carboxy-processing protease (D8DXI2)	K03797	M	1	0.389039	0.302619	0.259662
D8DWR0	63696000000	62190000000	89282000000	28515000000	29305000000	29396000000	13589000000	14891000000	12919000000	13707000000	12216000000	13609000000	13326000000	13702000000	12635000000	11392000000	13216000000	14281000000	15145000000	14317000000	15564000000	16679000000	15346000000	14881000000	0	5.03973e+10	13488500000	13092000000	15322000000	0	2.30677e+10	8.14755e+08	9.08736e+08	7.23006e+08	2-dehydro-3-deoxygluconokinase (D8DWR0)	K00874	G	1	0.267643	0.259776	0.304024
D8DYV5	431360000	362420000	367540000	518790000	582760000	581920000	1689800000	1791600000	1347100000	1555600000	1665000000	1683700000	1914700000	1614300000	1751500000	1926200000	1828600000	1897100000	1810300000	1607700000	1788700000	1848800000	1915700000	1836600000	0	4.74132e+08	1.62213e+09	1.82207e+09	1801300000	0	9.22709e+07	1.40828e+08	1.10487e+08	9.51406e+07	DNA polymerase-3 subunit epsilon (D8DYV5)	K02342	L	1	3.42127	3.84296	3.79916
D8DYS7	764590000	644330000	622570000	909740000	926150000	1096600000	3155600000	3282900000	3642400000	3396000000	2766700000	2826400000	2897700000	2226600000	2483600000	2214900000	2068100000	2247600000	2240200000	2789600000	1879300000	1900000000	1798200000	2205300000	0	827330000	3.17833e+09	2.35642e+09	2.13543e+09	0	1.67539e+08	3.0754e+08	2.71112e+08	3.36291e+08	Probable transcriptional regulatory protein PBR (D8DYS7)	K18189	K	1	3.84168	2.84822	2.58111
D8E047	3564600000	3922000000	4243200000	1022900000	1790800000	2753200000	8967100000	10406000000	4125700000	10436000000	10633000000	11947000000	4858300000	6340400000	8923400000	11457000000	10794000000	12195000000	10820000000	9841100000	10409000000	8969900000	12231000000	14153000000	0	2.88278e+09	9.41913e+09	9.09468e+09	1.10707e+10	0	1.15931e+09	2.5198e+09	2.69699e+09	1.6967e+09	30S ribosomal protein S8 (D8E047)	K02994	J	1	3.26737	3.15483	3.84027
A0A1H9HEW3	725590000	650010000	847480000	1012000000	1031700000	998240000	2969400000	2879200000	2723700000	2966600000	3117600000	3297000000	3197100000	3431200000	3235700000	3325900000	3441700000	3562400000	3112200000	3160200000	2982500000	3939000000	3436600000	3214300000	0	8.77503e+08	2992250000	3.36567e+09	3.30747e+09	0	1.48423e+08	1.80122e+08	1.26272e+08	3.13478e+08	GTP-binding protein (A0A1H9HEW3)	K06207	T	1	3.40996	3.8355	3.76918
D8DVZ7	2688100000	1542600000	1554100000	660380000	679530000	686240000	641950000	574690000	349960000	752670000	638520000	975360000	284660000	278680000	372060000	301290000	332450000	471000000	376940000	767220000	284420000	235220000	336650000	614780000	0	1301825000	655525000	3.40023e+08	4.35872e+08	0	7.32692e+08	1.8802e+08	6.65419e+07	1.90751e+08	Acyl carrier protein (D8DVZ7)	K02078	I	1	0.503543	0.26119	0.334816
D8DWL4	496020000	381780000	426460000	507680000	501380000	514660000	1675300000	1654700000	1581400000	1505200000	1664300000	1643200000	1775400000	1729000000	1744500000	1897600000	1781700000	1860800000	1653300000	1544200000	1660000000	1707300000	1713100000	1722500000	0	471330000	1.62068e+09	1.79817e+09	1.66673e+09	0	4.95714e+07	5.97622e+07	6.09146e+07	6.07531e+07	S-adenosylmethionine:tRNA ribosyltransferase-isomerase (D8DWL4)	K07568	J	1	3.43853	3.81509	3.53623
D8DTP6	66313000	65280000	0	0	28421000	52097000	196360000	226890000	90909000	243210000	205550000	250510000	130400000	105860000	151420000	144040000	188710000	209380000	150080000	232140000	102310000	135310000	170780000	213810000	2	53027750	2.02238e+08	1.54968e+08	167405000	0	2.79351e+07	5.33171e+07	3.47524e+07	4.45777e+07	Fur family transcriptional regulator, peroxide stress response regulator (D8DTP6)	K09825	K	1	3.81382	2.9224	3.15693
D8DYP0	2475100000	2544200000	2429400000	1720100000	2756500000	2874800000	8922100000	9907500000	7458900000	8653400000	9046100000	8862300000	9033900000	8315400000	8970100000	9633400000	9350400000	9728700000	8979300000	8194200000	9433700000	9637900000	9881300000	10137000000	0	2.46668e+09	8.80838e+09	9.17198e+09	9.37723e+09	0	3.68648e+08	7.21749e+08	4.74031e+08	6.40362e+08	DNA-binding response regulator RprY (D8DYP0)	0	T	1	3.57094	3.71835	3.80156
D8DXW2	2899000000	4041500000	2998400000	3209200000	2700900000	2839400000	1171600000	1206400000	1558900000	1312800000	1133500000	934840000	1427500000	1037300000	991870000	822700000	785550000	655980000	989500000	1179900000	831970000	557130000	591630000	784910000	0	3.11473e+09	1.21967e+09	9.53483e+08	8.22507e+08	0	4.42523e+08	1.89205e+08	2.47321e+08	2.16352e+08	Uncharacterized protein (D8DXW2)	0	!S	1	0.391582	0.30612	0.26407
D8DZV9	4311800000	4927800000	4279700000	5973600000	6467500000	7410200000	17783000000	19233000000	19288000000	21609000000	20523000000	20774000000	22642000000	20230000000	20041000000	20673000000	21145000000	21291000000	18662000000	19129000000	19145000000	20555000000	21733000000	20811000000	0	5.56177e+09	1.98683e+10	2.10037e+10	2.00058e+10	0	1.15576e+09	1.24952e+09	8.58419e+08	1.09915e+09	Trigger factor (D8DZV9)	K03545	O	1	3.57231	3.77644	3.59703
A0A1H9KT98	43916000	37493000	0	82539000	67506000	0	152850000	190010000	163890000	162830000	137370000	128930000	268600000	211510000	220150000	198150000	191280000	177940000	275110000	170490000	230620000	232710000	191100000	209000000	2	57863500	155980000	2.11272e+08	2.18172e+08	0	3.10258e+07	1.98131e+07	2.90065e+07	3.34137e+07	Predicted ATP-binding protein involved in virulence (A0A1H9KT98)	0	S	1	2.69565	3.65121	3.77045
A0A1H8YVS2	4387200000	4024300000	3673700000	4030600000	3455500000	3308200000	1274300000	1075300000	1836000000	1258600000	1151100000	1107100000	1669100000	1015500000	1128300000	1121800000	1053000000	946660000	1059700000	1210100000	959290000	895940000	908530000	1035400000	0	3813250000	1.28373e+09	1.15573e+09	1.01149e+09	0	3.70526e+08	2.57538e+08	2.37831e+08	1.07253e+08	Membrane-bound lytic murein transglycosylase D (A0A1H8YVS2)	K08307	M	1	0.336651	0.303082	0.265258
A0A1H9K0Y6	817990000	677920000	915940000	187390000	320110000	589170000	2069400000	2249600000	422790000	2605600000	2709400000	3163300000	473100000	1036700000	1427900000	1736600000	1849100000	2484400000	1829000000	2284100000	1869600000	1397700000	2088700000	3025200000	0	5.84753e+08	2.20335e+09	1501300000	2.08238e+09	0	2.5843e+08	8.68895e+08	6.3525e+08	5.01316e+08	30S ribosomal protein S17 (A0A1H9K0Y6)	K02961	J	1	3.768	2.56741	3.56113
D8DXI0	2147700000	1560600000	1307000000	2446000000	2487200000	2519600000	7422700000	6713600000	7554400000	7104000000	7872400000	7625700000	8713200000	7808900000	7743200000	7582600000	7354900000	7668300000	7600800000	8506000000	6573100000	7513300000	7223000000	8173400000	0	2.07802e+09	7.38213e+09	7811850000	7.59827e+09	0	4.76949e+08	3.77559e+08	4.28003e+08	6.26335e+08	Transcription termination/antitermination protein NusA (D8DXI0)	K02600	K	1	3.55249	3.75928	3.6565
D8DZB4	68179000000	52458000000	43538000000	11517000000	25216000000	32581000000	16880000000	16861000000	19983000000	17148000000	12860000000	12089000000	13405000000	11065000000	10277000000	11626000000	10012000000	8393200000	13442000000	19270000000	10300000000	7143600000	5563200000	6577500000	0	3.89148e+10	1.59702e+10	1.07964e+10	1.03827e+10	0	1.84373e+10	2.70333e+09	1.53978e+09	4.77055e+09	Flavodoxin (D8DZB4)	K03839	C	1	0.410388	0.277436	0.266806
D8DXB7	910560000	889350000	705250000	210170000	456410000	683140000	2381100000	2396600000	1307900000	2921800000	2828800000	2609100000	1732800000	1800000000	2235500000	2445300000	2758300000	2395900000	2106200000	2439100000	1828000000	1774900000	1970300000	2364300000	0	642480000	2407550000	2.22797e+09	2.08047e+09	0	2.44921e+08	5.31127e+08	3.6173e+08	2.51359e+08	Transcription elongation factor GreA (D8DXB7)	K03624	K	1	3.74728	3.46776	3.23818
D8DYP1	1550700000	1368600000	1690400000	237320000	524060000	912240000	3238500000	3742800000	1363000000	3873100000	4177400000	4643400000	2306500000	1981300000	2761300000	3671300000	3348700000	4362400000	3932800000	3445300000	3470600000	3014200000	4298600000	5361000000	0	1047220000	3.50637e+09	3.07192e+09	3.92042e+09	0	5.3515e+08	1.04875e+09	8.13737e+08	7.60236e+08	30S ribosomal protein S6 (D8DYP1)	K02990	J	1	3.34826	2.9334	3.74364
D8DUT3	1133700000	1421200000	1059600000	1060000000	897440000	966370000	328330000	272620000	360060000	190230000	297100000	325850000	358020000	378270000	367450000	290530000	320720000	341150000	275800000	188920000	284420000	308820000	345050000	344970000	0	1.08972e+09	2.95698e+08	342690000	291330000	0	1.66228e+08	5.44281e+07	2.97762e+07	5.2987e+07	Dihydroorotase (D8DUT3)	K01465	F	1	0.271353	0.314476	0.267344
D8E0A0	65230000	0	110690000	97568000	168630000	140810000	409760000	303160000	357400000	296870000	380620000	385420000	474380000	335400000	356150000	430140000	359530000	393340000	461040000	315240000	550750000	411030000	443970000	433120000	1	116585600	3.55538e+08	391490000	4.35858e+08	0	5.42465e+07	4.21326e+07	4.79313e+07	6.96093e+07	Mannose-1-phosphate guanylyltransferase (D8E0A0)	K00971	M	1	3.04959	3.35796	3.73853
D8DV60	562010000	501490000	455060000	0	47441000	241020000	188050000	170410000	153080000	217020000	165210000	135480000	96853000	55522000	106720000	110280000	103580000	108830000	108880000	234170000	59003000	35221000	68000000	95340000	1	361404200	1.71542e+08	9.69642e+07	1.00102e+08	0	2.20056e+08	2.58955e+07	1.90373e+07	6.45538e+07	DNA polymerase V (D8DV60)	K03503	K, T	1	0.474653	0.268298	0.276982
D8DWM1	203570000	207870000	0	247430000	287160000	226110000	705010000	674750000	584090000	747490000	799380000	816740000	747530000	863290000	819010000	788030000	785900000	903470000	817090000	794590000	763780000	900210000	987230000	974610000	1	234428000	7.21243e+08	8.17872e+08	8.72918e+08	0	9.17183e+07	7.86872e+07	5.20446e+07	8.69066e+07	Uncharacterized protein (D8DWM1)	0	!S	1	3.07661	3.4888	3.72361
D8DZE6	1052500000	1275100000	1041100000	1099700000	1325100000	1326500000	3816400000	3947500000	3483400000	4585400000	4616900000	4196200000	4139800000	3759100000	4114100000	4829800000	4673000000	4517900000	4179300000	3375100000	4585900000	4704600000	4798700000	4790600000	0	1.18667e+09	4.10763e+09	4338950000	4405700000	0	1.24694e+08	4.07346e+08	3.67648e+08	5.06261e+08	Ketol-acid reductoisomerase (NADP(+)) (D8DZE6)	K00053	E	1	3.46149	3.65642	3.71267
D8DVK6	112160000	113770000	0	97934000	141640000	143300000	414550000	407880000	333780000	417280000	398050000	405820000	368470000	370270000	489430000	504240000	504030000	475820000	465840000	377660000	460920000	425470000	445870000	419520000	1	121760800	3.96227e+08	4.52043e+08	4.32547e+08	0	4.81968e+07	2.86057e+07	5.92475e+07	2.97862e+07	Cytidylate kinase (D8DVK6)	0	S	1	3.25414	3.71255	3.55243
D8DZI9	812930000	725390000	803950000	1122600000	966690000	1108400000	2736600000	2841300000	2522500000	2675100000	2856600000	2783400000	2636600000	3398400000	3044400000	3329300000	3237100000	3346500000	3250200000	2736500000	3524000000	3841600000	3726900000	3434500000	0	9.23327e+08	2.73592e+09	3.16538e+09	3418950000	0	1.53547e+08	1.1341e+08	2.62476e+08	3.60314e+08	GMP synthase [glutamine-hydrolyzing] (D8DZI9)	K01951	F	1	2.96311	3.42824	3.70286
D8DWJ5	2159400000	2145200000	2634600000	2793000000	2429800000	2456900000	992270000	823410000	1341400000	931890000	857000000	775580000	434140000	722230000	779220000	775830000	742610000	645340000	607900000	941520000	527890000	568810000	569590000	745360000	0	2.43648e+09	9.53592e+08	6.83228e+08	6.60178e+08	0	2.33965e+08	1.87229e+08	1.19943e+08	1.43293e+08	Uncharacterized protein (D8DWJ5)	0	!S	1	0.39138	0.280416	0.270955
A0A1H9IU67	1199900000	997690000	1172500000	999190000	1030000000	962800000	3499300000	3490900000	3443500000	3238100000	3472700000	3769400000	4538400000	3768400000	3678400000	3749100000	3756600000	3948200000	3236600000	3620000000	3670200000	3576300000	3658200000	3723500000	0	1.06035e+09	3485650000	3.90652e+09	3580800000	0	9.14292e+07	1.54894e+08	2.94217e+08	1.60404e+08	GTPase, G3E family (A0A1H9IU67)	0	S	1	3.28727	3.68419	3.37701
D8DUN9	2215500000	2123500000	2068000000	2243800000	2192000000	2064400000	775640000	784300000	1218100000	739140000	690720000	648940000	959640000	587530000	671440000	648620000	586390000	493560000	588310000	677920000	583050000	543600000	531000000	579750000	0	2151200000	8.09473e+08	6.57863e+08	5.83938e+08	0	7.02349e+07	1.88668e+08	1.46282e+08	4.70809e+07	Tetratricopeptide repeat protein (D8DUN9)	0	S	1	0.376289	0.305812	0.271448
D8DTK7	195320000	156770000	176000000	286980000	244650000	350040000	895080000	902820000	882970000	724750000	757260000	787790000	922810000	769030000	899800000	850050000	822030000	833210000	1092100000	850630000	1022300000	736320000	704870000	780810000	0	234960000	8.25112e+08	8.49488e+08	864505000	0	6.73358e+07	7.11231e+07	5.06625e+07	1.44805e+08	RNA polymerase primary sigma factor (D8DTK7)	0	K	1	3.51171	3.61546	3.67937
D8DT00	112610000	97891000	75077000	155240000	125190000	122630000	27048000	22861000	45643000	30234000	50214000	0	24096000	41660000	25588000	19173000	45596000	0	0	33170000	0	0	0	0	7	114773000	35200000	31222600	0	1	2.47429e+07	1.63828e+07	1.50313e+07	1.23617e+07	Uncharacterized protein (D8DT00)	0	!S	1	0.306692	0.272038	-
D8DZ31	157490000	121150000	121360000	19658000	42803000	40406000	29653000	0	22161000	21963000	22928000	23714000	0	25958000	23036000	0	0	17225000	23322000	0	22373000	25055000	21323000	22096000	5	8.38112e+07	24083800	0	22833800	1	5.15008e+07	9.3456e+06	1.1331e+07	8.58969e+06	Uncharacterized protein (D8DZ31)	0	!S	1	0.287358	-	0.272443
D8DZE1	342060000000	327970000000	326180000000	274630000000	240200000000	237570000000	94838000000	90633000000	104590000000	99266000000	88481000000	83513000000	105890000000	86285000000	73362000000	69686000000	73806000000	67628000000	84428000000	108370000000	73630000000	67662000000	65597000000	78239000000	0	291435000000	93553500000	7.94428e+10	7.96543e+10	0	4.26493e+10	6.96609e+09	1.32275e+10	1.43009e+10	OmpA family protein (D8DZE1)	0	M	1	0.32101	0.272592	0.273318
D8E024	1388000000	1588300000	1512400000	1675200000	1849000000	1939100000	4344700000	6201300000	5119200000	5983900000	5774200000	5465400000	5606600000	5197900000	4991400000	5219000000	4819600000	5375000000	6267300000	4747400000	6564700000	6363600000	7054100000	5505000000	0	1.65867e+09	5481450000	5.20158e+09	6.08368e+09	0	1.89186e+08	6.16445e+08	2.53152e+08	7.53401e+08	Phosphoribosylaminoimidazolecarboxamide formyltransferase / IMP cyclohydrolase (D8E024)	K00602	F	1	3.30473	3.136	3.66782
D8DZH2	3295900000	2885100000	4122700000	114730000	556240000	1007700000	1256700000	965130000	405970000	1535200000	1261200000	1275800000	337690000	360790000	559780000	696190000	569080000	748830000	748930000	1399500000	602050000	345010000	514510000	831200000	0	1.99706e+09	1.11667e+09	5.45393e+08	740200000	0	1.5051e+09	3.58014e+08	1.53901e+08	3.33974e+08	2-iminobutanoate/2-iminopropanoate deaminase (D8DZH2)	K09022	J	1	0.559155	0.273098	0.370645
D8DVT8	6574300000	4942500000	4078800000	1435800000	1542000000	2428300000	2159200000	2004400000	904970000	2710900000	2131300000	2763800000	975600000	657800000	971340000	1075100000	884430000	1178600000	1073100000	2060300000	872130000	490010000	774040000	1506100000	0	3.50028e+09	2.11243e+09	957145000	1129280000	0	1.87574e+09	6.13001e+08	1.62477e+08	5.18481e+08	Thioredoxin (D8DVT8)	K03671	O	1	0.603502	0.273448	0.322625
D8DU54	208110000	180040000	180570000	0	194610000	254770000	629890000	740350000	453050000	748490000	716910000	742800000	421660000	627270000	731960000	867760000	709880000	808070000	796920000	557900000	708940000	805710000	732930000	852340000	1	203620000	671915000	6.94433e+08	7.42457e+08	0	7.99541e+07	1.05881e+08	1.4348e+08	9.51463e+07	Transcriptional regulator, XRE family with cupin sensor (D8DU54)	0	K	1	3.29985	3.41044	3.64629
A0A1H9KQE9	246220000	218640000	220410000	279590000	264300000	264960000	711910000	693800000	591530000	547980000	529520000	626820000	670420000	1077000000	920050000	757770000	707550000	835350000	992460000	654740000	1049700000	978410000	959560000	812290000	0	249020000	6.16927e+08	8.28023e+08	907860000	0	2.29906e+07	6.83956e+07	1.38323e+08	1.34244e+08	Aspartate ammonia-lyase (A0A1H9KQE9)	K01744	E	1	2.47742	3.32513	3.64573
D8DXE7	2480700000	2618100000	3160600000	422800000	925860000	1427200000	801310000	774510000	445470000	1058500000	814640000	842460000	395720000	355610000	563990000	575970000	562890000	582430000	586010000	1090600000	481200000	343950000	422370000	648070000	0	1839210000	7.89482e+08	5.06102e+08	5.95367e+08	0	9.81022e+08	1.80055e+08	9.31982e+07	2.43e+08	Uncharacterized protein (D8DXE7)	0	!S	1	0.42925	0.275173	0.323708
D8DT63	1068100000	1153500000	1278200000	1474100000	1674600000	1734900000	5005200000	4780800000	4834600000	4445600000	4960600000	4689400000	5231600000	5213500000	5053200000	4815700000	5227000000	4784900000	4188000000	5164600000	4581300000	5069000000	4697900000	5047400000	0	1.39723e+09	4.78603e+09	5.05432e+09	4.79137e+09	0	2.51251e+08	1.85349e+08	1.89786e+08	3.41285e+08	ATP-dependent zinc metalloprotease FtsH (D8DT63)	K03798	O	1	3.42536	3.61737	3.42918
D8DWD5	2545800000	2761100000	2815000000	3912700000	3080800000	2872600000	1294800000	1057100000	1724500000	1066300000	1062100000	1037200000	1356500000	907440000	996240000	915840000	919690000	847220000	763430000	1229500000	771200000	693750000	689530000	827170000	0	2998000000	1207000000	9.90488e+08	8.29097e+08	0	4.38435e+08	2.47524e+08	1.69315e+08	1.85197e+08	Glycosyl hydrolases family 2, sugar binding domain protein (D8DWD5)	K01190	G	1	0.402602	0.330383	0.27655
A0A1H9CYT7	1423100000	1467400000	1364700000	1496200000	1905900000	1858600000	5904900000	5516500000	5744100000	5538200000	5971100000	5620000000	5848400000	5071600000	4852600000	4937300000	4980000000	4779900000	4991300000	6298400000	4375300000	4329900000	4329300000	5042200000	0	1.58598e+09	5715800000	5078300000	4894400000	0	2.13809e+08	1.7425e+08	3.56517e+08	6.96409e+08	Starch synthase (A0A1H9CYT7)	K00703	G	1	3.60395	3.20199	3.08603
D8DWZ1	1697600000	1601000000	1951000000	1690000000	1465900000	1382600000	745500000	698810000	933790000	695300000	647120000	541690000	737430000	477700000	539780000	564110000	529380000	429020000	378240000	644410000	413160000	409950000	367240000	503170000	0	1631350000	7.10368e+08	5.46237e+08	452695000	0	1.82655e+08	1.18297e+08	9.62957e+07	9.62104e+07	Uncharacterized protein (D8DWZ1)	0	S	1	0.435448	0.334837	0.277497
A0A1H9DD30	21021000000	19527000000	19363000000	21077000000	18897000000	19248000000	7822200000	6596500000	11994000000	8020700000	7279000000	6085600000	6642100000	5882300000	5764900000	5665100000	5611400000	4883600000	5700400000	7789800000	4816500000	4807700000	4486900000	5526000000	0	19855500000	7.96633e+09	5.74157e+09	5.52122e+09	0	8.64937e+08	1.92058e+09	5.14815e+08	1.09956e+09	Outer membrane protein OmpA (A0A1H9DD30)	0	M	1	0.401215	0.289168	0.27807
A0A1H9FHL3	147550000	169220000	132760000	109110000	235280000	317070000	727490000	624250000	590980000	707620000	680110000	661280000	632500000	550560000	549970000	549040000	549250000	506630000	529190000	565130000	529910000	566040000	439310000	554990000	0	185165000	6.65288e+08	556325000	5.30762e+08	0	7.08405e+07	4.67309e+07	3.75255e+07	4.35495e+07	DNA alkylation repair enzyme (A0A1H9FHL3)	0	S	1	3.59295	3.00448	2.86643
D8DW39	1336900000	1296800000	1099200000	202210000	614620000	975340000	3251900000	3245900000	1697900000	3969600000	3096300000	3724500000	1279700000	2399700000	3075700000	3290600000	3257900000	3460800000	3278800000	3860300000	2704400000	2685200000	3414200000	3829300000	0	920845000	3164350000	2.79407e+09	3.29537e+09	0	3.99882e+08	7.22452e+08	7.56568e+08	4.72612e+08	ATP synthase subunit b (D8DW39)	K02109	C	1	3.43635	3.03424	3.57863
D8DW65	7992700000	6760400000	7437000000	5764600000	9411500000	8683100000	2754400000	2634500000	2683500000	2176200000	1928700000	1992700000	2646300000	2329600000	2275300000	1978200000	1947200000	2005600000	2492200000	2139500000	2387100000	1893000000	2084000000	1883400000	0	7.67488e+09	2.36167e+09	2.19703e+09	2.14653e+09	0	1.20246e+09	3.39178e+08	2.49162e+08	2.29069e+08	Aldose 1-epimerase family protein (D8DW65)	0	G	1	0.307714	0.286263	0.279683
D8DVK9	476550000	446050000	599950000	568950000	693750000	757970000	1721400000	1932200000	1661500000	2071500000	1988100000	1961600000	1298000000	2405300000	1962700000	1784100000	1798600000	1729800000	2307700000	1909800000	2141300000	2310800000	2104300000	1872800000	0	5.90537e+08	1.88938e+09	1829750000	2.10778e+09	0	1.10386e+08	1.47258e+08	3.27805e+08	1.71626e+08	Formate-dependent phosphoribosylglycinamide formyltransferase (D8DVK9)	K08289	F	1	3.19943	3.09845	3.56927
A0A1H8ZKD2	468960000	514840000	501960000	687720000	515580000	503320000	192780000	214260000	298970000	221630000	212780000	189750000	313390000	152620000	194770000	185900000	178440000	191320000	160450000	202560000	129930000	146850000	109640000	145630000	0	5.32063e+08	221695000	202740000	1.49177e+08	0	7.13112e+07	3.64297e+07	5.13541e+07	2.86602e+07	Surface antigen (A0A1H8ZKD2)	0	M	1	0.41667	0.381045	0.280374
D8DVZ8	5818900000	5155800000	5051000000	3345000000	3478200000	2710400000	1207100000	1069900000	1501300000	1171800000	1160400000	1083400000	1347000000	1300000000	1294200000	1277100000	1269500000	1221500000	1288300000	1384300000	1444100000	1378100000	1447400000	1294800000	0	4.25988e+09	1.19898e+09	1.28488e+09	1.37283e+09	0	1.13343e+09	1.43591e+08	3.76131e+07	6.32896e+07	Beta-ketoacyl-acyl-carrier-protein synthase I (D8DVZ8)	0	H	1	0.281459	0.301624	0.32227
D8DWI3	5111300000	5084100000	6752400000	1745000000	1854300000	1470800000	1049000000	1010100000	829810000	1189900000	1111500000	1045500000	1329800000	973320000	1055500000	1152100000	1231400000	1125500000	1028100000	1052400000	1128800000	1137700000	991790000	1123500000	0	3669650000	1.0393e+09	1.1446e+09	1.07705e+09	0	2.0582e+09	1.10124e+08	1.1513e+08	5.59569e+07	4-hydroxy-tetrahydrodipicolinate synthase (D8DWI3)	K01714	E	1	0.283215	0.311911	0.293502
D8DXH7	398690000	362990000	210610000	358230000	531950000	496060000	1479000000	1298200000	1214400000	1426300000	1507300000	1383600000	1317200000	1485000000	1342400000	1223000000	1338700000	1322200000	1268300000	1406300000	1275900000	1343800000	1280800000	1584200000	0	3.93088e+08	1384800000	1.33808e+09	1.35988e+09	0	1.04352e+08	1.01767e+08	7.6959e+07	1.11375e+08	Fe-S cluster assembly ATP-binding protein (D8DXH7)	K09013	O	1	3.52287	3.40403	3.45949
D8DTG9	289130000	237480000	231320000	256300000	169230000	196800000	599210000	683440000	639220000	634240000	722810000	726650000	871740000	766190000	761320000	823510000	828450000	809110000	675270000	666960000	918140000	719950000	891920000	789560000	0	2.30043e+08	667595000	8.10053e+08	7.76967e+08	0	3.88179e+07	4.72254e+07	3.79135e+07	9.91609e+07	UDP-N-acetylglucosamine 1-carboxyvinyltransferase (D8DTG9)	K00790	M	1	2.90204	3.52131	3.37748
D8DZX8	375960000	289130000	201610000	178750000	188600000	92969000	130630000	113070000	107220000	70355000	102630000	75262000	0	74360000	64620000	70026000	39869000	66115000	0	0	70627000	48170000	0	73809000	4	2.2117e+08	9.98612e+07	62998000	0	1	8.96817e+07	2.10505e+07	2.59264e+07	3.30995e+07	LysM domain-containing protein (D8DZX8)	0	M	1	0.451514	0.28484	-
D8DZY5	4919900000	5002100000	5014500000	6812700000	7587100000	7403400000	15599000000	17164000000	12973000000	16269000000	16460000000	17863000000	16628000000	22097000000	20929000000	20175000000	20734000000	20830000000	20288000000	18314000000	23089000000	23221000000	23640000000	20238000000	0	6.12328e+09	1.60547e+10	2.02322e+10	21465000000	0	1.16843e+09	1.55001e+09	1.71103e+09	1.9694e+09	Elongation factor Ts (D8DZY5)	K02357	J	1	2.6219	3.30414	3.50547
D8DWM6	240450000	262770000	190050000	218120000	284120000	246480000	731710000	856650000	704370000	848540000	744890000	784830000	824990000	771880000	785980000	832480000	926230000	893950000	836040000	660480000	936460000	804240000	862660000	791670000	0	2.40332e+08	7.78498e+08	8.39252e+08	8.15258e+08	0	3.02223e+07	5.75432e+07	5.50503e+07	8.36688e+07	Glycerate dehydrogenase (D8DWM6)	K00018	C	1	3.23927	3.49206	3.39222
D8DWZ2	954990000	864860000	1131200000	1407600000	1322400000	1341700000	3360000000	3471600000	3164800000	3620600000	3609800000	3717200000	3699100000	3945900000	3629600000	4003800000	4193300000	4187100000	3614800000	3578400000	3546000000	4620400000	4655200000	4403200000	0	1.17046e+09	3.49067e+09	3.94313e+09	4.06967e+09	0	2.04126e+08	1.85301e+08	2.17427e+08	4.96634e+08	CTP synthase (D8DWZ2)	K01937	F	1	2.98231	3.36888	3.47699
D8DUS7	1911700000	2055700000	2415700000	725390000	1508500000	1767300000	845150000	832090000	1325900000	737250000	694970000	686340000	901380000	445190000	521730000	505040000	488630000	433690000	445220000	843850000	367570000	470490000	351210000	511940000	0	1730715000	8.53617e+08	5.49277e+08	498380000	0	5.27411e+08	2.19954e+08	1.60502e+08	1.6427e+08	Uncharacterized protein (D8DUS7)	0	!S	1	0.493216	0.31737	0.287962
D8DYP2	1445100000	1516300000	1719000000	637460000	625100000	917420000	3735400000	3827900000	1546700000	3790600000	4109700000	5455800000	2715100000	1623600000	2737400000	4149400000	3511800000	4386200000	4782000000	4176300000	2490600000	2941500000	3693500000	5739000000	0	1.1434e+09	3744350000	3187250000	3.97048e+09	0	4.35329e+08	1.14756e+09	9.43295e+08	1.09195e+09	30S ribosomal protein S18 (D8DYP2)	K02963	J	1	3.27476	2.78753	3.47253
D8E0K9	469710000	629450000	529100000	111640000	357100000	392680000	125430000	142740000	100410000	126320000	123040000	103090000	106460000	175520000	141800000	111360000	136910000	181440000	168840000	44160000	191490000	207260000	180650000	168170000	0	4.14947e+08	1.20172e+08	1.42248e+08	160095000	0	1.62213e+08	1.45219e+07	2.85966e+07	5.35651e+07	Multimeric flavodoxin WrbA family protein (D8E0K9)	0	S	1	0.289607	0.342811	0.385821
D8DWM8	768330000	767920000	725490000	1300600000	1707000000	1733400000	3379100000	3987000000	4269600000	4348300000	4081800000	4039900000	4385100000	3489600000	3784000000	3312700000	3267400000	3340800000	3453800000	4369400000	2846900000	3100800000	3136400000	3765500000	0	1.16712e+09	4.01762e+09	3596600000	3.44547e+09	0	4.36538e+08	3.12544e+08	3.92153e+08	5.04768e+08	Uncharacterized protein (D8DWM8)	0	!S	1	3.44232	3.08159	2.9521
A0A1H9HJ21	165230000	201150000	123780000	143430000	256050000	178030000	568870000	550930000	589470000	647700000	657410000	652370000	590100000	539100000	553890000	561660000	599860000	566900000	513980000	625040000	531350000	449290000	557820000	600920000	0	177945000	611125000	568585000	546400000	0	4.26725e+07	4.29322e+07	2.07249e+07	5.77278e+07	Cytidylate kinase (A0A1H9HJ21)	K00945	F	1	3.43435	3.19529	3.07061
D8DYJ4	2423500000	2085300000	2026900000	223650000	535620000	911250000	4042600000	5019600000	1446000000	4805700000	5067700000	6393400000	3149900000	2284900000	3117400000	4514100000	3950100000	6265500000	4547700000	4057500000	3769300000	3469000000	5482900000	6667700000	0	1.3677e+09	4462500000	3.88032e+09	4.66568e+09	0	8.43975e+08	1.51649e+09	1.27518e+09	1.10267e+09	50S ribosomal protein L21 (D8DYJ4)	K02888	J	1	3.26277	2.8371	3.41133
D8DTI2	1471500000	1188500000	1485300000	1913600000	2129500000	2461600000	2887800000	2598900000	2498000000	3313000000	3651500000	3512300000	3399800000	5250000000	4003400000	5111600000	4735400000	5311800000	4966800000	2929300000	5625400000	9079200000	7830800000	5897500000	0	1775000000	3.07692e+09	4.63533e+09	6.05483e+09	0	4.35186e+08	4.42502e+08	7.06888e+08	1.97749e+09	Glutamate-ammonia ligase (D8DTI2)	K01915	E	1	1.73347	2.61146	3.41117
D8DW02	3799800000	4332000000	4641000000	7236600000	6412700000	6731300000	1613200000	1734400000	2473500000	1574100000	1201800000	1126900000	2131800000	2455600000	1982800000	1350900000	1195200000	1255600000	2804500000	1829200000	2325400000	1692200000	1495800000	1079400000	0	5.52557e+09	1620650000	1728650000	1.87108e+09	0	1.31363e+09	4.40026e+08	4.84186e+08	5.59617e+08	Beta-galactosidase (D8DW02)	K01190	G	1	0.2933	0.312846	0.338623
D8DYJ5	1164000000	1155600000	1008200000	1161600000	1067200000	1072600000	2921700000	3363300000	2555700000	3173000000	2975100000	3210100000	3570800000	3970800000	3419100000	3395800000	3368000000	3354600000	4247000000	2882800000	3826200000	4257600000	3980600000	3366200000	0	1.10487e+09	3033150000	3.51318e+09	3.76007e+09	0	5.92926e+07	2.59364e+08	2.16637e+08	4.9369e+08	Malate dehydrogenase (Oxaloacetate-decarboxylating)(NADP+) (D8DYJ5)	K00029	C	1	2.74526	3.17974	3.40319
D8DWS3	61474000	49351000	91184000	60064000	78809000	70810000	233240000	205110000	191170000	185870000	208790000	222950000	248490000	203270000	216350000	260420000	242840000	229620000	206990000	180800000	194450000	227250000	259950000	233030000	0	6.86153e+07	207855000	2.33498e+08	2.17078e+08	0	1.36217e+07	1.65449e+07	1.94064e+07	2.62229e+07	RNA methyltransferase, TrmH family (D8DWS3)	K03437	J	1	3.02928	3.40301	3.1637
D8DVN8	392660000	418310000	354620000	427370000	354370000	444740000	1547100000	1335100000	1179700000	1360400000	1337500000	1324400000	1657200000	1276800000	1409400000	1265300000	1405300000	1122700000	1256000000	1305200000	1292700000	1143800000	1044200000	1266800000	0	3.98678e+08	1.34737e+09	1.35612e+09	1.21812e+09	0	3.48111e+07	1.072e+08	1.65797e+08	9.37384e+07	Mce family protein (D8DVN8)	0	S	1	3.37958	3.40153	3.05539
D8DW81	1404900000	1387800000	1559100000	2109700000	1701900000	1896300000	4688300000	4899900000	4098800000	4277300000	4644200000	4841300000	5415000000	5577900000	5214700000	5472600000	5457700000	5884100000	5226500000	4615400000	5869800000	6375600000	6224800000	5850800000	0	1.67662e+09	4.57497e+09	5.50367e+09	5.69382e+09	0	2.60613e+08	2.91403e+08	2.01941e+08	6.0329e+08	Lysine-tRNA ligase (D8DW81)	K04567	J	1	2.72869	3.2826	3.39602
A0A1H9F949	1480000000	1492100000	1652200000	1944300000	1998700000	1963600000	5385400000	5523800000	4603100000	4845600000	5273400000	5756800000	5538600000	5714700000	5744200000	6183300000	6357800000	6209600000	5622300000	5028900000	5832700000	6694900000	6464300000	5834700000	0	1755150000	5231350000	5.95803e+09	5.91297e+09	0	2.21377e+08	3.93833e+08	3.04057e+08	5.46812e+08	Glutamine-tRNA ligase (A0A1H9F949)	K01886	J	1	2.98057	3.3946	3.36892
A0A1H9AYF9	284010000	201210000	0	290810000	224660000	177210000	741910000	724930000	784260000	706320000	730810000	728020000	888970000	736970000	822270000	764990000	732780000	727970000	783050000	792500000	790400000	812620000	729500000	875950000	1	235580000	7.36042e+08	7.78992e+08	7.97337e+08	0	9.69121e+07	2.4007e+07	5.86925e+07	4.33802e+07	HlyD family secretion protein (A0A1H9AYF9)	K02005	V	1	3.12438	3.3067	3.38457
D8DWC4	1570000000	940760000	1115800000	594090000	544140000	642200000	229220000	259440000	115350000	206810000	286750000	500210000	0	0	103560000	112540000	0	129600000	133470000	285640000	0	0	0	257410000	6	901165000	2.66297e+08	0	0	2	3.61433e+08	1.17529e+08	5.81206e+07	1.22055e+08	UPF0237 protein PBR (D8DWC4)	K07166	T	1	0.295503	-	-
D8DXW8	746940000	647500000	515620000	988330000	918670000	1097900000	503060000	561700000	334220000	653520000	685500000	1214900000	189690000	207530000	229110000	242380000	211310000	372470000	328210000	534450000	174360000	141340000	314210000	692610000	0	819160000	6.58817e+08	2.42082e+08	3.64197e+08	0	2.01261e+08	2.73564e+08	6.06287e+07	1.94224e+08	Uncharacterized protein (D8DXW8)	0	!S	1	0.804259	0.295524	0.444598
D8DUN7	504910000	565310000	613060000	658430000	733710000	784090000	1851500000	1728900000	1709900000	2017800000	2052600000	1885200000	1582500000	2092800000	2080000000	2151700000	2358600000	2245700000	1886000000	1872300000	2240700000	2498300000	2135600000	2345600000	0	6.43252e+08	1.87432e+09	2.08522e+09	2.16308e+09	0	9.51957e+07	1.29866e+08	2.44173e+08	2.28689e+08	Translation initiation factor IF-3 (D8DUN7)	K02520	J	1	2.91382	3.24168	3.36273
D8DVA3	257400000	286710000	325660000	151680000	328800000	356500000	115590000	0	63175000	99936000	120040000	115370000	0	61481000	110240000	0	92448000	75413000	0	113150000	0	97618000	0	130920000	6	2.84458e+08	102822200	84895500	0	1	6.73561e+07	4.2832e+07	4.27146e+07	5.77549e+07	Outer membrane protein beta-barrel domain-containing protein (D8DVA3)	0	!S	1	0.361467	0.298446	-
D8DW69	2255300000	2413500000	2841800000	1386700000	947930000	974320000	529030000	474230000	494090000	518100000	602550000	612430000	610110000	595960000	574660000	743130000	611280000	742230000	496800000	589300000	597840000	740320000	687260000	735470000	0	1.80326e+09	538405000	6.46228e+08	641165000	0	7.35703e+08	5.19242e+07	6.92593e+07	8.78049e+07	M18 family aminopeptidase (D8DW69)	K01267	E	1	0.298573	0.358367	0.355559
D8DY31	429310000	468440000	442700000	509550000	447220000	471740000	1158600000	1265400000	1212500000	1366300000	1375800000	1361200000	1604500000	1501500000	1439300000	1546800000	1577000000	1604400000	1459500000	1338000000	1525000000	1608300000	1593100000	1464800000	0	4.61493e+08	1.28997e+09	1.54558e+09	1.49812e+09	0	2.5998e+07	8.37955e+07	5.93837e+07	9.13998e+07	Cysteine-tRNA ligase (D8DY31)	K01883	J	1	2.7952	3.34909	3.24624
D8DWM2	138100000	0	253750000	395570000	308500000	217180000	800150000	729820000	633110000	773800000	919680000	802620000	817140000	787570000	711860000	913040000	1001400000	1038400000	748380000	599370000	830500000	866590000	881120000	883080000	1	262620000	776530000	878235000	8.01507e+08	0	1.25767e+08	8.61095e+07	1.16667e+08	1.01448e+08	von Willebrand factor type A domain protein (D8DWM2)	0	S	1	2.95686	3.34413	3.05196
D8DXL1	753790000	659390000	562820000	871570000	897640000	918200000	2536700000	2250400000	2258400000	2850400000	2816700000	2503700000	2842200000	2380500000	2364400000	2763700000	2576000000	2632900000	2104300000	2145100000	2471500000	2528800000	2456100000	2542100000	0	777235000	2536050000	2.59328e+09	2374650000	0	1.31452e+08	2.37105e+08	1.78201e+08	1.79628e+08	Dihydrodipicolinate reductase (D8DXL1)	K00215	E	1	3.26291	3.33655	3.05525
D8DWA7	1292300000	697780000	775200000	102770000	142880000	298890000	283180000	236310000	134770000	250790000	237020000	318870000	192850000	116160000	153780000	204070000	145790000	180730000	193930000	258040000	118920000	134570000	226290000	310090000	0	5.51637e+08	243490000	1.65563e+08	2.06973e+08	0	4.18801e+08	5.66042e+07	3.00773e+07	6.68079e+07	Aspartate 1-decarboxylase (D8DWA7)	K01579	H	1	0.441396	0.300131	0.375199
D8DY17	4868700000	6082900000	4874000000	3384800000	3193000000	3513400000	2160600000	1501600000	2411400000	618100000	489450000	617510000	3000700000	3420800000	2544100000	801570000	788600000	783870000	3822900000	2173000000	2946700000	1188000000	1055900000	861690000	0	4.31947e+09	1.29978e+09	1889940000	2.00803e+09	0	1.04172e+09	7.75054e+08	1.1274e+09	1.08744e+09	IPT/TIG domain-containing protein (D8DY17)	0	!S	1	0.300911	0.43754	0.46488
D8E036	947390000	1061100000	995770000	533450000	626000000	953990000	2339600000	2585700000	1138100000	2631500000	2678400000	2647200000	1886700000	1546700000	2101700000	3061100000	2613800000	3209800000	2856700000	2123000000	2894900000	2412900000	3264000000	3371400000	0	852950000	2336750000	2403300000	2.82048e+09	0	1.98511e+08	5.47529e+08	6.08147e+08	4.39635e+08	30S ribosomal protein S11 (D8E036)	K02948	J	1	2.73961	2.81763	3.30674
D8DZC0	189950000	159510000	0	159970000	119610000	125510000	389340000	390060000	424200000	279600000	250860000	290670000	550320000	561590000	474850000	348650000	402010000	335810000	707650000	373150000	650910000	413490000	429890000	418730000	1	150910000	337455000	4.45538e+08	498970000	0	6.09415e+07	6.58518e+07	9.00266e+07	1.29731e+08	Band 7/Mec-2 family protein (D8DZC0)	0	O	1	2.23613	2.95234	3.30641
D8DZW0	184270000	168490000	60287000	241940000	257090000	234810000	489250000	515750000	574740000	567550000	576330000	502430000	701890000	506720000	539500000	728510000	630580000	677310000	538860000	466780000	626820000	616570000	691840000	753010000	0	1.91148e+08	537675000	6.30752e+08	6.15647e+08	0	6.64829e+07	3.61212e+07	8.21541e+07	9.38592e+07	ABC transporter, ATP-binding protein (D8DZW0)	K06861	S	1	2.81288	3.29981	3.22079
A0A1H9ER00	208520000	221630000	0	186520000	141220000	125940000	287580000	771910000	277560000	554420000	592260000	1012900000	260460000	254600000	317440000	416240000	529940000	306200000	291920000	533040000	408500000	519340000	486490000	889510000	1	176766000	5.82772e+08	347480000	5.21467e+08	0	7.41637e+07	2.58834e+08	9.73184e+07	1.83608e+08	50S ribosomal protein L35 (A0A1H9ER00)	K02916	J	1	3.29685	1.96576	2.95004
D8DZP8	1069100000	920960000	966440000	861530000	772280000	699560000	333300000	221260000	311520000	264470000	249670000	227230000	301280000	304840000	255610000	260110000	257530000	246510000	267360000	329770000	344910000	232590000	211330000	236980000	0	881645000	2.67908e+08	270980000	270490000	0	1.22062e+08	4.15397e+07	2.30892e+07	5.02021e+07	Putative perosamine synthetase (D8DZP8)	0	E	1	0.303873	0.307357	0.306801
D8DY57	30506000000	33638000000	35868000000	18502000000	11640000000	12415000000	6354300000	6944600000	6859600000	7789500000	7489900000	7947000000	7827400000	6699000000	6909700000	7455300000	7704600000	7972400000	7412400000	7242400000	7431800000	8384100000	8274300000	8535800000	0	23761500000	7.23082e+09	7.42807e+09	7.88013e+09	0	9.94097e+09	5.59788e+08	4.71385e+08	5.26898e+08	Glutamate dehydrogenase (D8DY57)	K00262	E	1	0.304308	0.312609	0.331635
D8DY15	4019200000	5155700000	3962100000	3279100000	3102100000	3044500000	1756200000	1334200000	2256800000	584340000	441940000	494200000	2925900000	3140100000	2413400000	679130000	763200000	886320000	3846600000	1900000000	3306000000	1241000000	1111600000	881750000	0	3760450000	1.14461e+09	1.80134e+09	2047825000	0	7.33944e+08	6.92536e+08	1.04928e+09	1.13488e+09	Putative lipoprotein (D8DY15)	K21572	S	1	0.304382	0.479023	0.544569
D8DUR9	1808200000	1881000000	2065900000	2032200000	2018700000	1748700000	812750000	745050000	1144200000	810250000	814500000	716740000	1132500000	658230000	688640000	715310000	647900000	597140000	548930000	826920000	535730000	527800000	532530000	548150000	0	1.92578e+09	8.40582e+08	7.39953e+08	5.86677e+08	0	1.20264e+08	1.40844e+08	1.79296e+08	1.07719e+08	Uncharacterized protein (D8DUR9)	K04744	S	1	0.436488	0.384235	0.304643
D8E059	1239200000	1172400000	1250300000	267140000	504860000	894040000	2640500000	3168700000	866290000	2979800000	3112900000	3953200000	1586000000	1477200000	2101300000	2915200000	2683600000	3713800000	2773400000	2638300000	2319000000	2281600000	3360100000	4086400000	0	887990000	2.7869e+09	2412850000	2909800000	0	3.80304e+08	9.45136e+08	7.82551e+08	6.35499e+08	50S ribosomal protein L23 (D8E059)	K02892	J	1	3.13843	2.7172	3.27684
D8DU43	1393300000	1265200000	980580000	1914600000	1543200000	1552500000	550250000	588390000	977740000	649070000	601370000	541550000	542910000	477550000	472270000	493960000	517130000	434730000	456710000	654720000	371400000	349960000	367340000	442660000	0	1.44156e+09	651395000	4.89758e+08	440465000	0	2.86455e+08	1.50153e+08	3.43389e+07	1.03668e+08	Gliding motility-associated lipoprotein GldK (D8DU43)	0	S	1	0.451867	0.339741	0.305547
D8DW52	5978900000	6011000000	6074700000	1674600000	4308100000	5597700000	14642000000	15614000000	12287000000	16005000000	15188000000	14206000000	10590000000	15024000000	16664000000	16361000000	16054000000	15798000000	18389000000	15362000000	14470000000	15763000000	15442000000	17586000000	0	4.94083e+09	14657000000	1.50818e+10	1.61687e+10	0	1.58159e+09	1.2135e+09	2.07274e+09	1.36428e+09	30S ribosomal protein S16 (D8DW52)	K02959	J	1	2.9665	3.05249	3.27246
D8DZW6	11083000000	12276000000	11960000000	13835000000	11860000000	12820000000	5778600000	4756200000	6544800000	5617200000	5024500000	4522100000	5317900000	3912900000	4238600000	4280500000	3903900000	3724900000	3413500000	5791300000	3166300000	3130500000	3289400000	3855100000	0	1.23057e+10	5373900000	4.22978e+09	3774350000	0	8.5803e+08	6.85952e+08	5.24114e+08	9.33119e+08	Long-chain fatty acid transport protein (D8DZW6)	0	S	1	0.436701	0.343726	0.306716
D8DTM0	1236600000	852490000	1735400000	0	0	72252000	362890000	380740000	155690000	332950000	247300000	313990000	264050000	349940000	325680000	332050000	334210000	421250000	760650000	367500000	487770000	341650000	363930000	342370000	2	974185500	2.98927e+08	3.37863e+08	4.43978e+08	0	6.76016e+08	7.67586e+07	4.60854e+07	1.50139e+08	Nucleoside diphosphate kinase (D8DTM0)	K00940	F	1	0.306848	0.346816	0.455743
D8DY96	965550000	935560000	874420000	1036300000	948530000	969540000	2782800000	2952000000	2620500000	2642100000	2831800000	2827100000	3496400000	2815700000	3112400000	3056600000	3204100000	2964500000	2739500000	2858000000	2557800000	2920200000	2755200000	3079600000	0	9.54983e+08	2776050000	3.10828e+09	2.81838e+09	0	4.8037e+07	1.14642e+08	2.11653e+08	1.62424e+08	ATP synthase gamma chain (D8DY96)	K02115	C	1	2.90691	3.2548	2.95124
A0A1H9JWG5	962990000	1045400000	969360000	1526500000	1264400000	1153200000	461950000	419340000	757420000	460880000	436260000	389450000	458250000	353110000	421790000	433630000	370050000	381990000	314830000	525600000	331750000	274850000	295480000	385440000	0	1.15364e+09	487550000	4.03137e+08	3.54658e+08	0	1.97195e+08	1.23223e+08	3.7327e+07	8.38164e+07	Gliding motility associated protien GldN (A0A1H9JWG5)	0	S	1	0.422618	0.349447	0.307425
D8DZL6	158760000	110980000	99220000	77942000	132750000	134870000	365410000	315740000	252700000	366420000	344830000	396040000	368610000	322550000	381600000	415410000	380930000	363630000	345230000	382650000	435990000	381210000	376620000	401370000	0	119087000	340190000	3.72122e+08	3.87178e+08	0	2.63409e+07	4.60382e+07	2.76378e+07	2.74203e+07	Uncharacterized protein (D8DZL6)	0	!S	1	2.85665	3.12479	3.25122
D8DYR5	568400000	605750000	550370000	658750000	727560000	684430000	2011100000	2064300000	1724100000	1800000000	1810400000	2115300000	2047000000	2044200000	1949000000	2032300000	2080000000	2185200000	1822500000	1787100000	1953700000	2264800000	2151800000	1931100000	0	6.32543e+08	1.92087e+09	2.05628e+09	1.98517e+09	0	6.32349e+07	1.48351e+08	7.01179e+07	1.71058e+08	ABC transporter, ATP-binding protein (D8DYR5)	0	S	1	3.03674	3.25082	3.13839
D8E099	438270000	398810000	300680000	516010000	493070000	515480000	1200600000	1235100000	1145500000	1050600000	1169800000	1171700000	1439400000	1503400000	1310400000	1261000000	1220900000	1450600000	1581700000	1165900000	1651300000	1469300000	1473700000	1300900000	0	443720000	1.16222e+09	1.36428e+09	1.44047e+09	0	7.67222e+07	5.72574e+07	1.05338e+08	1.6391e+08	dTDP-glucose 4,6-dehydratase (D8E099)	K01710	M	1	2.61926	3.07465	3.24634
A0A1H8YRQ4	3894400000	3482800000	3250000000	3894700000	3516100000	3669300000	9368000000	12326000000	11055000000	11936000000	13006000000	12728000000	10834000000	10139000000	10552000000	10564000000	12745000000	12352000000	9535900000	12228000000	10537000000	12427000000	12231000000	12891000000	0	3.61788e+09	11736500000	1.11977e+10	11641650000	0	2.30824e+08	1.22857e+09	9.83037e+08	1.19186e+09	Inosine-5'-monophosphate dehydrogenase (A0A1H8YRQ4)	K00088	F	1	3.24402	3.09509	3.21781
D8DSU0	267590000	266870000	227890000	272590000	253550000	335210000	816590000	954300000	758270000	840910000	794160000	850450000	916440000	763200000	819600000	910990000	935200000	920570000	918720000	599540000	890390000	896030000	884110000	885580000	0	2.70617e+08	835780000	8.77667e+08	8.45728e+08	0	3.24454e+07	6.10966e+07	6.35596e+07	1.10697e+08	Fructuronate reductase (D8DSU0)	K01686	S	1	3.08843	3.24321	3.12519
D8DY91	2346100000	2306900000	2469300000	1969400000	2480000000	2035300000	649650000	608840000	689690000	873160000	663720000	711750000	752690000	789930000	711910000	848630000	771820000	791120000	790900000	665880000	841660000	753330000	856590000	847600000	0	2.26783e+09	6.99468e+08	7.77683e+08	792660000	0	1.9849e+08	8.40521e+07	4.15314e+07	6.72428e+07	Diaminopimelate decarboxylase (D8DY91)	K01586	E	1	0.30843	0.342919	0.349523
D8DXQ1	28647000000	23306000000	26992000000	20143000000	23869000000	21695000000	7179600000	7104000000	11940000000	10781000000	8281300000	7690000000	8740100000	8237000000	7089700000	7084900000	7745500000	7445400000	6174900000	10188000000	6973500000	7285000000	6903700000	7387200000	0	2.41087e+10	8.82932e+09	7.72377e+09	7.48538e+09	0	2.92016e+09	1.8611e+09	6.03392e+08	1.26962e+09	3-oxoacyl-[acyl-carrier-protein] synthase 2 (D8DXQ1)	K09458	I	1	0.36623	0.320373	0.310485
D8DZ35	16060000000	12118000000	13432000000	1479300000	5073800000	8614700000	6587800000	5740900000	3584400000	4959800000	4208700000	4665700000	1672800000	3152200000	4090100000	3488500000	3165100000	3282700000	3593200000	5558500000	2386200000	1685600000	1592100000	2840400000	0	9.46297e+09	4.95788e+09	3141900000	2.94267e+09	0	5.00078e+09	9.83434e+08	7.30061e+08	1.3534e+09	YqeY family protein (D8DZ35)	K09117	S	1	0.523925	0.332021	0.310967
D8E035	7014000000	8525900000	6756900000	3546000000	5931300000	6837100000	20108000000	21390000000	16880000000	20316000000	20742000000	21697000000	19772000000	20142000000	20599000000	20965000000	21519000000	20726000000	20362000000	19779000000	18122000000	21412000000	20887000000	23457000000	0	6435200000	2.01888e+10	20620500000	2.06698e+10	0	1.50402e+09	1.58085e+09	5.60727e+08	1.61998e+09	30S ribosomal protein S4 (D8E035)	K02986	J	1	3.13725	3.20433	3.212
D8E049	6337000000	7575800000	6401400000	2173600000	6610700000	8027500000	19037000000	20255000000	12290000000	24179000000	22010000000	21150000000	14362000000	16865000000	18544000000	19944000000	21088000000	19529000000	20071000000	18691000000	20240000000	19821000000	19518000000	20578000000	0	6.18767e+09	1.98202e+10	1.83887e+10	1.98198e+10	0	1.90051e+09	3.72087e+09	2.21982e+09	6.02745e+08	50S ribosomal protein L5 (D8E049)	K02931	J	1	3.20317	2.97183	3.20312
D8DWU8	6986500000	5279000000	6528200000	2821100000	3470800000	2655300000	1283000000	1657200000	1277800000	1590700000	1427100000	1427800000	1612600000	1538500000	1482500000	1572200000	1313100000	1364000000	1703200000	1470100000	1865500000	1581200000	1674600000	1420900000	0	4.62348e+09	1.44393e+09	1.48048e+09	1619250000	0	1.7365e+09	1.42048e+08	1.08645e+08	1.49324e+08	Phosphoribosylformylglycinamidine cyclo-ligase (D8DWU8)	K01933	F	1	0.312304	0.32021	0.350223
D8DVN2	1124000000	1239400000	1227700000	1337000000	1369000000	1350200000	3259500000	3673000000	3216500000	3435300000	3455400000	3820000000	4459700000	3902200000	3789900000	3805700000	3988500000	4514100000	3389200000	3507500000	3790200000	4386000000	4598200000	3967700000	0	1274550000	3.47662e+09	4.07668e+09	3939800000	0	8.62549e+07	2.13478e+08	2.97751e+08	4.36995e+08	Fumarate hydratase class I (D8DVN2)	K01676	C	1	2.72772	3.19853	3.09113
D8DWI0	9966200000	10195000000	11839000000	9430300000	8644500000	7237500000	3172300000	3351600000	2784100000	2903900000	2613700000	3134200000	3784900000	4775200000	4100400000	4001300000	4106400000	4454700000	5467400000	3209900000	5490800000	5439200000	5289800000	4165900000	0	9.55208e+09	2993300000	4.20382e+09	4.84383e+09	0	1.41484e+09	2.50375e+08	3.23035e+08	8.6507e+08	Uronate isomerase (D8DWI0)	K01812	G	1	0.313366	0.440094	0.507097
D8DW45	3451800000	4084700000	3288900000	4114000000	3645800000	3588600000	9717500000	9788700000	9255000000	10239000000	11017000000	10761000000	12406000000	10873000000	11642000000	11855000000	12391000000	11454000000	10959000000	9329500000	13112000000	12316000000	11424000000	12672000000	0	3.69563e+09	10129700000	1.17702e+10	1.16354e+10	0	3.06928e+08	6.12247e+08	5.35134e+08	1.26079e+09	ATP-dependent 6-phosphofructokinase (D8DW45)	K00850	G	1	2.74099	3.18488	3.14842
D8DU45	5475400000	4929000000	4709900000	738640000	1372100000	1969800000	1716900000	981360000	678660000	1901300000	1688200000	1725600000	847660000	653660000	1159100000	1310600000	967930000	1098300000	1158700000	1530000000	894790000	684450000	897130000	1287100000	0	3199140000	1448670000	1.00621e+09	1.07536e+09	0	1.88678e+09	4.51328e+08	2.14244e+08	2.81561e+08	Uncharacterized protein (D8DU45)	0	S	1	0.452831	0.314525	0.336141
A0A1H9FAU1	2494500000	2618600000	2856200000	3238500000	2890900000	3083600000	1316700000	1252700000	1975100000	1311400000	1171000000	1238800000	1460700000	914330000	1072700000	1087300000	1018000000	887750000	824110000	1506200000	776170000	712330000	700770000	885340000	0	2.86372e+09	1.37762e+09	1.07346e+09	900820000	0	2.53643e+08	2.71614e+08	1.88429e+08	2.77997e+08	Putative porin (A0A1H9FAU1)	0	!S	1	0.481059	0.37485	0.314563
D8DTW6	930540000	676300000	717560000	451400000	586180000	516580000	459460000	370970000	204160000	455730000	467090000	605400000	166590000	206470000	211060000	187830000	166510000	281760000	239130000	475310000	151020000	133650000	226040000	412800000	0	6.46427e+08	427135000	203370000	2.72992e+08	0	1.55562e+08	1.21182e+08	3.90868e+07	1.27882e+08	DNA-binding protein HU-beta/DNA-binding protein HU-alpha (D8DTW6)	0	L	1	0.660763	0.314606	0.422309
D8E033	2392600000	2996100000	2877500000	866750000	1662800000	2395000000	6725200000	6201200000	3724400000	7424200000	6420600000	5909700000	4625000000	5190800000	6006900000	6235700000	6396500000	6555200000	7361200000	7687200000	6180900000	6583400000	6212800000	7808500000	0	2.19846e+09	6067550000	5.83502e+09	6.97233e+09	0	7.34169e+08	1.14969e+09	6.95602e+08	6.72799e+08	50S ribosomal protein L17 (D8E033)	K02879	J	1	2.75991	2.65414	3.17146
D8DUR5	604620000	504500000	524820000	85975000	184860000	312600000	1212000000	1103100000	508280000	906630000	1114200000	1112400000	1122600000	877660000	1159400000	1539800000	1085600000	1233500000	1236800000	960920000	1153600000	1132000000	1162500000	1289100000	0	369562500	9.92768e+08	1169760000	1155820000	0	1.89449e+08	2.35033e+08	1.98212e+08	1.02408e+08	NADPH-dependent 7-cyano-7-deazaguanine reductase (D8DUR5)	K09457	S	1	2.68633	3.16526	3.12754
D8DU84	897200000	839110000	817220000	635530000	610340000	597510000	333550000	330890000	420880000	352920000	301950000	293080000	392560000	221370000	271360000	258730000	241090000	232520000	202530000	297680000	259070000	193600000	195270000	245570000	0	7.32818e+08	3.38878e+08	269605000	2.32287e+08	0	1.21255e+08	4.17828e+07	5.73793e+07	3.85626e+07	Putative lipoprotein (D8DU84)	0	S	1	0.462432	0.367902	0.316977
A0A1H8YVN2	410980000	424140000	385000000	895090000	872240000	790810000	287530000	235890000	373770000	277900000	217800000	206670000	137730000	277760000	235740000	202600000	174810000	171410000	216640000	318860000	169440000	168270000	181530000	190670000	0	629710000	2.66593e+08	2.00008e+08	2.07568e+08	0	2.25531e+08	5.62247e+07	4.59351e+07	5.23288e+07	Pectinesterase (A0A1H8YVN2)	K01051	G	1	0.423359	0.31762	0.329625
D8DWY9	4500000000	4863800000	4510100000	5171100000	4350300000	4563500000	1745300000	1660900000	2449100000	1656400000	1573300000	1407500000	2162600000	1560600000	1594600000	1430600000	1409600000	1282700000	1621700000	1709700000	1691800000	1221800000	1241500000	1422000000	0	4659800000	1748750000	1573450000	1484750000	0	2.75697e+08	3.30147e+08	2.82695e+08	2.01857e+08	OprO/OprP family protein (D8DWY9)	0	P	1	0.375284	0.337665	0.31863
D8DXW1	18360000000	21334000000	19350000000	21868000000	17420000000	18182000000	10234000000	10100000000	13078000000	11275000000	8763100000	8416300000	9461800000	7202500000	7186200000	6195100000	6212900000	5837600000	6571600000	10570000000	5333900000	4397300000	4358400000	5897700000	0	19419000000	1.03111e+10	7.01602e+09	6188150000	0	1.6491e+09	1.56108e+09	1.20783e+09	2.11017e+09	Uncharacterized protein (D8DXW1)	0	S	1	0.530978	0.361296	0.318665
A0A1H9EVQ9	3297700000	3063600000	4050200000	2849800000	2602400000	2445200000	831180000	1097500000	954930000	1053500000	953550000	951690000	826300000	1322700000	1027500000	1111100000	1091300000	1159400000	1670300000	1030100000	1505800000	1550900000	1309900000	1123700000	0	3.05148e+09	973725000	1.08972e+09	1.36512e+09	0	5.27279e+08	8.49011e+07	1.48804e+08	2.31305e+08	Aldose 1-epimerase (A0A1H9EVQ9)	K01785	G	1	0.319099	0.35711	0.447362
A0A1H9K9C0	746120000	779220000	421880000	0	0	143040000	2373000000	1839700000	1153400000	1355400000	2000800000	1100400000	967680000	379230000	719050000	298510000	421890000	353620000	284120000	2212200000	349720000	353770000	318760000	687930000	2	522565000	1.63712e+09	523330000	7.01083e+08	0	3.25096e+08	4.68373e+08	2.40192e+08	6.88931e+08	HSP20 family protein (A0A1H9K9C0)	K13993	O	1	3.13285	1.00146	1.34162
D8E034	4279000000	4601900000	4329500000	5420400000	5341300000	5317900000	12685000000	13160000000	12484000000	13592000000	14983000000	14939000000	14550000000	15004000000	14978000000	15260000000	15537000000	15605000000	14331000000	13390000000	15743000000	15445000000	16266000000	16509000000	0	4.88167e+09	13640500000	1.51557e+10	1.52807e+10	0	4.89585e+08	9.97673e+08	3.60463e+08	1.09521e+09	DNA-directed RNA polymerase subunit alpha (D8E034)	K03040	K	1	2.79423	3.10461	3.13022
D8E041	233780000	285990000	369630000	511930000	540130000	514960000	1111100000	1048200000	987520000	1139900000	1273600000	1067900000	1049800000	1361500000	1158500000	1261200000	1403600000	1434400000	1167700000	1206900000	1270100000	1178600000	1207700000	1224600000	0	4.09403e+08	1.1047e+09	1.27817e+09	1.20927e+09	0	1.2e+08	8.95217e+07	1.37747e+08	3.31966e+07	Protein translocase subunit SecY (D8E041)	K03076	U	1	2.69833	3.12202	2.95373
D8DXP1	653680000	734210000	502630000	825980000	722240000	716710000	1830600000	1791000000	1537200000	1641000000	1653800000	1878800000	2199500000	1941900000	2023600000	2273900000	2099600000	2184000000	2044600000	1450700000	2416100000	2623900000	2490000000	1940400000	0	692575000	1.72207e+09	2.12042e+09	2160950000	0	9.88136e+07	1.20073e+08	1.12197e+08	3.98818e+08	Leucine-tRNA ligase (D8DXP1)	K01869	J	1	2.48647	3.06164	3.12017
D8DYQ7	136680000	99670000	113890000	168590000	146930000	198450000	343210000	314140000	347020000	296880000	304410000	311480000	416490000	498340000	390620000	406730000	440140000	443880000	494480000	306950000	534380000	496400000	500040000	361580000	0	144035000	3.19523e+08	432700000	4.48972e+08	0	3.29226e+07	1.89382e+07	3.46335e+07	8.36963e+07	Sodium/glucose cotransporter (D8DYQ7)	K03307	S	1	2.21837	3.00413	3.1171
D8DYD4	1750600000	1272400000	1704900000	849780000	1454800000	1415600000	511230000	476360000	575410000	500070000	456600000	495960000	426720000	445330000	469710000	536780000	447930000	479640000	457200000	497030000	436380000	437390000	428600000	463780000	0	1.40801e+09	502605000	467685000	4.53397e+08	0	2.9938e+08	3.70378e+07	3.53301e+07	2.30463e+07	S-ribosylhomocysteine lyase (D8DYD4)	K07173	T	1	0.35696	0.332159	0.322012
D8DYB0	2891600000	3041400000	3178300000	3290100000	3496500000	3387100000	1351100000	1199200000	1643100000	1256000000	1283600000	1115100000	1302200000	989270000	1049600000	989930000	1053800000	972580000	973280000	1355700000	877840000	898840000	946500000	1187500000	0	3.21417e+09	1.30802e+09	1.05956e+09	1.03994e+09	0	2.04356e+08	1.66582e+08	1.12813e+08	1.73608e+08	Beta-barrel assembly machine subunit BamD (D8DYB0)	K05807	M	1	0.406954	0.329654	0.32355
D8DVZ5	206380000	318440000	417940000	186880000	213000000	235210000	111780000	92867000	107850000	140290000	138170000	118330000	0	89714000	89382000	95631000	69502000	81250000	87013000	96417000	104410000	0	84680000	115070000	2	262975000	118214500	85095800	97518000	0	8.0986e+07	1.67177e+07	3.27695e+07	3.77641e+07	Putative beta-hydroxyacyl-(Acyl-carrier-protein) dehydratase (D8DVZ5)	0	I	1	0.449528	0.323589	0.370826
D8DU35	1543700000	1332000000	1291000000	2331000000	2081300000	2058900000	4498400000	4884100000	4317700000	4423700000	4548600000	4799600000	5599700000	5334800000	4828600000	5421000000	5790100000	5877200000	5227500000	4863500000	5496600000	5570400000	5391600000	4905200000	0	1.77298e+09	4.57868e+09	5.47523e+09	5.24247e+09	0	4.01567e+08	2.00651e+08	3.4569e+08	2.74455e+08	Glutamate-tRNA ligase (D8DU35)	K01885	J	1	2.58247	3.08815	2.95686
D8DTJ5	22902000000	20467000000	15851000000	1151200000	4639700000	8769200000	14065000000	14153000000	6714100000	10452000000	10877000000	7598700000	6325800000	3199400000	4546300000	3412300000	3196500000	3287800000	5448800000	11588000000	4886500000	3294700000	3854500000	5274800000	0	1.22967e+10	10643300000	3.99468e+09	5724550000	0	8.03279e+09	2.85264e+09	1.14359e+09	2.73136e+09	HSP20 family protein (D8DTJ5)	K13993	O	1	0.865542	0.324859	0.465536
D8DYQ5	305000000	268060000	366630000	288840000	425490000	392270000	685260000	1062200000	794270000	1281700000	983040000	1034500000	905610000	922090000	906040000	1102800000	1123800000	1103200000	1049800000	1014000000	1025100000	1083900000	1031700000	1087200000	0	3.41048e+08	973495000	1010590000	1.04862e+09	0	5.7389e+07	1.92299e+08	9.97326e+07	2.82032e+07	L-ribulose-5-phosphate 4-epimerase UlaF (D8DYQ5)	K03077	G	1	2.85442	2.96319	3.07469
D8DUD6	491870000	599150000	659730000	338590000	350400000	151600000	1037600000	1283600000	953400000	930220000	1080200000	1220000000	1306300000	1254700000	1336000000	1376300000	1292500000	1367200000	1166700000	1070800000	1252600000	1195000000	1256100000	1276600000	0	431890000	1084170000	1.32217e+09	1.20297e+09	0	1.71946e+08	1.29877e+08	4.24919e+07	7.01846e+07	Thioredoxin reductase (D8DUD6)	K00384	O	1	2.51029	3.06135	2.78535
D8DWL0	2512300000	2362900000	2466500000	380990000	1034700000	1352200000	817910000	781670000	819370000	1008300000	609370000	705420000	541510000	470260000	594210000	641400000	540320000	534510000	722240000	773930000	490070000	422510000	396260000	497700000	0	1.68493e+09	790340000	5.53702e+08	5.50452e+08	0	8.15353e+08	1.21892e+08	5.32141e+07	1.44929e+08	Putative DnaK suppressor protein (D8DWL0)	K06204	S	1	0.469064	0.32862	0.326691
A0A1H9JYZ2	4488900000	3881800000	4367500000	2025500000	2608100000	3601400000	9099000000	9881100000	3447300000	9655500000	10387000000	11153000000	4793000000	6533500000	8556000000	10532000000	9959300000	10919000000	11257000000	11410000000	9226300000	8654800000	10681000000	12945000000	0	3.49553e+09	8937150000	8548800000	1.06957e+10	0	8.99634e+08	2.53587e+09	2.22516e+09	1.42649e+09	50S ribosomal protein L11 (A0A1H9JYZ2)	K02867	J	1	2.55673	2.44564	3.05981
D8DT45	4583600000	4579400000	4704500000	584850000	1446400000	2444300000	1624400000	1609400000	1164700000	1940600000	1496400000	1620900000	921910000	696870000	1185200000	1119600000	987340000	1085700000	1128600000	1982800000	951180000	682310000	774750000	1102000000	0	3057175000	1.57607e+09	9.99437e+08	1.10361e+09	0	1.65547e+09	2.28732e+08	1.60256e+08	4.24751e+08	Cationic outer membrane protein OmpH (D8DT45)	K06142	M	1	0.51553	0.326915	0.360989
D8DYW0	710290000	632380000	679600000	713760000	552330000	585620000	1457000000	1607600000	1399400000	1540900000	1692800000	1677600000	1981600000	1663500000	1813300000	2080600000	2155600000	2116900000	1748800000	1459900000	2204400000	2080000000	2129000000	2145600000	0	6.45663e+08	1562550000	1.96858e+09	1.96128e+09	0	6.11804e+07	1.08366e+08	1.76484e+08	2.68277e+08	ATP phosphoribosyltransferase (D8DYW0)	K00765	E	1	2.42007	3.04893	3.03763
D8DZB7	2881900000	3308300000	3472800000	4702600000	4841900000	4894400000	7185300000	8637200000	6362000000	9945200000	10046000000	9608000000	8721300000	10825000000	11069000000	10907000000	11984000000	14354000000	9662600000	9537900000	10303000000	13429000000	15153000000	14975000000	0	4.01698e+09	8.63062e+09	11310050000	12176750000	0	8.17231e+08	1.40963e+09	1.67717e+09	2.41702e+09	GGGtGRT protein (D8DZB7)	0	!S	1	2.14853	2.81556	3.03132
D8DWV5	1475300000	1244400000	1358100000	2094700000	1695300000	1671200000	4381100000	4205800000	4344300000	3940600000	4426400000	4738700000	4747600000	4751600000	4531300000	4585100000	5142000000	5086500000	3849200000	4369800000	4178800000	4632100000	4413400000	3958400000	0	1.58983e+09	4.33948e+09	4807350000	4.23362e+09	0	2.76519e+08	2.40022e+08	2.3173e+08	2.69624e+08	Penicillin-binding protein 1 (D8DWV5)	K05366	M	1	2.72952	3.02381	2.66293
D8DUR6	226870000	248170000	303160000	356010000	286040000	325390000	780890000	712280000	946260000	744930000	835140000	861440000	546590000	922440000	968590000	893200000	930110000	894450000	806580000	870400000	822480000	812520000	1017800000	947540000	0	290940000	813490000	859230000	8.79553e+08	0	4.38339e+07	7.78915e+07	1.42078e+08	7.84156e+07	Uncharacterized protein (D8DUR6)	0	!S	1	2.79607	2.95329	3.02314
D8DUA3	359670000	398150000	303950000	635740000	679990000	619430000	1217800000	1154800000	1218200000	1275600000	1431900000	1309000000	1645600000	1567000000	1467000000	1489500000	1409600000	1453500000	1454600000	1162400000	1449400000	1422100000	1336600000	1584700000	0	4.99488e+08	1.26788e+09	1.50537e+09	1.40163e+09	0	1.49212e+08	8.79547e+07	7.85803e+07	1.2941e+08	Cell division protein FtsZ (D8DUA3)	K03531	D	1	2.53836	3.01382	2.80614
D8DSW1	1716000000	1959000000	1962000000	2353700000	2243300000	2324500000	822380000	756880000	1379100000	906950000	798580000	831760000	868520000	708710000	820410000	734060000	746830000	680990000	752110000	775900000	744180000	725240000	546990000	632600000	0	2.09308e+09	9.15942e+08	759920000	696170000	0	2.31442e+08	2.1194e+08	6.47373e+07	8.05523e+07	Uncharacterized protein (D8DSW1)	0	!S	1	0.437604	0.363062	0.332605
D8DY38	492140000	508950000	472250000	900270000	552930000	576330000	291580000	253390000	385590000	257760000	269960000	239850000	294700000	245500000	264550000	187580000	214580000	159670000	234990000	266410000	193600000	178070000	154110000	141390000	0	5.83812e+08	2.83022e+08	2.27763e+08	1.94762e+08	0	1.45836e+08	4.85525e+07	4.57777e+07	4.38422e+07	Alpha-L-rhamnosidase (D8DY38)	0	G	1	0.484782	0.390132	0.333604
D8DWQ2	2001300000	2212700000	2331600000	254730000	934120000	1931900000	848540000	751460000	539070000	764930000	628070000	615240000	270820000	555840000	821620000	577120000	455740000	551310000	996730000	851920000	916390000	490710000	559340000	595680000	0	1.61106e+09	6.91218e+08	5.38742e+08	7.35128e+08	0	7.56555e+08	1.05453e+08	1.63613e+08	1.93657e+08	Outer membrane protein beta-barrel domain-containing protein (D8DWQ2)	0	!S	1	0.429046	0.334402	0.456301
D8DWA4	2064000000	1848600000	1412800000	2087800000	1716600000	1736300000	4014300000	4783700000	4084600000	4357800000	4634100000	4815800000	5510500000	4927200000	4994600000	5714500000	5670800000	5656500000	4468500000	4125800000	5348200000	5930900000	5685600000	5506500000	0	1.81102e+09	4.44838e+09	5412350000	5.17758e+09	0	2.29164e+08	3.19086e+08	3.25888e+08	6.54715e+08	Acetyl-CoA carboxylase, carboxyltransferase component (D8DWA4)	K01966	I	1	2.45629	2.98857	2.85894
D8DXQ0	35527000000	34285000000	26962000000	6714300000	9576000000	12170000000	10805000000	9498100000	6798200000	13224000000	11647000000	11073000000	9786800000	4418100000	6493100000	7895900000	5618700000	7702700000	7564600000	11426000000	6169700000	5205300000	5927400000	7567300000	0	2.08724e+10	10507550000	6.98588e+09	7310050000	0	1.18006e+10	1.99432e+09	1.72688e+09	2.02954e+09	Acyl carrier protein (D8DXQ0)	K02078	I	1	0.503419	0.334695	0.350226
D8DT90	798440000	838910000	874380000	1216500000	1142300000	1127300000	2613400000	2380900000	2771000000	2335300000	2581000000	2632100000	3508600000	2809200000	2767700000	2972300000	3004800000	2707600000	2449800000	2271600000	2818800000	2901600000	2596300000	2169200000	0	9.99638e+08	2.55228e+09	2961700000	2534550000	0	1.66174e+08	1.50123e+08	2.66624e+08	2.67439e+08	Putative membrane protein (D8DT90)	0	S	1	2.55321	2.96277	2.53547
D8DY03	12063000000	13646000000	10630000000	11504000000	11383000000	11164000000	5446800000	4035500000	6441600000	2818500000	2546500000	2504500000	6642700000	7709100000	6033900000	2498100000	2973300000	2955600000	7877400000	5286200000	6941400000	3861700000	3734700000	2980700000	0	1.17317e+10	3.96557e+09	4.80212e+09	5.11368e+09	0	9.56013e+08	1.51624e+09	2.05825e+09	1.78078e+09	Beta-glucosidase (D8DY03)	K05349	G	1	0.338022	0.409329	0.435887
D8DZL5	151950000	176690000	107980000	0	87081000	102920000	365350000	297810000	208260000	379030000	393190000	352080000	276510000	338070000	334090000	356380000	372350000	384260000	328330000	296070000	439190000	373490000	407140000	367010000	1	125324200	332620000	343610000	3.68538e+08	0	5.58288e+07	6.31792e+07	3.47975e+07	4.72175e+07	dTDP-4-dehydrorhamnose reductase (D8DZL5)	K00067	M	1	2.65408	2.74177	2.94068
D8DYR3	390360000	387140000	157490000	370140000	342330000	315080000	974700000	835630000	855480000	788430000	898540000	961770000	1002200000	943330000	993930000	882230000	844660000	925930000	895690000	952710000	879600000	960360000	966290000	1106100000	0	327090000	8.85758e+08	9.32047e+08	960125000	0	8.02112e+07	6.6776e+07	5.63233e+07	7.30729e+07	Chaperone protein DnaJ (D8DYR3)	K03686	O	1	2.708	2.84951	2.93535
D8E043	344830000	195030000	189420000	126570000	149200000	121160000	439220000	408300000	129690000	459820000	618260000	1243300000	150670000	196290000	200850000	187450000	190770000	315240000	311790000	470400000	171370000	152400000	388330000	947550000	0	1.87702e+08	549765000	2.06878e+08	4.06973e+08	0	7.57113e+07	3.42167e+08	5.11322e+07	2.66449e+08	50S ribosomal protein L30 (D8E043)	K02907	J	1	2.92893	1.10217	2.16819
D8DYV8	226130000	278790000	251770000	259530000	306380000	276010000	603140000	709360000	622910000	648200000	637920000	706640000	809300000	692350000	775340000	786610000	806020000	810660000	684130000	633570000	767800000	740030000	753040000	820980000	0	266435000	654695000	7.80047e+08	7.33258e+08	0	2.49238e+07	4.01629e+07	4.12785e+07	6.01065e+07	Histidinol-phosphate aminotransferase (D8DYV8)	K00817	E	1	2.45724	2.92772	2.75211
D8DYZ4	4852400000	5224600000	3829200000	5609400000	4514500000	4658300000	2128000000	1834900000	3173800000	2321300000	2087300000	1813600000	2179500000	1770400000	1903000000	1787400000	1708400000	1625500000	1541600000	2429000000	1392600000	1412600000	1398500000	1625400000	0	4781400000	2.22648e+09	1.82903e+09	1.63328e+09	0	5.59781e+08	4.58127e+08	1.77692e+08	3.6592e+08	Outer membrane efflux protein (D8DYZ4)	0	M	1	0.465655	0.382531	0.341591
D8DZD6	1302600000	1027300000	1126000000	2466300000	1992300000	1941700000	1187200000	1165600000	1630700000	1311900000	1075600000	1008300000	1094600000	584300000	761190000	606470000	624160000	574120000	455190000	1246900000	491520000	364440000	258240000	553680000	0	1642700000	1.22988e+09	7.07473e+08	5.61662e+08	0	5.24611e+08	2.02582e+08	1.8387e+08	3.20633e+08	Alpha-L-arabinofuranosidase A (D8DZD6)	K01209	G	1	0.748696	0.430677	0.341914
D8DY51	0	73944000	48383000	90449000	70455000	0	195980000	175860000	186440000	199550000	206420000	177450000	222410000	207360000	176620000	202290000	225850000	207340000	191880000	148270000	208010000	177230000	180890000	180550000	2	70807750	1.90283e+08	2.06978e+08	1.81138e+08	0	3.55518e+07	1.13005e+07	1.60113e+07	1.79512e+07	DAGKc domain-containing protein (D8DY51)	K07029	I	1	2.68732	2.9231	2.55817
D8E046	7079000000	8267800000	5739700000	3955800000	6662600000	7396200000	17576000000	17435000000	15158000000	19798000000	19273000000	17851000000	20094000000	17334000000	17835000000	19451000000	19779000000	19333000000	17642000000	16556000000	17777000000	18848000000	19211000000	21262000000	0	6516850000	17848500000	18971000000	1.85493e+10	0	1.37473e+09	1.48962e+09	1.02027e+09	1.48765e+09	50S ribosomal protein L6 (D8E046)	K02933	J	1	2.73882	2.91107	2.84636
A0A1H9JY91	5483400000	5890300000	5946700000	5915700000	7760800000	8459800000	16552000000	16563000000	13482000000	17749000000	18143000000	17558000000	14324000000	17486000000	16606000000	19075000000	19514000000	19495000000	16807000000	16445000000	19390000000	20071000000	21271000000	20856000000	0	6.57612e+09	16674500000	17750000000	19140000000	0	1.11418e+09	1.5444e+09	1.87209e+09	1.87621e+09	50S ribosomal protein L1 (A0A1H9JY91)	K02863	J	1	2.53561	2.69916	2.91053
A0A1H9C3M8	445660000	329710000	456950000	207440000	245820000	266970000	827770000	859210000	801820000	772600000	822410000	897000000	1031500000	961270000	873020000	841000000	887800000	1076500000	881810000	871020000	865940000	939240000	1010300000	971210000	0	325425000	830135000	9.45182e+08	9.23253e+08	0	9.61319e+07	3.97776e+07	8.59341e+07	5.45638e+07	Fe-S cluster assembly protein SufD (A0A1H9C3M8)	K09015	O	1	2.55093	2.90445	2.83707
D8DZV1	797600000	877800000	685460000	1145500000	1156000000	1046200000	2230400000	2370000000	2339400000	2478500000	2674600000	2539800000	2736900000	2619500000	2469700000	2467600000	2343800000	2542600000	2661900000	2549800000	2786600000	2952400000	2973500000	2633600000	0	9.51427e+08	2.43878e+09	2.53002e+09	2.75963e+09	0	1.77162e+08	1.44582e+08	1.24617e+08	1.59735e+08	Adenylosuccinate lyase (D8DZV1)	K01756	F	1	2.56329	2.65918	2.90052
A0A1H9JXW6	5386000000	5287800000	4500800000	1768100000	3332000000	4989700000	12745000000	12661000000	6042300000	14452000000	12596000000	12921000000	10159000000	10920000000	12420000000	11553000000	12127000000	11911000000	13063000000	13925000000	10941000000	11932000000	10780000000	12624000000	0	4.21073e+09	1.19029e+10	11515000000	1.22108e+10	0	1.28911e+09	2.69708e+09	7.68612e+08	1.12344e+09	LSU ribosomal protein L10P (A0A1H9JXW6)	K02864	J	1	2.8268	2.73468	2.89993
D8DYW6	379390000	238090000	261220000	0	182260000	243660000	773050000	774250000	321990000	817210000	816430000	1032400000	359510000	348840000	521710000	467460000	421270000	598130000	537560000	838950000	385110000	395340000	585890000	910560000	1	260924000	7.55888e+08	452820000	6.08902e+08	0	1.13854e+08	2.13223e+08	8.81184e+07	2.02168e+08	Uncharacterized protein (D8DYW6)	0	!S	1	2.89697	1.73545	2.33364
D8DYU7	113680000	142620000	158010000	136950000	135850000	132080000	276280000	284930000	301500000	229400000	304720000	307840000	378940000	346370000	346060000	439610000	440470000	419110000	352080000	291550000	409070000	369110000	428140000	372760000	0	1.36532e+08	2.84112e+08	3.95093e+08	3.70452e+08	0	1.31722e+07	2.69118e+07	4.0118e+07	4.35688e+07	ABC-type amino acid transport/signal transduction system (D8DYU7)	K02029	E	1	2.08092	2.89379	2.7133
D8DV53	166650000	156720000	138680000	88469000	185020000	208030000	417830000	435270000	259980000	489970000	508800000	419150000	197140000	348040000	472080000	460140000	488080000	444220000	453140000	457770000	400260000	426560000	447230000	541550000	0	157261500	4.21833e+08	4.01617e+08	4.54418e+08	0	3.76698e+07	8.02144e+07	1.01949e+08	4.35233e+07	Xanthine phosphoribosyltransferase (D8DV53)	K03816	F	1	2.68237	2.55381	2.88957
D8DYP8	639500000	550950000	669160000	858490000	666870000	731050000	1544200000	1824400000	1308500000	1500900000	1608300000	1725600000	1549200000	1943200000	1722000000	1779500000	1793200000	2003700000	2019800000	1747000000	1814700000	2274700000	2067500000	1953000000	0	6.86003e+08	1.58532e+09	1.79847e+09	1979450000	0	9.38373e+07	1.64728e+08	1.48007e+08	1.72447e+08	Pyruvate kinase (D8DYP8)	K00873	G	1	2.31095	2.62166	2.88548
D8DVR9	170020000	156090000	155010000	202960000	174650000	187100000	407960000	399180000	380180000	397090000	431380000	431100000	576820000	481600000	435740000	487100000	511800000	524430000	442620000	404420000	464160000	497310000	492820000	525770000	0	174305000	407815000	502915000	4.71183e+08	0	1.6869e+07	1.84878e+07	4.32449e+07	3.96925e+07	Acyl-(Acyl-carrier-protein)-UDP-N-acetylglucosamine O-acyltransferase (D8DVR9)	K00677	M	1	2.33966	2.88526	2.70321
D8DUI3	191790000	72665000	0	415750000	353690000	350870000	688980000	671500000	737120000	655140000	751030000	765920000	882520000	711600000	820960000	853150000	692020000	794160000	778910000	727640000	831240000	744270000	843790000	816230000	1	276953000	711615000	7.92402e+08	7.90347e+08	0	1.54662e+08	4.17614e+07	6.98042e+07	4.35591e+07	Chromosome partitioning protein (D8DUI3)	K03496	D	1	2.56944	2.86114	2.85372
D8DZZ6	24258000000	31299000000	25716000000	19720000000	27104000000	25196000000	11989000000	11727000000	13536000000	12200000000	10938000000	10341000000	12651000000	9394800000	9428100000	8614500000	9018800000	8401600000	9101200000	12308000000	8206900000	8240900000	7326100000	8557100000	0	2.55488e+10	11788500000	9584800000	8956700000	0	3.44666e+09	1.00711e+09	1.4215e+09	1.58877e+09	Phosphoribosylaminoimidazolecarboxamide formyltransferase / IMP cyclohydrolase (D8DZZ6)	K00602	F	1	0.461411	0.375156	0.350572
D8DUA5	1106800000	814490000	1227900000	319140000	402480000	535110000	1851300000	2169600000	658380000	2242300000	2155200000	2788900000	400520000	654890000	1220800000	1736000000	1482700000	1996100000	2331100000	2310700000	1385000000	1193400000	2203000000	3119200000	0	734320000	1.97761e+09	1.2485e+09	2090400000	0	3.4423e+08	6.523e+08	5.66219e+08	6.42881e+08	30S ribosomal protein S20 (D8DUA5)	K02968	J	1	2.69312	1.70021	2.84672
D8DZS2	166690000	202460000	195320000	93626000	146520000	153440000	67640000	36292000	66901000	0	53634000	0	32901000	0	0	0	0	28229000	24400000	27533000	23991000	0	0	0	9	159676000	56116750	0	0	2	3.58811e+07	2.84226e+07	1.44715e+07	1.27034e+07	OMP (D8DZS2)	0	!S	1	0.351441	-	-
D8DVY0	100060000	117960000	102500000	94916000	111480000	119840000	191920000	253530000	209220000	272630000	212820000	285770000	286900000	262650000	279230000	329450000	288860000	331350000	263650000	211640000	292060000	348440000	375950000	344850000	0	1.07793e+08	2.37648e+08	2.96407e+08	3.06098e+08	0	9.27114e+06	3.48983e+07	2.5478e+07	5.64138e+07	L-fucose isomerase (D8DVY0)	0	G	1	2.20468	2.74979	2.8397
D8DT53	1086100000	1302100000	1340200000	1204800000	1047000000	1329000000	732020000	520540000	733960000	226830000	186300000	180280000	755690000	1003000000	783440000	323080000	326320000	250230000	1115400000	692670000	1005700000	397020000	349570000	289750000	0	1218200000	4.29988e+08	5.73627e+08	641685000	0	1.16289e+08	2.43185e+08	2.85788e+08	3.23667e+08	Outer membrane protein (D8DT53)	0	P	1	0.35297	0.470881	0.526748
D8DZY3	183200000	164170000	227200000	238040000	190090000	189500000	59861000	68749000	135750000	70752000	80328000	0	74931000	87511000	43817000	75039000	0	0	99291000	65557000	0	0	23512000	0	6	198700000	83088000	70324500	0	1	2.5662e+07	3.96468e+07	3.56733e+07	3.82884e+07	Por secretion system C-terminal sorting domain-containing protein (D8DZY3)	0	!S	1	0.418158	0.353923	-
D8DYE1	602390000	535560000	527100000	101630000	152890000	317240000	1242800000	1107300000	535450000	1230000000	1000400000	1200400000	723870000	420530000	744720000	818650000	743470000	870720000	889790000	1199700000	636580000	628490000	795160000	1160900000	0	3.72802e+08	1052725000	7.20327e+08	8.85103e+08	0	1.94932e+08	2.4585e+08	1.43357e+08	2.27582e+08	Electron transport complex protein RnfG (D8DYE1)	0	S	1	2.82382	1.9322	2.37419
D8DWP4	1014300000	904610000	1447900000	324990000	569370000	451560000	281640000	271900000	261630000	340660000	265450000	247940000	344110000	275440000	235920000	322300000	298670000	267730000	374160000	302270000	335040000	301320000	306330000	289130000	0	785455000	2.78203e+08	290695000	3.18042e+08	0	3.82014e+08	2.97365e+07	3.57679e+07	2.86927e+07	2-dehydro-3-deoxyphosphooctonate aldolase (D8DWP4)	K01627	M	1	0.354194	0.370098	0.404914
A0A1H8YRV1	1514000000	1340200000	1590100000	1264800000	1371600000	1190200000	886080000	715450000	1193700000	654710000	673820000	621600000	1041900000	537940000	743860000	483310000	462990000	496820000	376240000	845030000	446860000	365800000	331720000	565750000	0	1.37848e+09	7.90893e+08	6.27803e+08	4.88567e+08	0	1.37255e+08	1.9913e+08	2.07452e+08	1.76566e+08	Esterase-like activity of phytase (A0A1H8YRV1)	0	S	1	0.573742	0.45543	0.354423
D8DU52	645080000	590300000	459860000	601900000	512900000	455990000	199440000	167590000	189880000	214200000	214510000	173590000	228050000	245420000	247760000	260150000	216230000	216830000	292490000	189050000	279700000	250690000	248990000	240850000	0	5.44338e+08	1.93202e+08	235740000	250295000	0	7.24627e+07	1.81911e+07	1.64894e+07	3.28813e+07	Acetylornithine aminotransferase (D8DU52)	K00819	E	1	0.354929	0.433076	0.459815
D8DYI9	19689000000	17948000000	17511000000	15385000000	15290000000	14045000000	7851100000	7414700000	9582800000	7559800000	6980300000	6084300000	9171700000	6056600000	6756900000	5949800000	5837500000	5437000000	6027000000	9319100000	5751400000	4636700000	4599400000	5155100000	0	1.66447e+10	7.57883e+09	6.53492e+09	5.91478e+09	0	1.91038e+09	1.05745e+09	1.24264e+09	1.61087e+09	Phosphorylase family protein (D8DYI9)	K00757	F	1	0.455331	0.392613	0.355356
D8DTH9	179820000	131740000	249650000	126980000	189140000	173170000	59715000	47626000	0	57388000	70895000	76078000	0	128220000	66265000	124940000	87839000	120970000	122510000	0	105150000	164310000	171340000	124060000	3	1.75083e+08	62340400	105646800	137474000	0	4.07767e+07	2.49948e+07	4.52505e+07	5.63694e+07	Diaminopimelate epimerase (D8DTH9)	K01778	E	1	0.356061	0.603409	0.785192
D8DYU0	363490000	308210000	256550000	996250000	766120000	871270000	264380000	263510000	358440000	282700000	220940000	207280000	220260000	244870000	249900000	218670000	164650000	175290000	296380000	246690000	334410000	189030000	185030000	214750000	0	5.93648e+08	2.66208e+08	2.12273e+08	2.44382e+08	0	2.93539e+08	4.88383e+07	3.21941e+07	5.51947e+07	Glycosyl hydrolase, family 88 (D8DYU0)	K15532	G	1	0.448428	0.357574	0.411661
D8DXK3	102410000	60097000	0	0	75995000	77503000	169250000	252890000	111140000	247550000	238650000	207000000	225450000	174440000	226320000	263700000	246390000	186130000	237530000	247060000	189260000	194980000	206470000	248140000	2	79001250	2.04413e+08	220405000	2.20573e+08	0	3.92391e+07	5.05404e+07	3.1352e+07	2.44385e+07	Cytokinin riboside 5'-monophosphate phosphoribohydrolase (D8DXK3)	K22522	S	1	2.58747	2.78989	2.79202
D8DVR3	413730000	388920000	492290000	348320000	473350000	392080000	827320000	896290000	731220000	843920000	920910000	909080000	1244500000	1134000000	1100000000	1161900000	1198900000	1164200000	1194900000	914160000	1113900000	1112400000	1258200000	1122900000	0	418115000	854790000	1167250000	1119410000	0	4.99559e+07	6.47866e+07	4.589e+07	1.05815e+08	S-adenosylmethionine:tRNA ribosyltransferase-isomerase (D8DVR3)	K07568	J	1	2.04439	2.7917	2.67728
A0A1H8YU87	184600000	187790000	179720000	278900000	225910000	219240000	44279000	75279000	120340000	86400000	66148000	65537000	68264000	137710000	77853000	54007000	90001000	95864000	115370000	128470000	59120000	71322000	63197000	64484000	0	2.12693e+08	76330500	8.72832e+07	83660500	0	3.43936e+07	2.34052e+07	2.64003e+07	2.7551e+07	Uncharacterized protein (A0A1H8YU87)	0	M	1	0.358876	0.410371	0.393339
D8DV93	3334200000	3693100000	4661700000	3810100000	3398300000	3657600000	1948900000	1706600000	2790200000	1673700000	1709700000	1615600000	2491200000	1661000000	1573200000	1628900000	1551400000	1364300000	1328300000	2009300000	1257700000	1154900000	1191800000	1172500000	0	3.75917e+09	1907450000	1.71167e+09	1.35242e+09	0	4.36399e+08	4.08295e+08	3.61158e+08	2.99508e+08	CarboxypepD (D8DV93)	0	S	1	0.507413	0.455331	0.359765
D8DXM1	1736300000	1616400000	2097600000	2204300000	1950500000	1713200000	799850000	770220000	1212900000	950390000	804050000	740590000	868470000	637630000	741110000	717800000	685290000	609460000	635120000	1053400000	551740000	583280000	572230000	682190000	0	1.88638e+09	8.79667e+08	709960000	679660000	0	2.14166e+08	1.63021e+08	8.37633e+07	1.72658e+08	Carboxyl-protease (D8DXM1)	K03797	M	1	0.466324	0.37636	0.360298
D8DWR8	262280000	246340000	161160000	705590000	586530000	493770000	243760000	259320000	321270000	238150000	230910000	238600000	178180000	125700000	192860000	160510000	172150000	155080000	100190000	290200000	145180000	109140000	40912000	200090000	0	4.09278e+08	255335000	164080000	1.47619e+08	0	1.98359e+08	3.07388e+07	2.10515e+07	7.97966e+07	2',3'-cyclic-nucleotide 2'-phosphodiesterase / 3'-nucleotidase (D8DWR8)	K01119	F	1	0.623866	0.400901	0.36068
D8DT32	1398400000	1294100000	1082200000	1519700000	1341500000	1384700000	3047700000	3011400000	2655400000	2922400000	3361500000	3341400000	3919800000	3443800000	3424800000	3787100000	3823400000	3837400000	3201600000	2772500000	3945400000	3959000000	3987100000	3814500000	0	1.33677e+09	3.05663e+09	3706050000	3613350000	0	1.33046e+08	2.433e+08	1.96282e+08	4.63042e+08	Tyrosine-tRNA ligase (D8DT32)	K01866	J	1	2.28659	2.7724	2.70305
D8DVU0	116660000	106480000	123350000	0	77196000	108070000	235960000	233080000	213440000	230490000	200730000	258400000	206000000	297630000	292610000	286800000	321520000	345240000	310140000	256860000	249080000	308540000	311140000	332250000	1	106351200	2.28683e+08	2.91633e+08	2.94668e+08	0	4.21776e+07	1.81309e+07	4.31282e+07	3.06139e+07	Phosphatidylserine decarboxylase-like protein (D8DVU0)	K01613	I	1	2.15027	2.74217	2.77071
D8DXX1	1209300000	1014400000	1192900000	243970000	689540000	776710000	2635900000	2387100000	1168500000	2527100000	2607900000	2589300000	1677100000	1892100000	2288200000	2501900000	2608400000	2480300000	2322900000	2786200000	2248300000	2131800000	2148300000	2563900000	0	854470000	2319300000	2.24133e+09	2366900000	0	3.34658e+08	5.20984e+08	3.42115e+08	2.35825e+08	Competence/damage-inducible protein CinA domain protein (D8DXX1)	K03742	H	1	2.71431	2.62307	2.77002
D8DW79	68224000000	66466000000	66977000000	25921000000	41433000000	31322000000	18241000000	19127000000	16391000000	18920000000	17696000000	18380000000	22979000000	23603000000	21150000000	20310000000	19592000000	18843000000	23892000000	20160000000	23474000000	19433000000	21521000000	18853000000	0	5.00572e+10	1.81258e+10	21079500000	2.12222e+10	0	1.77647e+10	9.04185e+08	1.72181e+09	1.92485e+09	Glucose-6-phosphate isomerase (D8DW79)	K01810	G	1	0.362103	0.421109	0.423959
D8DV39	273300000	307480000	223690000	195300000	223860000	173310000	447670000	601980000	365300000	546300000	521750000	624140000	628180000	616630000	624110000	709270000	637590000	641000000	555990000	494270000	678780000	579940000	637510000	619260000	0	2.32823e+08	5.17857e+08	6.42797e+08	5.94292e+08	0	4.5324e+07	8.88789e+07	3.08128e+07	5.95914e+07	2-oxoglutarate ferredoxin oxidoreductase subunit alpha (D8DV39)	K00174	C	1	2.22425	2.76088	2.55254
D8DZT3	24209000000	26983000000	22130000000	5095300000	12975000000	12234000000	7101000000	6968200000	5715500000	8236600000	7853100000	7736400000	8061700000	5946900000	7249500000	7610300000	6785500000	6987400000	6131500000	6296900000	5999400000	6396600000	6218400000	6677200000	0	17271050000	7.26847e+09	7.10688e+09	6.28667e+09	0	7.72597e+09	8.19344e+08	6.644e+08	2.14463e+08	Peptidyl-prolyl cis-trans isomerase (D8DZT3)	K03773	O	1	0.420847	0.411491	0.364
D8E064	8409600000	8778600000	7569800000	1724200000	3722900000	6435100000	15278000000	15817000000	8772400000	18003000000	16542000000	16279000000	11870000000	11312000000	14317000000	16812000000	16498000000	16453000000	17653000000	17202000000	15075000000	15207000000	16796000000	18467000000	0	6106700000	1.51152e+10	1.45437e+10	1.67333e+10	0	2.56839e+09	2.95747e+09	2.24551e+09	1.23523e+09	30S ribosomal protein S7 (D8E064)	K02992	J	1	2.47519	2.38159	2.74016
D8DXV4	78661000	69091000	0	0	108000000	117320000	187280000	193380000	159930000	223060000	181640000	220010000	153050000	216360000	263580000	222990000	229530000	264650000	242780000	225300000	170150000	307190000	288450000	295470000	2	93268000	1.94217e+08	2.25027e+08	254890000	0	4.68899e+07	2.19081e+07	3.7275e+07	4.78041e+07	Electron transport complex protein RnfG (D8DXV4)	K03612	C	1	2.08235	2.41269	2.73288
D8DZC5	421430000	412350000	394320000	449250000	424650000	390390000	938600000	931830000	860400000	831670000	965550000	948410000	1095600000	1060700000	1042000000	1203900000	1191700000	1210900000	1093200000	916400000	1103900000	1229300000	1171900000	1078900000	0	4.15398e+08	9.12743e+08	1.13413e+09	1.09893e+09	0	1.97776e+07	4.90004e+07	7.00479e+07	9.66927e+07	Formate-tetrahydrofolate ligase (D8DZC5)	K01938	F	1	2.19727	2.73023	2.64549
D8DWC0	82250000	88658000	85612000	199160000	162010000	168890000	305880000	294330000	231780000	260580000	330890000	335370000	280380000	418640000	350100000	342610000	359710000	382100000	271440000	378040000	237780000	327360000	326540000	355870000	0	1.31097e+08	2.93138e+08	355590000	3.16172e+08	0	4.70328e+07	3.69625e+07	4.19329e+07	4.79279e+07	Na(+)-translocating NADH-quinone reductase subunit B (D8DWC0)	K00347	C	1	2.23605	2.71243	2.41174
D8DUZ2	311890000	344700000	406580000	253410000	209510000	215990000	102960000	109240000	107840000	0	108520000	0	93831000	0	131950000	163360000	162270000	114490000	0	46049000	147200000	155660000	162320000	162930000	4	2.90347e+08	107140000	133180200	134831800	0	7.11294e+07	5.05463e+07	5.54332e+07	6.4761e+07	Dinuclear metal center protein, YbgI/SA1388 family (D8DUZ2)	K22391	S	1	0.369007	0.458694	0.464382
D8DVS7	482890000	457110000	547230000	620750000	592070000	635390000	265600000	261220000	279190000	237880000	237760000	209530000	166860000	251920000	240830000	173640000	184540000	223870000	247580000	274030000	231150000	243320000	220260000	251470000	0	5.55907e+08	248530000	2.06943e+08	244635000	0	6.7079e+07	2.28869e+07	3.33552e+07	1.68185e+07	Sporulation related domain-containing protein (D8DVS7)	0	S	1	0.447071	0.372263	0.440065
D8E015	2151100000	2521400000	2142500000	2989100000	2250600000	2325700000	5505500000	5748100000	5754800000	6957300000	6902600000	7637800000	5243800000	5338200000	6374100000	7232800000	6977300000	7190100000	6093600000	5600100000	6539300000	5921700000	6542800000	7188300000	0	2.39673e+09	6.41768e+09	6.39272e+09	6314300000	0	2.93772e+08	7.88971e+08	8.28217e+08	5.13101e+08	Protein TonB (D8E015)	K03832	M	1	2.67768	2.66726	2.63454
D8DZV3	947530000	883300000	1075800000	1406200000	1110500000	916280000	506310000	444840000	693180000	509530000	399710000	434510000	527040000	429410000	398070000	362100000	374920000	315710000	384180000	593690000	326040000	326480000	379820000	359710000	0	1.0566e+09	4.98013e+08	4.01208e+08	3.94987e+08	0	1.76594e+08	9.55817e+07	6.6042e+07	9.17615e+07	OstA-like (D8DZV3)	K09774	S	1	0.471335	0.379716	0.373827
D8DYQ9	11506000000	11126000000	11695000000	11074000000	20200000000	18083000000	4983000000	5646100000	6401100000	6598200000	4846400000	4464500000	5940200000	6250900000	5756600000	4850900000	4226000000	4319500000	8312400000	5179900000	8455200000	6005200000	5846700000	4467400000	0	1.39473e+10	5.48988e+09	5.22402e+09	6377800000	0	3.72936e+09	7.96398e+08	7.96289e+08	1.50354e+09	Galactokinase (D8DYQ9)	K00849	G	1	0.393615	0.374553	0.457277
D8DVS1	407180000	364630000	384350000	610850000	534990000	473540000	1198300000	1145500000	1191100000	1035900000	1238700000	1275500000	1195300000	1213400000	1155600000	1255700000	1340400000	1239400000	912690000	1093200000	1050700000	1316100000	1161400000	898100000	0	462590000	1.18083e+09	1233300000	1.07203e+09	0	8.76837e+07	7.63489e+07	5.75712e+07	1.43818e+08	Hydrophobic/amphiphilic exporter-1, HAE1 family (D8DVS1)	K03296	V	1	2.55266	2.66608	2.31746
D8DUV2	1921200000	2164500000	2009000000	2602500000	2467900000	2489500000	1241200000	1528500000	1645000000	1356400000	1250200000	1177300000	1241600000	956530000	951950000	822620000	802390000	795770000	1143900000	1064400000	966380000	600180000	648240000	728410000	0	2.27577e+09	1.36643e+09	9.28477e+08	858585000	0	2.57751e+08	1.67795e+08	1.54972e+08	2.09503e+08	Uncharacterized protein (D8DUV2)	0	!S	1	0.600428	0.407984	0.377273
D8DZX0	79606000	65330000	0	107900000	59452000	0	177470000	169520000	129720000	180070000	198620000	189050000	234660000	159050000	183120000	216720000	169130000	174300000	158800000	173640000	223390000	230940000	228960000	223980000	2	78072000	174075000	1.89497e+08	2.06618e+08	0	3.98499e+07	2.18414e+07	2.70624e+07	2.90045e+07	Ribosomal RNA small subunit methyltransferase A (D8DZX0)	K02528	J	1	2.22967	2.4272	2.64651
D8DY78	11864000000	12874000000	10769000000	12267000000	14415000000	14455000000	30565000000	32044000000	32487000000	35951000000	37509000000	34174000000	38911000000	32174000000	31147000000	30398000000	31595000000	33410000000	28422000000	34595000000	32835000000	28811000000	30720000000	31869000000	0	12774000000	3.37883e+10	3.29392e+10	3.12087e+10	0	1.33128e+09	2.3733e+09	2.82684e+09	2.17184e+09	Phosphoglycerate kinase (D8DY78)	K00927	G	1	2.64509	2.57861	2.44314
D8DYW5	2789600000	2680500000	2463500000	4021900000	3115200000	3213000000	1885600000	1701700000	2547200000	1730400000	1696900000	1534000000	2068300000	1136300000	1539900000	1381700000	1261300000	1337900000	1118700000	1924700000	1008800000	922660000	961820000	976020000	0	3.04728e+09	1849300000	1.45423e+09	1.15212e+09	0	5.03932e+08	3.28366e+08	3.00421e+08	3.50812e+08	Acyltransferase (D8DYW5)	0	S	1	0.606868	0.477223	0.37808
A0A1H9J8E6	6482200000	6537300000	7269200000	5409700000	5788800000	5382000000	13628000000	15082000000	12362000000	13787000000	14604000000	15201000000	16919000000	15063000000	15038000000	16934000000	16571000000	16698000000	13857000000	13575000000	13198000000	15681000000	14522000000	16124000000	0	6.14487e+09	1.41107e+10	1.62038e+10	1.44928e+10	0	6.80826e+08	9.80753e+08	8.25054e+08	1.07986e+09	ATP synthase subunit alpha (A0A1H9J8E6)	K02111	C	1	2.29633	2.63697	2.35853
D8DVL9	99519000	82179000	0	111820000	83345000	63071000	158980000	124920000	256220000	182800000	188060000	194200000	0	232660000	217730000	258650000	243310000	193010000	264200000	237920000	199670000	207580000	255910000	224690000	2	87986800	1.84197e+08	229072000	2.31662e+08	0	3.61213e+07	3.96945e+07	8.77951e+07	2.35863e+07	Biopolymer transport protein ExbB (D8DVL9)	K03561	U	1	2.09346	2.60348	2.63291
D8DYT9	458520000	379410000	302640000	84180000	101830000	212270000	196660000	184910000	117670000	150900000	218170000	239000000	0	0	132780000	109370000	59011000	88774000	65062000	163630000	0	86724000	96929000	163550000	3	256475000	1.84552e+08	97483750	115179000	0	1.37611e+08	4.05116e+07	5.10129e+07	5.68578e+07	Uncharacterized protein (D8DYT9)	0	S	1	0.71957	0.380091	0.449085
D8DZH7	639730000	539310000	597160000	639680000	614420000	581220000	1342800000	1550600000	1292500000	1477200000	1527900000	1688200000	1809500000	1495500000	1491700000	1464700000	1572400000	1652500000	1306800000	1477300000	1447200000	1624200000	1594200000	1643900000	0	601920000	1.47987e+09	1581050000	1515600000	0	3.50781e+07	1.32044e+08	1.19867e+08	1.18445e+08	Aspartate-semialdehyde dehydrogenase (D8DZH7)	K00133	E	1	2.45858	2.62668	2.51794
D8DUY1	325510000	277580000	426310000	0	296840000	375950000	132870000	148990000	106230000	122350000	125280000	142060000	0	0	142520000	156420000	131170000	0	150860000	149030000	110320000	125700000	0	137660000	5	340438000	129630000	0	134714000	1	1.36193e+08	1.39002e+07	7.20559e+07	5.20798e+07	Uncharacterized protein (D8DUY1)	0	!S	1	0.380774	-	0.395708
D8DVQ2	130840000	124080000	0	93115000	85791000	96184000	218240000	217770000	233770000	210250000	218100000	243520000	174980000	308340000	280420000	365590000	258000000	270320000	260940000	230250000	306150000	309630000	285940000	274130000	1	106002000	2.23608e+08	276275000	277840000	0	4.27753e+07	1.13389e+07	5.72314e+07	2.72086e+07	Hexuronate transporter (D8DVQ2)	K08191	G	1	2.10947	2.60632	2.62108
D8DTH6	0	25669000	75524000	40658000	120620000	102160000	68311000	49862000	49969000	79262000	88145000	52310000	40272000	129880000	100260000	128460000	109540000	110080000	139990000	152630000	106270000	295490000	187350000	132330000	1	72926200	6.46432e+07	103082000	169010000	0	4.25096e+07	1.50854e+07	3.00164e+07	6.15437e+07	Asparagine synthase (Glutamine-hydrolysing) (D8DTH6)	K01953	E	1	0.886419	1.41351	2.31755
D8DVJ2	469450000	502880000	542270000	459970000	709940000	751110000	269840000	232210000	301700000	325560000	248600000	219510000	204240000	258610000	244890000	246720000	191560000	197310000	222690000	275150000	216280000	210110000	194800000	196000000	0	5.72603e+08	2.66237e+08	2.23888e+08	2.19172e+08	0	1.1535e+08	3.75103e+07	2.67879e+07	2.69794e+07	Uncharacterized metal-binding protein YceD, DUF177 family (D8DVJ2)	K07040	S	1	0.464958	0.391001	0.382764
D8DTH2	330720000	248800000	253650000	314570000	317090000	298370000	644360000	617860000	810280000	602110000	711740000	707410000	647690000	799070000	733820000	843920000	808650000	758420000	592360000	714520000	670480000	711590000	764340000	759980000	0	2.93867e+08	6.82293e+08	7.65262e+08	7.02212e+08	0	3.1609e+07	7.0591e+07	6.33393e+07	5.84677e+07	Zinc metalloprotease (D8DTH2)	K11749	M	1	2.32178	2.60411	2.38956
D8DYE9	1758800000	1720400000	1597500000	517760000	733540000	992280000	758790000	669380000	590610000	805300000	695930000	623670000	539450000	349240000	507730000	578150000	463280000	478180000	524660000	711990000	439210000	329820000	367870000	454590000	0	1.22005e+09	6.90613e+08	486005000	4.71357e+08	0	4.94107e+08	7.38944e+07	7.1997e+07	1.24367e+08	Uncharacterized protein (D8DYE9)	0	!S	1	0.566055	0.39835	0.386343
D8DT43	4484600000	4238500000	4306900000	656550000	1871800000	2736600000	1722400000	1685100000	1451400000	1991300000	1712200000	1501200000	987140000	982370000	1424000000	1277300000	1294100000	1114600000	1216500000	1937100000	984130000	927670000	852150000	1278000000	0	3.04916e+09	1.67727e+09	1.17992e+09	1.19926e+09	0	1.42977e+09	1.75096e+08	1.64596e+08	3.63188e+08	Periplasmic chaperone for outer membrane proteins Skp (D8DT43)	K06142	M	1	0.550075	0.386965	0.393308
D8DTB7	346290000	209760000	212320000	288390000	262660000	235750000	569240000	535330000	623410000	557370000	628520000	615120000	768800000	586970000	598820000	635120000	724590000	699940000	565410000	592240000	585390000	698190000	642450000	688960000	0	259195000	588165000	669040000	6.28773e+08	0	4.76806e+07	3.58128e+07	6.68451e+07	5.14131e+07	Carboxyl-protease (D8DTB7)	K03797	M	1	2.2692	2.58122	2.42587
D8DXD9	2594100000	2609700000	2308300000	3649800000	2435500000	3155200000	1564200000	1581600000	2208100000	1359800000	1224800000	1330900000	1536000000	1112400000	1393400000	1108600000	956230000	1032400000	977490000	1507500000	940670000	1231600000	917760000	929190000	0	2792100000	1544900000	1.18984e+09	1084035000	0	4.65688e+08	3.2251e+08	2.05435e+08	2.17803e+08	Hydrolase of alpha-beta family (D8DXD9)	K06889	S	1	0.553311	0.426145	0.388251
D8DV71	6255500000	5451800000	5505800000	4119500000	2849200000	2704300000	1549600000	1723300000	1887400000	1697400000	1819300000	1872800000	2148500000	1540800000	1685700000	1801900000	1722800000	1697100000	1693300000	1838200000	1583900000	1679300000	1884000000	1908100000	0	4.48102e+09	1758300000	1.76613e+09	1.76447e+09	0	1.35963e+09	1.16896e+08	1.87693e+08	1.19218e+08	O-acetylhomoserine (Thiol)-lyase (D8DV71)	K01740	E	1	0.392389	0.394137	0.393765
D8DY14	5241700000	7638700000	6740300000	4354300000	4095100000	4634600000	3480700000	2366200000	4234400000	986630000	856870000	972640000	4567500000	5643000000	4229600000	1326100000	1387600000	1373300000	6054100000	3442900000	5061600000	2050800000	1812500000	1235500000	0	5.45078e+09	2.14957e+09	3087850000	3.27623e+09	0	1.30383e+09	1.32753e+09	1.77745e+09	1.76733e+09	TonB-dependent receptor, plug (D8DY14)	0	P	1	0.39436	0.566497	0.601057
D8DZC6	2757600000	2699200000	2804500000	3859900000	3500400000	3098500000	1467100000	1508100000	2351400000	1737800000	1597600000	1511200000	1809800000	1249700000	1450100000	1469500000	1464300000	1335600000	1080000000	1701300000	1028200000	1140300000	1145200000	1299600000	0	3.12002e+09	1.69553e+09	1.46317e+09	1.23243e+09	0	4.28284e+08	3.06276e+08	1.74264e+08	2.25608e+08	Uncharacterized protein (D8DZC6)	0	!S	1	0.543437	0.468961	0.395009
D8DWU7	463420000	363450000	357170000	429140000	393170000	443980000	923960000	1070500000	1148000000	1035200000	994950000	1022800000	1179700000	859580000	952840000	908840000	884280000	881300000	999270000	1002000000	933280000	885350000	882200000	998940000	0	4.08388e+08	1.03257e+09	9.44423e+08	9.50173e+08	0	4.00005e+07	6.84063e+07	1.09158e+08	5.25714e+07	Shikimate dehydrogenase (D8DWU7)	K00014	E	1	2.5284	2.31256	2.32664
D8DXL0	727920000	699550000	698760000	864510000	814540000	730200000	1609600000	1726600000	1575400000	1777800000	1888300000	1811800000	1869800000	1777300000	1727800000	1942900000	2112300000	2030200000	1604200000	1660500000	1824800000	1960100000	1809600000	1951900000	0	7.55913e+08	1.73158e+09	1910050000	1801850000	0	6.20731e+07	1.0987e+08	1.34708e+08	1.3366e+08	Signal peptidase I (D8DXL0)	K03100	U	1	2.29072	2.52681	2.38367
D8DUW9	996680000	705350000	953640000	400070000	383110000	329620000	199000000	280480000	261860000	292920000	206660000	252690000	262150000	295170000	247040000	263110000	297310000	293710000	284410000	304870000	354010000	268990000	289950000	220280000	0	6.28078e+08	248935000	276415000	287085000	0	2.73527e+08	3.50989e+07	1.97099e+07	4.0002e+07	UDP-galactopyranose mutase (D8DUW9)	K01854	M	1	0.396344	0.440096	0.457085
D8DZT6	771790000	745080000	480510000	303620000	630510000	930450000	1672100000	1709300000	1231300000	1749400000	1540200000	1814300000	1293700000	1336300000	1671800000	1659600000	1516000000	1584800000	1714400000	1889800000	1484100000	1318700000	1580700000	1656500000	0	643660000	1.61943e+09	1.51037e+09	1.60737e+09	0	2.04683e+08	1.92631e+08	1.47844e+08	1.79292e+08	Lrp/AsnC family transcriptional regulator, regulator for asnA, asnC and gidA (D8DZT6)	K03718	K	1	2.51598	2.34653	2.49723
D8DZQ4	150460000	137490000	0	96161000	126200000	139430000	271650000	245950000	237300000	272110000	283120000	261720000	407710000	181140000	280860000	353280000	271880000	359310000	277650000	215450000	362700000	354110000	412010000	338440000	1	129948200	261975000	309030000	3.26727e+08	0	5.13083e+07	1.58596e+07	7.38844e+07	6.35681e+07	Uncharacterized protein (D8DZQ4)	0	!S	1	2.016	2.3781	2.51428
A0A1H9EGW1	608170000	630140000	749340000	168960000	307660000	460900000	1027100000	1321800000	434110000	1413300000	1226000000	1329000000	734800000	722130000	985000000	1370900000	1114200000	1304300000	1550100000	1260500000	1244300000	915120000	1076200000	1306300000	0	4.87528e+08	1.12522e+09	1038555000	1225420000	0	1.99159e+08	3.31807e+08	2.52341e+08	1.9668e+08	Acyl dehydratase (A0A1H9EGW1)	K07068	I	1	2.30801	2.13025	2.51354
D8DSY3	3975800000	4264900000	4483700000	4488400000	4008000000	3891500000	6931200000	8813400000	7151000000	8147100000	9527000000	8799600000	9733600000	9063700000	9905600000	9872800000	11097000000	11780000000	8535900000	8766200000	9432600000	12554000000	12563000000	11254000000	0	4.18538e+09	8.22822e+09	1.02421e+10	1.05176e+10	0	2.4114e+08	9.31395e+08	9.12214e+08	1.68546e+09	L-fucose isomerase-like protein (D8DSY3)	0	G	1	1.96594	2.44712	2.51294
A0A1H9BUS7	220440000	162710000	145140000	0	120920000	171300000	452060000	348840000	140640000	438840000	429300000	480400000	213670000	309150000	334140000	395420000	379780000	386200000	432400000	453980000	284630000	362810000	436360000	502580000	1	164102000	381680000	3.36393e+08	4.12127e+08	0	6.81826e+07	1.15045e+08	6.27901e+07	7.02606e+07	Arginine repressor (A0A1H9BUS7)	K03402	K	1	2.32587	2.0499	2.51141
D8DZH0	365180000	252690000	263590000	163840000	168180000	147620000	78162000	112830000	82467000	58920000	117200000	93258000	0	78311000	102780000	144870000	0	101670000	139930000	0	155780000	111260000	143830000	88531000	3	226850000	9.04728e+07	106907750	127866200	0	7.62043e+07	2.01377e+07	5.40716e+07	5.26425e+07	Lactaldehyde reductase (D8DZH0)	K00048	C	1	0.398822	0.471271	0.56366
D8DXQ2	100260000	78830000	0	63681000	72306000	0	212790000	192880000	200000000	233960000	164460000	171540000	146370000	181260000	217700000	214850000	181150000	241540000	177820000	214990000	155780000	158670000	197950000	215310000	2	78769250	1.95938e+08	197145000	1.86753e+08	0	3.87386e+07	2.35996e+07	3.10729e+07	2.43789e+07	Ribonuclease 3 (D8DXQ2)	K03685	K	1	2.4875	2.50282	2.37089
D8DU49	71123000	122070000	84375000	0	117170000	115410000	185580000	188580000	171570000	212680000	261060000	209920000	223640000	227240000	224170000	268030000	251050000	255970000	197530000	183480000	302770000	292400000	285010000	269160000	1	102029600	2.04898e+08	2.41683e+08	2.55058e+08	0	4.23317e+07	2.88391e+07	1.74493e+07	4.69037e+07	Uncharacterized protein (D8DU49)	0	S	1	2.00822	2.36876	2.49985
D8DZI6	28339000000	30524000000	28311000000	25149000000	23195000000	23388000000	67554000000	68272000000	62812000000	63537000000	66906000000	63527000000	58500000000	68823000000	62230000000	53671000000	59587000000	55857000000	66158000000	67497000000	64212000000	67575000000	65733000000	65853000000	0	2.64843e+10	6.54347e+10	59778000000	6.61713e+10	0	2.74729e+09	2.19186e+09	4.86764e+09	1.14457e+09	60 kDa chaperonin (D8DZI6)	K04077	O	1	2.47069	2.25711	2.49851
D8DZJ1	149600000000	150700000000	151560000000	100850000000	82266000000	78701000000	44454000000	47661000000	45778000000	47620000000	52553000000	48343000000	48601000000	49505000000	43069000000	46632000000	53578000000	55436000000	45095000000	54577000000	47248000000	54691000000	52819000000	56002000000	0	1.18946e+11	4.77348e+10	4.94702e+10	5.17387e+10	0	3.24145e+10	2.5231e+09	4.1282e+09	4.09105e+09	Glyceraldehyde-3-phosphate dehydrogenase (D8DZJ1)	K00134	G	1	0.401315	0.415904	0.434975
D8DXE6	1577800000	1450900000	1413200000	1220100000	1610600000	1560000000	3362700000	3458200000	2858600000	2983800000	3148300000	3284600000	4206100000	3290900000	3772100000	3444100000	3547600000	3594700000	3962900000	3549000000	3464900000	3711600000	3631600000	3639800000	0	1472100000	3182700000	3.64258e+09	3.65997e+09	0	1.32605e+08	2.09948e+08	2.91181e+08	1.55997e+08	Orotate phosphoribosyltransferase (D8DXE6)	K00762	F	1	2.16201	2.47441	2.48622
D8E032	16074000000	17300000000	14349000000	15546000000	18183000000	18281000000	39137000000	40760000000	42142000000	41833000000	42695000000	40799000000	40713000000	36675000000	37571000000	37069000000	37028000000	35517000000	35802000000	44828000000	40539000000	32182000000	35998000000	35112000000	0	1.66222e+10	4.12277e+10	3.74288e+10	3.74102e+10	0	1.43023e+09	1.16396e+09	1.59789e+09	4.1233e+09	Fructose-1,6-bisphosphate aldolase, class II (D8E032)	K01624	G	1	2.48028	2.25174	2.25062
D8DZX2	10880000000	9667300000	9720300000	5844700000	10278000000	10466000000	5379500000	5423600000	6889600000	6078900000	5004900000	5247200000	5908700000	4503800000	4681200000	4470700000	4040000000	4184600000	4029300000	4997600000	3507100000	3492500000	3195600000	3725500000	0	9476050000	5.67062e+09	4631500000	3824600000	0	1.67716e+09	6.35196e+08	6.09025e+08	5.82293e+08	Ribosome-recycling factor (D8DZX2)	K02838	J	1	0.598416	0.488759	0.403607
D8DUV1	57396000	25170000	0	0	35130000	55893000	102970000	99668000	104710000	100250000	100030000	111510000	131540000	86442000	98298000	106200000	110260000	106930000	83017000	89750000	102610000	103510000	128800000	136270000	2	43397250	1.0319e+08	1.06612e+08	1.07326e+08	0	2.3323e+07	4.13551e+06	1.36072e+07	1.93026e+07	Probable phosphoglycerate mutase (D8DUV1)	K15634	G	1	2.37779	2.45665	2.47311
D8DT12	260670000	156860000	228570000	183830000	130840000	150160000	392200000	351060000	425830000	332010000	439950000	410400000	546450000	442040000	368770000	448700000	484950000	452490000	366800000	378700000	347780000	382890000	367560000	346810000	0	185155000	3.91908e+08	4.57233e+08	365090000	0	4.57612e+07	3.88525e+07	5.30405e+07	1.38136e+07	Putative thiol:disulfide interchange protein DsbD (D8DT12)	K04084	O	1	2.11665	2.46946	1.97181
D8DWB9	671930000	690160000	608920000	480790000	572800000	604460000	1118100000	1229700000	1161800000	1018200000	1301200000	1177600000	1213200000	1361100000	1274100000	1486000000	1556800000	1427000000	1368400000	1330700000	1434500000	1522900000	1759200000	1524700000	0	6.04843e+08	1.16777e+09	1.38637e+09	1.49007e+09	0	6.85715e+07	8.81376e+07	1.18219e+08	1.40237e+08	Na(+)-translocating NADH-quinone reductase subunit C (D8DWB9)	K00348	C	1	1.93069	2.29211	2.46356
D8DUY9	2502100000	2101600000	2557500000	2775900000	2629100000	3045600000	1248200000	1097300000	1685400000	1269200000	1230000000	1137600000	1496200000	1247600000	1091100000	1232500000	1087800000	1025300000	1018400000	1480900000	1078500000	871940000	884770000	1016300000	0	2.60197e+09	1277950000	1196750000	1.05847e+09	0	2.85808e+08	1.92184e+08	1.55971e+08	2.02977e+08	Agmatine deiminase (D8DUY9)	K10536	E	1	0.491148	0.459941	0.406796
D8DVQ7	0	154380000	139840000	171840000	136450000	162210000	267740000	312760000	310050000	307040000	367500000	307410000	406650000	378670000	322250000	461020000	330010000	349070000	241330000	349220000	341540000	358300000	318110000	264220000	1	152944000	3.12083e+08	3.74612e+08	312120000	0	5.82837e+07	2.91239e+07	4.81192e+07	4.41891e+07	Membrane protein YfhO (D8DVQ7)	0	S	1	2.04051	2.44934	2.04075
D8DWK1	37295000	74798000	0	198240000	88544000	135230000	261470000	218240000	214510000	179230000	223440000	244080000	273560000	322020000	264360000	227900000	250490000	229760000	272770000	232760000	244520000	245680000	229830000	236760000	1	106821400	223495000	2.61348e+08	243720000	0	6.43777e+07	2.56046e+07	3.18166e+07	1.42002e+07	HlyD family secretion protein (D8DWK1)	K01993	M	1	2.09223	2.44659	2.28157
A0A1H9B5C3	287280000	272660000	202750000	189020000	0	226180000	103960000	0	0	0	0	0	0	0	95288000	0	0	0	104320000	0	111800000	0	71654000	98792000	13	235578000	0	0	96641500	2	9.45422e+07	3.87436e+07	3.55117e+07	4.72061e+07	Uncharacterized protein (A0A1H9B5C3)	0	!S	1	-	-	0.410231
D8DV76	285400000	221240000	258780000	420180000	295450000	300600000	649440000	570950000	618380000	576720000	646070000	673830000	721280000	726080000	682760000	673980000	729960000	778280000	656320000	642560000	751780000	836480000	676870000	773110000	0	2.96942e+08	622565000	7.18723e+08	7.22853e+08	0	6.12693e+07	3.80487e+07	3.42278e+07	6.98351e+07	Endolytic murein transglycosylase (D8DV76)	K07082	S	1	2.09659	2.42042	2.43433
D8DT30	1047600000	866630000	897680000	1019700000	1027900000	975900000	1622100000	1811400000	1352600000	1699900000	1594200000	1655000000	2046600000	2117100000	2093100000	1987400000	1934900000	2035900000	2538700000	1544500000	2886400000	2575200000	2416100000	2198200000	0	9.72568e+08	1.62253e+09	2.03583e+09	2359850000	0	6.80135e+07	1.3927e+08	6.12821e+07	4.18272e+08	Gluconate 5-dehydrogenase (5-keto-D-gluconate 5-reductase) (D8DT30)	K00046	S	1	1.6683	2.09325	2.42641
A0A1H9FBR6	716400000	582720000	674880000	933810000	787150000	810910000	1810600000	1632300000	1942800000	1827600000	1936700000	1754900000	1726200000	1685300000	1707400000	1856700000	1936200000	1855600000	1641100000	1702200000	1611800000	1968500000	1814100000	1911300000	0	7.50978e+08	1.81748e+09	1.79457e+09	1.77483e+09	0	1.10774e+08	1.06674e+08	9.29667e+07	1.33798e+08	Zinc-ribbon domain-containing protein (A0A1H9FBR6)	0	!S	1	2.42015	2.38964	2.36336
D8DWQ9	12293000000	15997000000	18527000000	4121500000	6660900000	8415300000	4560600000	5739900000	3632700000	4534800000	4343500000	4513200000	5008100000	5698800000	5128500000	6682700000	6369100000	6546800000	7339700000	4150600000	8221400000	8528700000	8510100000	6786600000	0	11002450000	4.55412e+09	5.90567e+09	7.25618e+09	0	5.10098e+09	6.19346e+08	6.68582e+08	1.52727e+09	Keto-hydroxyglutarate-aldolase/keto-deoxy-phosphogluconate aldolase (D8DWQ9)	K01625	G	1	0.413918	0.536759	0.659506
D8DWU9	301810000	227490000	286110000	369140000	355780000	408900000	665020000	748630000	748290000	796760000	775560000	707330000	785680000	769130000	726370000	802370000	782490000	774020000	736790000	827870000	827870000	755450000	812090000	739620000	0	3.24872e+08	740265000	7.73343e+08	7.83282e+08	0	5.98516e+07	4.34326e+07	2.34631e+07	4.01011e+07	Peptide chain release factor 1 (D8DWU9)	K02835	J	1	2.27864	2.38046	2.41105
D8DWN7	238850000	260180000	263570000	259200000	364270000	319020000	591510000	548660000	532850000	708230000	646150000	679220000	595870000	700870000	696220000	671320000	706810000	712130000	539440000	676500000	552970000	775390000	770290000	779350000	0	2.84182e+08	617770000	6.80537e+08	6.82323e+08	0	4.34124e+07	6.51175e+07	4.00026e+07	1.02466e+08	NADH-quinone oxidoreductase subunit I (D8DWN7)	K00338	C	1	2.17386	2.39472	2.40101
D8E088	139030000	149570000	0	222060000	129470000	160500000	258210000	339910000	296910000	230290000	268760000	299460000	357520000	345240000	400580000	464270000	350180000	388710000	305250000	232010000	339300000	388100000	386510000	349950000	1	160126000	2.82257e+08	3.84417e+08	333520000	0	6.67073e+07	3.487e+07	4.10013e+07	5.35315e+07	Protease-4 (D8E088)	K04773	O	1	1.76272	2.40071	2.08286
D8DUG5	321980000	328510000	422660000	95580000	230160000	367880000	203980000	180760000	171900000	186470000	182430000	163700000	95994000	94732000	138500000	131130000	140960000	137140000	140380000	221970000	85211000	96393000	90887000	112990000	0	2.94462e+08	181540000	123076000	124638500	0	1.06011e+08	1.25197e+07	1.98209e+07	4.71671e+07	Glyoxalase family protein (D8DUG5)	K08234	E	1	0.616515	0.41797	0.423276
D8E012	2517500000	2823500000	2844100000	2669200000	2748500000	2900800000	5149500000	5436600000	5949500000	6697000000	6736300000	7023100000	5637600000	5917900000	6105300000	6551100000	7474800000	7593300000	6350600000	5249300000	5657200000	6776600000	6642100000	7203800000	0	2750600000	6.16533e+09	6.54667e+09	6.31327e+09	0	1.2753e+08	7.01663e+08	7.49827e+08	6.68294e+08	MotA/TolQ/ExbB proton channel family protein (D8E012)	K03561	U	1	2.24145	2.38009	2.29523
D8DYJ2	1603800000	1713200000	1604000000	2032100000	1953200000	1974600000	3308800000	3850600000	2928700000	3391600000	3254900000	3756100000	4448400000	4312900000	3941200000	4136300000	4481500000	4507100000	4051800000	3582000000	3978400000	4703900000	4309300000	4249600000	0	1.81348e+09	3.41512e+09	4.30457e+09	4.14583e+09	0	1.78503e+08	3.10924e+08	2.0552e+08	3.42469e+08	Serine-tRNA ligase (D8DYJ2)	K01875	J	1	1.88318	2.37365	2.28612
D8DU60	6285100000	6567200000	5720800000	4046300000	5194800000	4147800000	2211500000	2384400000	1905100000	2329100000	2383700000	2267000000	2636900000	2105300000	2346000000	2408500000	2375000000	2374400000	2274200000	1874100000	2496100000	2427200000	2641000000	2570500000	0	5327000000	2246800000	2374350000	2.38052e+09	0	9.71194e+08	1.64753e+08	1.54537e+08	2.54049e+08	D-alanine-D-alanine ligase (D8DU60)	K01921	M	1	0.421776	0.44572	0.446878
D8DXU7	318180000	349950000	240760000	260940000	249170000	223250000	116150000	107470000	127940000	132490000	93979000	115220000	129430000	148490000	142150000	138190000	122060000	147690000	134700000	92139000	194260000	145640000	165870000	148450000	0	2.73708e+08	115541500	1.38002e+08	1.46843e+08	0	4.50691e+07	1.27249e+07	9.56315e+06	3.09688e+07	Cation efflux system protein CzcB (D8DXU7)	0	V	1	0.422134	0.504192	0.536495
D8DWZ3	505160000	508070000	474020000	798280000	729340000	655450000	1289100000	1159700000	1332900000	1287000000	1328300000	1388100000	1495500000	1466100000	1269100000	1427900000	1475300000	1534900000	1279900000	1180700000	1189700000	1543200000	1478200000	1260100000	0	611720000	1.29752e+09	1444800000	1.32197e+09	0	1.23566e+08	7.02137e+07	8.48808e+07	1.39284e+08	Membrane protein insertase YidC (D8DWZ3)	K03217	U	1	2.1211	2.36186	2.16106
D8DTH0	113360000	81560000	0	0	101990000	144940000	269410000	228140000	334860000	268740000	233220000	229680000	249700000	177890000	215580000	227800000	208010000	200050000	180790000	239030000	151610000	190740000	186360000	243070000	2	110462500	260675000	2.13172e+08	198600000	0	5.53376e+07	3.74561e+07	2.23522e+07	3.25295e+07	Ribosome maturation factor RimM (D8DTH0)	K02860	J	1	2.35985	1.92981	1.7979
D8DZH1	287940000	237230000	334270000	412650000	359090000	326340000	623390000	638650000	514470000	607950000	655230000	648370000	601080000	852160000	720250000	788770000	714050000	816440000	683030000	786220000	753140000	772340000	828330000	783980000	0	3.26253e+08	6.14677e+08	7.48792e+08	767840000	0	5.47722e+07	4.74642e+07	8.23609e+07	4.41332e+07	Threonine ammonia-lyase (D8DZH1)	K01754	E	1	1.88405	2.29512	2.35351
D8DVA9	5498200000	5859300000	8125400000	8162800000	8626400000	7858700000	4384100000	4029000000	7699600000	3569600000	3637700000	3049000000	5997500000	3616000000	3884000000	3452100000	3530400000	3189000000	3280900000	4821200000	2989800000	2848500000	2469600000	2387800000	0	7.35513e+09	4.39483e+09	3.94483e+09	3.13297e+09	0	1.21113e+09	1.53411e+09	9.40842e+08	8.13302e+08	Alpha-2-macroglobulin family N-region (D8DVA9)	0	S	1	0.597519	0.536337	0.425956
D8DZV8	833450000	1092200000	1034000000	149330000	562810000	526080000	1303300000	1136100000	940900000	1482200000	1650100000	1426400000	1510700000	1524600000	1709500000	1570100000	1610600000	1485200000	1361100000	1470800000	1385500000	1816300000	1740300000	2050700000	0	699645000	1.32317e+09	1568450000	1637450000	0	3.25446e+08	2.32505e+08	7.51253e+07	2.51979e+08	ATP-dependent Clp protease proteolytic subunit (D8DZV8)	K01358	O	1	1.8912	2.24178	2.3404
D8DY90	1302900000	1496000000	1473300000	1753200000	1566600000	1448400000	2833200000	3084100000	2538400000	2774400000	2944000000	3110300000	3101300000	3724900000	3244800000	3561900000	3600600000	3836300000	3354700000	3099700000	3543800000	3652900000	3732900000	3219500000	0	1.50673e+09	2.88073e+09	3.51163e+09	3.43392e+09	0	1.35716e+08	1.95286e+08	2.58491e+08	2.28535e+08	Aspartokinase (D8DY90)	0	E	1	1.91191	2.33063	2.27905
D8DW40	655190000	584890000	388100000	291120000	198780000	251700000	782350000	909660000	700890000	568630000	914150000	1342000000	962370000	543830000	929160000	849690000	832730000	895300000	462420000	437880000	656520000	1227000000	1180200000	1558200000	0	3.94963e+08	8.69613e+08	8.35513e+08	920370000	0	1.70114e+08	2.42697e+08	1.37674e+08	4.24361e+08	ATP synthase subunit c (D8DW40)	K02110	C	1	2.20176	2.11542	2.33027
D8DT26	2227200000	2444500000	2545200000	3958100000	3664100000	3523700000	6082000000	6230400000	6504300000	6164100000	6614500000	7117400000	7411900000	7159300000	6533600000	6939400000	7311300000	7395000000	5712800000	6321600000	5595800000	6655400000	6175800000	5574000000	0	3.06047e+09	6.45212e+09	7.12508e+09	6005900000	0	6.73789e+08	3.51376e+08	3.0965e+08	4.06409e+08	Multifunctional fusion protein (D8DT26)	K12257	U	1	2.10821	2.3281	1.96241
D8DWH1	846120000	854140000	820670000	2079500000	1656800000	1408900000	972150000	844140000	1362200000	1144800000	936260000	875700000	576360000	601220000	679320000	719050000	604770000	566580000	483040000	904840000	389220000	410570000	465740000	655470000	0	1.27769e+09	1.02254e+09	624550000	551480000	0	4.79297e+08	1.7967e+08	5.56003e+07	1.79767e+08	Uncharacterized protein (D8DWH1)	0	!S	1	0.800306	0.488812	0.431623
D8DTR3	84607000	85589000	111680000	172880000	178220000	199610000	125080000	123750000	586070000	96793000	95653000	0	168620000	141460000	0	76437000	90040000	0	70043000	149130000	0	79710000	70166000	74584000	4	1.38764e+08	205469200	119139250	88726600	0	4.63987e+07	1.90197e+08	6.39562e+07	4.31737e+07	Uncharacterized protein (D8DTR3)	0	!S	1	1.48071	0.858573	0.639405
D8DYE3	0	44163000	0	49948000	72786000	46634000	92545000	114700000	119370000	77866000	119590000	104510000	122360000	111630000	113300000	123680000	137640000	79476000	108750000	108340000	121000000	127270000	147690000	127720000	2	53382750	104763500	114681000	1.23462e+08	0	2.6828e+07	1.53011e+07	1.78777e+07	1.33592e+07	Potassium uptake protein TrkA (D8DYE3)	K03499	P	1	1.9625	2.14828	2.31276
D8DV41	70823000	90019000	228530000	180510000	257490000	72278000	321350000	369150000	148130000	325840000	269060000	325640000	266830000	314520000	339280000	398180000	358740000	400170000	358680000	288700000	329700000	342260000	339390000	356700000	0	1.49942e+08	293195000	3.46287e+08	335905000	0	7.58939e+07	7.10711e+07	4.67671e+07	2.33469e+07	2-oxoglutarate ferredoxin oxidoreductase subunit gamma (D8DV41)	K00177	C	1	1.95539	2.30948	2.24024
D8DVY3	95207000	63285000	0	0	69353000	66561000	181280000	192750000	145490000	173600000	158710000	165130000	223660000	133140000	152690000	151420000	134710000	143390000	147450000	140790000	194120000	164230000	139430000	164620000	2	73601500	1.69493e+08	1.56502e+08	158440000	0	3.62026e+07	1.53196e+07	3.09385e+07	1.88788e+07	Transketolase (D8DVY3)	K00615	G	1	2.30285	2.12634	2.15267
D8DZS4	113500000000	129630000000	107130000000	114930000000	141980000000	128060000000	60244000000	64915000000	67771000000	69436000000	65976000000	63925000000	70061000000	58091000000	58049000000	55061000000	58052000000	58428000000	56316000000	59660000000	51043000000	51257000000	49366000000	51740000000	0	1.22538e+11	6.53778e+10	5.96237e+10	5.32303e+10	0	1.18022e+10	2.92218e+09	4.80424e+09	3.57525e+09	Phosphoenolpyruvate carboxykinase (ATP) (D8DZS4)	K01610	C	1	0.53353	0.486572	0.434397
D8DSV3	2992300000	2757500000	2650500000	6738700000	6360800000	6242000000	2114700000	1923000000	2583100000	1921400000	1942500000	1833600000	2188000000	2327400000	2126100000	1885700000	1797300000	1749900000	2120700000	2006100000	2092700000	2020600000	1999800000	1820500000	0	4.62363e+09	2053050000	2012400000	2.01007e+09	0	1.83245e+09	2.51455e+08	2.13782e+08	9.59476e+07	Peptidyl-dipeptidase Dcp (D8DSV3)	K01284	E	1	0.444034	0.435242	0.434737
D8DZD5	301930000	170750000	504160000	182040000	175110000	136000000	414150000	420360000	410710000	395030000	423770000	416770000	466450000	550030000	576710000	541320000	538170000	584390000	625260000	493220000	631260000	590210000	553560000	479910000	0	2.44998e+08	413465000	542845000	5.62237e+08	0	1.26917e+08	9.2427e+06	3.82641e+07	5.93506e+07	Bifunctional protein FolD (D8DZD5)	K01491	H	1	1.68762	2.21571	2.29486
D8DWI1	187730000	172860000	211240000	190070000	201200000	165330000	274310000	353880000	265230000	384570000	359620000	347520000	407660000	374850000	358850000	414040000	455220000	420340000	368490000	365790000	464220000	485480000	478350000	418380000	0	1.88072e+08	330855000	405160000	4.30118e+08	0	1.56088e+07	4.47671e+07	3.13179e+07	4.93763e+07	L-asparaginase (D8DWI1)	K01424	E	1	1.7592	2.15429	2.28699
D8DW00	1269300000	1309100000	1215800000	1861000000	1629900000	1763400000	2856600000	3141900000	2818400000	3336400000	3105100000	3220900000	3802400000	3228700000	3301200000	3459900000	3489700000	3406400000	3223900000	3058000000	3289200000	3704400000	3674300000	3300700000	0	1.50808e+09	3.07988e+09	3448050000	3.37508e+09	0	2.53843e+08	1.86368e+08	1.8205e+08	2.36039e+08	Glutamate-ammonia ligase (D8DW00)	K01915	E	1	2.04225	2.28638	2.238
A0A1H9IED8	560040000	889930000	213850000	455020000	337540000	535170000	0	308290000	0	91406000	235560000	237190000	0	266060000	160220000	305600000	0	269620000	130480000	347590000	371180000	0	125260000	288920000	5	4.98592e+08	218111500	250375000	252686000	0	2.11019e+08	1.21302e+08	1.2608e+08	1.34623e+08	Beta-glucosidase (A0A1H9IED8)	K05349	G	1	0.437455	0.502164	0.506799
D8DWU0	540640000	585780000	621400000	689030000	608560000	579870000	1111800000	1162200000	1057200000	1338000000	1288600000	1269300000	1276900000	1309100000	1274300000	1444100000	1377100000	1410600000	1345900000	1061000000	1463900000	1427400000	1502900000	1445500000	0	6.04213e+08	1.20452e+09	1.34868e+09	1.37443e+09	0	4.56108e+07	1.00974e+08	6.58256e+07	1.47997e+08	Aspartate carbamoyltransferase (D8DWU0)	K00609	F	1	1.99353	2.23213	2.27475
D8DT70	68884000	76760000	0	126810000	155160000	124240000	231120000	237970000	234310000	222190000	242900000	245840000	259920000	243690000	229900000	263490000	236020000	268740000	244530000	245770000	206230000	231010000	248680000	248930000	1	110370800	2.35722e+08	2.50293e+08	237525000	0	5.07788e+07	7.80212e+06	1.45506e+07	1.52391e+07	RNA polymerase primary sigma factor (D8DT70)	0	K	1	2.13572	2.26775	2.15206
D8DST5	327760000	377780000	328760000	300150000	236330000	276770000	573980000	567220000	506880000	560280000	523780000	635540000	691790000	644860000	592760000	716470000	700010000	718590000	730380000	519720000	770900000	728400000	770310000	664000000	0	307925000	561280000	6.77413e+08	697285000	0	4.44675e+07	4.09832e+07	4.50262e+07	8.70368e+07	4-diphosphocytidyl-2-C-methyl-D-erythritol kinase (D8DST5)	K00919	I	1	1.82278	2.19993	2.26446
D8DW18	712460000	989550000	790510000	0	702310000	1044500000	1669200000	1625700000	1856100000	1517600000	1636500000	1716600000	1906100000	1649300000	2086400000	1951100000	1976100000	1898800000	1858000000	1836200000	1852900000	1776900000	1778700000	1683700000	1	847866000	1.67028e+09	1911300000	1.79773e+09	0	3.41715e+08	1.02563e+08	1.32458e+08	6.04911e+07	LemA protein (D8DW18)	K03744	S	1	1.96999	2.25425	2.1203
D8DXG3	202830000	189780000	129690000	210620000	221760000	215150000	329170000	389640000	338720000	362250000	346640000	357930000	428000000	410280000	417970000	497280000	431710000	447930000	442650000	282280000	468320000	401770000	425640000	455210000	0	1.94972e+08	3.54058e+08	4.38862e+08	412645000	0	3.08762e+07	1.93988e+07	2.86282e+07	6.20402e+07	L-glyceraldehyde 3-phosphate reductase (D8DXG3)	K19265	C	1	1.81595	2.2509	2.11644
D8DZ37	139350000	131450000	181580000	80093000	57707000	42476000	50717000	47836000	0	36791000	52988000	0	59525000	55122000	46486000	69441000	74348000	73575000	60860000	53677000	59485000	54168000	71770000	57475000	2	1.05443e+08	47083000	6.30828e+07	59572500	0	4.9175e+07	2.27681e+07	1.0238e+07	6.03889e+06	ATPase (D8DZ37)	K07133	S	1	0.446527	0.598267	0.564975
D8DUQ7	323140000	221230000	272190000	0	0	77813000	347200000	348590000	140750000	312060000	397040000	641480000	135190000	203830000	346210000	436400000	360600000	538580000	399870000	414650000	358140000	355150000	644670000	828330000	2	223593250	364520000	3.36802e+08	500135000	0	1.2922e+08	1.47842e+08	1.35165e+08	1.7661e+08	Preprotein translocase, YajC subunit (D8DUQ7)	K03210	U	1	1.63028	1.50631	2.23681
D8DYP7	167340000	148790000	142270000	82329000	72044000	0	322610000	220100000	114230000	282380000	316750000	378270000	146980000	89008000	167930000	181140000	166070000	225300000	148840000	197790000	136120000	120700000	212740000	354350000	1	122554600	272390000	162738000	195090000	0	5.73999e+07	8.51949e+07	4.0774e+07	7.83507e+07	DNA-binding protein HU-beta (D8DYP7)	0	L	1	2.2226	1.32788	1.59186
D8DWJ0	15940000000	14261000000	15944000000	16136000000	16593000000	16303000000	25042000000	30977000000	26260000000	30383000000	28485000000	31953000000	37030000000	32509000000	30794000000	34878000000	37510000000	38376000000	30076000000	26806000000	30091000000	43124000000	40600000000	32073000000	0	1.58628e+10	28850000000	3.51828e+10	33795000000	0	7.50547e+08	2.51147e+09	2.75464e+09	5.95399e+09	Pyruvate-ferredoxin/flavodoxin oxidoreductase (D8DWJ0)	K03737	C	1	1.81872	2.21794	2.13045
D8DY89	257970000	0	130460000	0	82453000	160160000	252120000	264340000	249610000	254550000	289170000	253760000	376290000	320850000	329070000	353270000	385710000	323040000	383900000	230560000	294910000	330050000	261540000	293340000	2	157760750	2.60592e+08	3.48038e+08	299050000	0	9.0966e+07	1.35788e+07	2.57184e+07	4.88333e+07	Cell division transport system ATP-binding protein (D8DY89)	K09812	D	1	1.65182	2.20611	1.89559
A0A1H9B1J6	8183500000	9123600000	7836900000	11074000000	12078000000	11916000000	22801000000	19612000000	19468000000	22040000000	23420000000	21916000000	23328000000	18944000000	21100000000	20614000000	22996000000	22247000000	20303000000	17929000000	23676000000	22606000000	23716000000	24514000000	0	1.00353e+10	2.15428e+10	2.15382e+10	22124000000	0	1.72636e+09	1.50146e+09	1.50593e+09	2.30223e+09	30S ribosomal protein S2 (A0A1H9B1J6)	K02967	J	1	2.1467	2.14623	2.20461
D8DU51	179600000	150310000	222720000	178280000	148640000	167710000	54405000	98131000	72927000	92726000	79164000	0	105340000	87587000	93219000	94472000	100190000	75469000	96786000	70092000	118800000	93677000	130280000	121430000	1	1.74543e+08	79470600	9.27128e+07	105177500	0	2.47166e+07	3.28078e+07	9.50726e+06	2.04675e+07	N-acetyl-gamma-glutamyl-phosphate reductase (D8DU51)	K00145	E	1	0.455306	0.531174	0.602587
D8DZW9	5120300000	5170800000	4484800000	6926200000	5835800000	5541400000	10979000000	11200000000	11554000000	11050000000	11477000000	12117000000	12489000000	12357000000	11685000000	11652000000	12306000000	12042000000	11253000000	11087000000	10353000000	12534000000	11569000000	11272000000	0	5.51322e+09	1.13962e+10	12088500000	1.13447e+10	0	7.56158e+08	3.83707e+08	3.25399e+08	6.49143e+08	Peptidyl-prolyl cis-trans isomerase D (D8DZW9)	K03770	O	1	2.06706	2.19264	2.05772
D8DU28	730160000	297470000	467320000	178360000	221260000	206650000	567120000	667670000	248120000	615950000	803810000	1383500000	128160000	195260000	336500000	402200000	301140000	594050000	597950000	865640000	294080000	337810000	591140000	934520000	0	3.50203e+08	7.14362e+08	3.26218e+08	6.03523e+08	0	1.94777e+08	3.43189e+08	1.49788e+08	2.39725e+08	30S ribosomal protein S21 (D8DU28)	K02970	J	1	2.03985	0.931511	1.72335
D8DZ16	2330600000	2646400000	2549300000	2311100000	2122000000	2155500000	4117000000	4635500000	4148200000	4622200000	4350300000	4443000000	5094900000	4950700000	4749800000	5047400000	5046900000	5128200000	5358100000	4213000000	5419400000	4960700000	5677000000	5119900000	0	2.35248e+09	4.38603e+09	5.00298e+09	5.12468e+09	0	1.91155e+08	2.04725e+08	1.25741e+08	4.66275e+08	Adenylosuccinate synthetase (D8DZ16)	K01939	F	1	1.86443	2.12668	2.17841
D8DXQ4	1197800000	1000800000	1055100000	1664500000	1317500000	1212800000	738400000	690700000	1012900000	710760000	768970000	720290000	876930000	505040000	633260000	693360000	660540000	523910000	503420000	849080000	451630000	491230000	510630000	616020000	0	1.24142e+09	773670000	648840000	570335000	0	2.16071e+08	1.09688e+08	1.22931e+08	1.34274e+08	Putative lipoprotein (D8DXQ4)	0	S	1	0.623215	0.522661	0.459423
D8DXN3	20183000000	17422000000	14674000000	16083000000	16263000000	13636000000	7867600000	8071900000	9257400000	8964800000	8252300000	7844100000	8238300000	7950400000	7736500000	7651000000	8125700000	7268300000	7488600000	9136200000	7341000000	7056000000	6661300000	7545500000	0	1.63768e+10	8376350000	7.82837e+09	7538100000	0	2.08528e+09	5.43556e+08	3.22727e+08	7.74217e+08	Deoxyribose-phosphate aldolase (D8DXN3)	K01619	F	1	0.511476	0.478015	0.46029
D8DY28	2388400000	2545900000	2341000000	2111700000	1712100000	1351500000	813050000	1149900000	809520000	1066400000	1113600000	1129400000	860960000	869590000	904150000	1001900000	1085000000	1175200000	883580000	902100000	877100000	910550000	1090600000	1078500000	0	2075100000	1013645000	982800000	9.57072e+08	0	4.17775e+08	1.45284e+08	1.16672e+08	9.08821e+07	Methionine gamma-lyase (L-methioninase) (D8DY28)	0	E	1	0.48848	0.473616	0.461217
D8DUA9	210780000	188040000	171330000	154960000	190520000	163690000	102670000	96887000	87255000	102680000	96961000	90864000	115020000	66045000	108530000	69049000	89688000	95025000	79746000	75678000	86124000	87657000	81885000	87310000	0	1.79887e+08	96219500	90559500	8.30667e+07	0	1.86674e+07	5.67724e+06	1.8283e+07	4.38634e+06	Uncharacterized protein (D8DUA9)	0	S	1	0.53489	0.503425	0.461772
A0A1H9EJX9	2468300000	3148700000	2804600000	961710000	1680900000	1963000000	1361900000	1311100000	1381900000	1386800000	1313000000	1131500000	1277100000	842260000	1077800000	1109900000	1161400000	1019900000	922040000	1267500000	979660000	930570000	868120000	1049300000	0	2.1712e+09	1.31437e+09	1.08139e+09	1002865000	0	7.29335e+08	8.7101e+07	1.33225e+08	1.30794e+08	Uncharacterized protein (A0A1H9EJX9)	0	!S	1	0.605364	0.498062	0.461894
D8DTQ0	0	46446000	0	285500000	269190000	124140000	60743000	91702000	145090000	37862000	0	0	68138000	0	0	0	0	0	0	53069000	47625000	0	0	0	13	181319000	83849250	0	0	2	1.1823e+08	5.1373e+07	2.53935e+07	2.37858e+07	Alpha-L-fucosidase 2 (D8DTQ0)	K15923	S	1	0.462441	-	-
D8DWV3	1264100000	1141800000	1831500000	502990000	538470000	539120000	1867700000	1946800000	1629600000	1897100000	1755400000	2032500000	2184300000	1999700000	1963000000	2143500000	2157900000	2111700000	2040800000	1972500000	1925100000	2118800000	2036300000	2254500000	0	9.69663e+08	1854850000	2093350000	2058000000	0	4.91285e+08	1.30762e+08	8.27162e+07	1.06496e+08	Acyl-[acyl-carrier-protein]-UDP-N-acetylglucosamine O-acyltransferase (D8DWV3)	K00677	M	1	1.91288	2.15884	2.12239
D8DVK1	11461000000	11227000000	10609000000	12735000000	13404000000	12831000000	5499500000	4884300000	6269400000	5770000000	5925300000	5153000000	6076900000	6357600000	5844200000	5637900000	5466500000	5289600000	5827500000	6477100000	6306700000	5719900000	5730500000	5951700000	0	12044500000	5.58358e+09	5.77878e+09	6.00223e+09	0	1.00109e+09	4.66071e+08	3.61675e+08	2.90067e+08	Branched-chain amino acid aminotransferase (D8DVK1)	K00826	E	1	0.46358	0.479786	0.498338
D8DZF3	232510000	253080000	0	146040000	218720000	321140000	417170000	477540000	367080000	393370000	449180000	438660000	657340000	453880000	486840000	436910000	509790000	446540000	552440000	325320000	577900000	450390000	571280000	541730000	1	234298000	4.23833e+08	498550000	5.03177e+08	0	1.01387e+08	3.63778e+07	7.52525e+07	8.99577e+07	tRNA (guanine-N(1)-)-methyltransferase (D8DZF3)	K00554	J	1	1.80895	2.12785	2.14759
D8DWF5	113150000	126600000	106730000	214970000	201300000	115940000	162620000	173400000	167970000	106110000	93717000	89233000	146870000	122920000	87120000	66041000	50100000	108750000	67179000	136420000	69088000	39894000	36890000	60334000	0	1.46448e+08	132175000	9.69668e+07	6.83008e+07	0	4.4187e+07	3.63091e+07	3.30469e+07	3.29119e+07	Uncharacterized protein (D8DWF5)	0	!S	1	0.902537	0.662123	0.466382
D8DWZ5	121710000	130590000	181630000	252260000	253700000	245730000	373260000	389090000	327010000	412470000	430010000	442990000	272360000	449170000	422720000	483380000	405830000	488850000	337720000	422140000	366880000	427180000	494740000	402820000	0	1.97603e+08	395805000	420385000	408580000	0	5.62081e+07	3.86442e+07	7.25868e+07	4.95758e+07	Di-tripeptide ABC transporter (D8DWZ5)	K03305	E	1	2.00303	2.12742	2.06768
D8DUQ8	0	0	0	0	0	0	66842000	0	79961000	84666000	71862000	0	96820000	73424000	84087000	105020000	84819000	106570000	97958000	0	116060000	261220000	137650000	193470000	9	0	75832750	91790000	161271600	1	0	3.6192e+07	1.20002e+07	8.09433e+07	YbbR-like protein (D8DUQ8)	0	S	-	1	1.21043	2.12667
D7SFG8	120000000	167840000	189210000	241040000	191310000	214110000	98760000	137920000	127060000	97704000	69999000	58677000	115470000	92874000	109160000	87656000	89763000	81496000	91104000	105840000	96614000	81226000	66460000	0	1	1.87252e+08	9.83533e+07	9.60698e+07	88248800	0	3.77149e+07	2.81909e+07	1.21168e+07	3.51225e+07	Acetylxylan esterase (D7SFG8)	0	P	1	0.525247	0.513052	0.471284
A0A1H9KXG0	0	0	0	0	0	0	115760000	144330000	104630000	71885000	108580000	67087000	207440000	237600000	177330000	210830000	146510000	153920000	328130000	92323000	291650000	241630000	197990000	140860000	6	0	1.02045e+08	1.88938e+08	215430500	1	0	2.63224e+07	3.25339e+07	8.18712e+07	CRISPR-associated protein Cpf1, subtype PREFRAN (A0A1H9KXG0)	K07496	!S	-	1	1.85151	2.11113
D8DYQ4	6846300000	3540000000	7146500000	3186500000	3126700000	2717500000	1704600000	2553100000	1727400000	2464600000	2033800000	2109700000	2164300000	2337000000	1994200000	2581100000	2468700000	2668200000	2311600000	2042600000	2407500000	2845600000	2808400000	2391200000	0	4427250000	2.09887e+09	2.36892e+09	2.46782e+09	0	1.83428e+09	3.26056e+08	2.33755e+08	2.80903e+08	L-arabinose isomerase (D8DYQ4)	K01804	G	1	0.474079	0.535076	0.557415
A0A1H8YUT2	4568400000	4587500000	4890700000	4276900000	3902400000	3995300000	7085700000	8471800000	6541300000	7345000000	7313700000	8057600000	9019900000	8933200000	9034200000	9258400000	9517300000	9458400000	8935200000	7031500000	8516700000	10706000000	10244000000	9103900000	0	4370200000	7.46918e+09	9.20357e+09	9089550000	0	3.47734e+08	6.32337e+08	2.24311e+08	1.19258e+09	Acyl-CoA dehydrogenase (A0A1H8YUT2)	0	I	1	1.70912	2.10598	2.07989
A0A1H9BHA9	4649700000	4197300000	3739300000	555600000	759630000	1113600000	3753600000	4404300000	1064100000	6367900000	4819200000	6587100000	1637800000	1457300000	2059800000	2253200000	2113200000	3323200000	2717500000	3627400000	2398400000	1307400000	2543600000	3836000000	0	2.50252e+09	4.49937e+09	2140750000	2.73838e+09	0	1.72093e+09	1.84023e+09	5.96966e+08	8.3634e+08	DNA-binding protein HU-beta (A0A1H9BHA9)	K03530	L	1	1.79793	0.855437	1.09425
D8DXW9	62606000	142810000	162000000	151810000	193040000	157090000	214000000	214180000	69519000	274490000	224020000	302040000	47665000	87773000	97529000	116210000	113590000	155600000	176560000	259790000	118900000	92246000	189760000	226650000	0	1.44893e+08	2.16375e+08	1.03061e+08	1.77318e+08	0	3.99643e+07	7.34296e+07	3.26015e+07	5.77935e+07	50S ribosomal protein L33 (D8DXW9)	K02913	J	1	1.49335	0.711293	1.22379
D8DX40	482090000	454550000	671560000	737120000	607160000	692100000	364370000	280340000	488110000	249930000	329200000	272620000	267370000	259190000	365100000	286450000	309690000	251140000	255400000	385610000	289970000	227540000	242990000	379360000	0	607430000	3.30762e+08	2.89823e+08	2.96812e+08	0	1.05817e+08	7.99448e+07	3.87548e+07	6.34513e+07	Uncharacterized protein (D8DX40)	0	!S	1	0.544526	0.47713	0.488635
D8DYZ3	1804000000	1671900000	2542400000	664180000	1543600000	1464600000	964140000	888410000	760410000	928250000	904510000	857040000	547760000	792080000	949330000	824150000	816120000	877410000	790160000	975020000	777020000	685420000	657680000	739840000	0	1.61511e+09	8.83793e+08	8.01142e+08	7.70857e+08	0	5.5239e+08	6.43191e+07	1.24375e+08	1.02603e+08	Riboflavin synthase alpha chain (D8DYZ3)	K00793	H	1	0.547202	0.496028	0.477277
D8DUD8	2571300000	2017200000	1760300000	0	492160000	884420000	976490000	973990000	451370000	1018300000	1088300000	1068500000	672640000	408560000	786920000	938300000	811520000	815720000	783830000	981460000	695580000	543340000	711910000	929100000	1	1545076000	9.29492e+08	7.38943e+08	7.74203e+08	0	8.99707e+08	2.18029e+08	1.66711e+08	1.47423e+08	Outer membrane protein beta-barrel domain-containing protein (D8DUD8)	0	!S	1	0.601583	0.478257	0.501078
D8DUT9	632420000	575430000	378230000	324480000	901500000	1118300000	1417600000	1382400000	1114000000	1541300000	1298300000	1462900000	1151900000	1132700000	1371000000	1400200000	1264800000	1273400000	1386000000	1422700000	1220900000	1209900000	1261500000	1288500000	0	655060000	1.36942e+09	1.26567e+09	1298250000	0	2.79313e+08	1.36057e+08	9.98982e+07	8.00232e+07	Glutathione peroxidase (D8DUT9)	K00432	O	1	2.09052	1.93214	1.98188
A0A1H9KWJ5	2307500000	2616200000	2091200000	5927900000	4898200000	5662600000	2866900000	2714600000	3830700000	2871100000	2647900000	2288100000	2773600000	2056900000	2278700000	2064800000	1986400000	1715300000	1862400000	2820500000	1812300000	1535000000	1364100000	1857900000	0	3.91727e+09	2.86988e+09	2145950000	1.87537e+09	0	1.61605e+09	4.71706e+08	3.25832e+08	4.60972e+08	Predicted pyrophosphatase or phosphodiesterase, AlkP superfamily (A0A1H9KWJ5)	0	S	1	0.732624	0.547818	0.478744
D8DYQ0	2293700000	2146800000	2158200000	443610000	1073200000	1412800000	3639100000	3470500000	3211500000	3418200000	2975700000	3173200000	3032700000	2423100000	3193900000	2827400000	2559300000	2563400000	3676200000	3709000000	2735800000	2568500000	2579600000	2412400000	0	1.58805e+09	3314700000	2.76663e+09	2.94692e+09	0	6.75862e+08	2.18256e+08	2.76691e+08	5.35572e+08	Ribose-5-phosphate isomerase B (D8DYQ0)	K01808	G	1	2.08727	1.74216	1.85568
D8DUB1	4361700000	4656600000	3981100000	6512600000	6461700000	6445600000	10435000000	10233000000	10133000000	10807000000	10852000000	11022000000	12027000000	11006000000	10674000000	10583000000	11416000000	11377000000	10542000000	10169000000	10823000000	12486000000	11968000000	11665000000	0	5.40322e+09	1.05803e+10	11180500000	11275500000	0	1.08799e+09	3.32195e+08	4.92381e+08	8.22972e+08	2,3-bisphosphoglycerate-independent phosphoglycerate mutase (D8DUB1)	K15633	G	1	1.95815	2.06923	2.08681
D8DTP5	15561000000	16823000000	20540000000	4153500000	8446900000	9976800000	6158400000	6126400000	5683300000	7677700000	7518800000	6636100000	4266600000	6387700000	6695400000	5473700000	6625500000	7262900000	5622700000	7501200000	6414300000	8782200000	7775900000	8495400000	0	1.25835e+10	6633450000	6.11863e+09	7431950000	0	5.55452e+09	7.37096e+08	9.84656e+08	1.10952e+09	Rubredoxin/rubrerythrin (D8DTP5)	0	C	1	0.527153	0.486241	0.590609
D8DYA9	807970000	517130000	604290000	158720000	332350000	470480000	1037100000	931340000	397580000	1050800000	1179200000	1314200000	467340000	374690000	594810000	631660000	530320000	755610000	662360000	1124300000	463430000	409090000	563270000	1003100000	0	4.81823e+08	9.85037e+08	5.59072e+08	7.04258e+08	0	2.03913e+08	2.88984e+08	1.21389e+08	2.68483e+08	RNA polymerase Rpb6 (D8DYA9)	0	S	1	2.04439	1.16033	1.46165
D8DWC1	2899700000	2859800000	2602100000	3792200000	3150400000	3290500000	4906400000	5123300000	5284900000	5134100000	6279000000	5865100000	5891500000	6276100000	6204600000	6380300000	6566300000	6642300000	5649800000	5668200000	6206900000	6597100000	6717900000	6769600000	0	3.09912e+09	5.43213e+09	6326850000	6268250000	0	3.79405e+08	4.80784e+08	2.47235e+08	4.66902e+08	Na(+)-translocating NADH-quinone reductase subunit A (D8DWC1)	K00346	C	1	1.7528	2.0415	2.02259
A0A1H9FI60	2197100000	2320000000	2334500000	2102200000	1642200000	1612200000	3230600000	3877600000	3227100000	3686200000	3684400000	3701800000	4500100000	3766300000	3878000000	4292300000	4152400000	4186800000	3805300000	3448100000	4237500000	3811800000	4197900000	4099600000	0	2034700000	3567950000	4.12932e+09	3.93337e+09	0	2.98543e+08	2.48772e+08	2.45907e+08	2.75914e+08	Histidine-tRNA ligase (A0A1H9FI60)	K01892	J	1	1.75355	2.02945	1.93314
D8DU62	33361000	30616000	49864000	0	42447000	52230000	89956000	72880000	78207000	61647000	76599000	0	0	76408000	0	0	79959000	0	70435000	75788000	0	62670000	128370000	0	8	41703600	75857800	0	84315750	1	1.74156e+07	2.94703e+07	3.68703e+07	4.50066e+07	PASTA domain, binds beta-lactams (D8DU62)	0	S	1	1.81897	-	2.02179
D8DWG0	8364000000	8198200000	5981600000	8674100000	10433000000	9597600000	5551900000	5615000000	7225200000	5707500000	5636700000	5277100000	5861700000	4578400000	4858400000	4549800000	4262400000	4254100000	4453600000	5167300000	4692400000	3484500000	3517300000	4074000000	0	8.54142e+09	5.83557e+09	4.72747e+09	4.23152e+09	0	1.3792e+09	6.36138e+08	5.47384e+08	6.09696e+08	Uncharacterized conserved protein, DUF1015 family (D8DWG0)	0	S	1	0.683208	0.553476	0.495412
D8DY88	115030000	58540000	0	0	77932000	77313000	136730000	112590000	96047000	114680000	152520000	155680000	146170000	149410000	162750000	171080000	167390000	165690000	173420000	133110000	128040000	200210000	175150000	185630000	2	82203750	1.28041e+08	160415000	1.65927e+08	0	4.22091e+07	2.1907e+07	9.30681e+06	2.65114e+07	Histidine biosynthesis bifunctional protein HisIE (D8DY88)	K11755	E	1	1.55761	1.95143	2.01848
D8E0A1	1441100000	1205200000	2844900000	400110000	533830000	429510000	561030000	596530000	521460000	575670000	603260000	538670000	796420000	668000000	639540000	763680000	755090000	768710000	763070000	615210000	839310000	788450000	826980000	629460000	0	1.14244e+09	5.66103e+08	7.31907e+08	7.43747e+08	0	8.58413e+08	2.93521e+07	5.727e+07	8.94567e+07	GDP-mannose 4,6-dehydratase (D8E0A1)	K01711	M	1	0.495521	0.640651	0.651015
D8DY87	281820000	263540000	241780000	262950000	276780000	274700000	141320000	119400000	171600000	122240000	105390000	149070000	190960000	98643000	0	149320000	126690000	129580000	134060000	158530000	127220000	0	130850000	111340000	2	2.66928e+08	1.34837e+08	139038600	132400000	0	1.3159e+07	2.18336e+07	5.88573e+07	5.12615e+07	Imidazole glycerol phosphate synthase subunit HisF (D8DY87)	K02500	E	1	0.505142	0.520884	0.496013
D8DTF1	80555000	87036000	0	100590000	97785000	108200000	155130000	160560000	131140000	177240000	106880000	136700000	150890000	161170000	158230000	176100000	177560000	176620000	189130000	190750000	168560000	214220000	201950000	182460000	1	94833200	1.44608e+08	1.66762e+08	1.91178e+08	0	3.64683e+07	2.27206e+07	1.04639e+07	1.43697e+07	2-C-methyl-D-erythritol 4-phosphate cytidylyltransferase (D8DTF1)	K00991	I	1	1.52487	1.75847	2.01594
D8DUI8	1460300000	1301100000	1817800000	1121300000	1012000000	950740000	674670000	688140000	577790000	588620000	608510000	680730000	806780000	612050000	662590000	770980000	795140000	811030000	751830000	530680000	857330000	788940000	963290000	738860000	0	1.27721e+09	636410000	743095000	7.71822e+08	0	2.96524e+08	4.58306e+07	7.72561e+07	1.31593e+08	Putative Myo-inositol-1-phosphate synthase (D8DUI8)	K01858	I	1	0.498283	0.581813	0.604304
A0A1H9ISK2	379270000	394000000	453120000	319450000	337850000	294830000	621630000	639900000	643770000	627970000	723800000	701100000	528310000	734880000	668780000	782920000	808780000	799410000	730500000	704710000	725310000	720570000	743330000	731250000	0	3.63087e+08	659695000	7.20513e+08	725945000	0	5.24779e+07	3.85675e+07	9.80945e+07	1.17711e+07	2-oxoglutarate ferredoxin oxidoreductase subunit beta (A0A1H9ISK2)	K00175	C	1	1.81691	1.98441	1.99937
D8DXP9	599060000	454070000	390530000	394320000	893030000	896760000	1257600000	1208200000	1200800000	1157600000	1236700000	1179700000	1161000000	829380000	1178700000	1115600000	956830000	997800000	1060100000	1108500000	932240000	919500000	884800000	1071800000	0	6.04628e+08	1.20677e+09	1039885000	9.96157e+08	0	2.16519e+08	3.33358e+07	1.24266e+08	8.64037e+07	Uncharacterized protein (D8DXP9)	0	!S	1	1.99588	1.71987	1.64755
A0A1H9LFP7	308190000	263150000	323790000	256740000	167390000	169970000	415840000	417430000	389720000	385110000	440840000	441330000	508560000	588240000	505310000	498160000	434110000	437530000	556860000	387710000	628330000	452070000	471040000	459850000	0	248205000	415045000	4.95318e+08	4.92643e+08	0	6.09088e+07	2.19851e+07	5.16456e+07	7.82453e+07	Isocitrate dehydrogenase [NADP] (A0A1H9LFP7)	K00031	C	1	1.67219	1.9956	1.98482
D8DTM5	327870000	338440000	372190000	632560000	478840000	375110000	250400000	219130000	347550000	246510000	175240000	205050000	310690000	215550000	176060000	237580000	146140000	180280000	226210000	266850000	263020000	191160000	183320000	232000000	0	420835000	2.40647e+08	211050000	2.27093e+08	0	1.06521e+08	5.41078e+07	5.32864e+07	3.18943e+07	Xylan 1,4-beta-xylosidase (D8DTM5)	K01198	G	1	0.571831	0.501503	0.539626
D8DZH9	251570000	206490000	72084000	261100000	262250000	255240000	430540000	406930000	487240000	480590000	414520000	389350000	493600000	351560000	347920000	355390000	374290000	376850000	433810000	396580000	350280000	284220000	280990000	395390000	0	2.18122e+08	4.34862e+08	3.83268e+08	3.56878e+08	0	6.80114e+07	3.67843e+07	5.05421e+07	5.78211e+07	Lipoprotein-releasing system ATP-binding protein LolD (D8DZH9)	K09810	V	1	1.99366	1.75713	1.63614
D8DY23	657020000	561010000	633280000	358910000	316070000	340990000	241880000	269180000	246840000	232240000	218310000	233290000	306190000	294090000	253600000	271850000	243040000	271510000	331490000	244640000	293040000	306370000	290680000	293940000	0	477880000	240290000	273380000	293360000	0	1.42727e+08	1.56896e+07	2.1691e+07	2.58341e+07	2-deoxy-D-gluconate 3-dehydrogenase (2-keto-3-deoxygluconate oxidoreductase) (D8DY23)	0	S	1	0.502825	0.572068	0.613878
A0A1H9EIQ1	2427000000	2497200000	1831000000	2714700000	4530100000	4638900000	4195800000	4498400000	4013100000	5811400000	5396000000	4872200000	5604800000	5929300000	6023300000	5217300000	6183700000	6758000000	5321300000	5291200000	4577600000	7154100000	7131700000	7341300000	0	3.10648e+09	4.79782e+09	5.95273e+09	6136200000	0	1.07922e+09	6.40125e+08	4.77711e+08	1.10202e+09	NifU homolog involved in Fe-S cluster formation (A0A1H9EIQ1)	0	C	1	1.54445	1.91623	1.97529
D8DYQ1	4424000000	4389100000	4265300000	4497700000	5039200000	4659600000	5832100000	7281200000	5627700000	6590600000	6015800000	7205100000	7963600000	7928200000	7674800000	9222500000	8105300000	8453000000	9066600000	5811500000	9275000000	10899000000	10236000000	8353900000	0	4.54582e+09	6.42542e+09	8.22457e+09	8.94033e+09	0	2.50592e+08	6.48552e+08	5.03398e+08	1.62155e+09	Transketolase (D8DYQ1)	K00615	G	1	1.41348	1.80926	1.96672
D8DYT5	399290000	355470000	324760000	371480000	576110000	684390000	314690000	266230000	313620000	244790000	266050000	232560000	277690000	221730000	249900000	249970000	219260000	204280000	241300000	252400000	259650000	211310000	195480000	221030000	0	4.51917e+08	272990000	2.37138e+08	230195000	0	1.31769e+08	3.13937e+07	2.45244e+07	2.28391e+07	Pyridoxal phosphate homeostasis protein (D8DYT5)	K06997	S	1	0.604072	0.524739	0.509375
D8DZS5	461330000	443750000	499390000	605840000	604880000	599080000	890780000	1028600000	963510000	894140000	889490000	1006600000	1231100000	952460000	959370000	1031000000	1061500000	1067900000	1021000000	927260000	1059800000	1016800000	1072200000	1034200000	0	5.35712e+08	945520000	1050555000	1.02188e+09	0	6.95541e+07	5.73475e+07	9.24994e+07	4.67285e+07	Uracil phosphoribosyltransferase (D8DZS5)	K00761	F	1	1.76498	1.96105	1.90751
D8DZB9	565110000	701400000	556360000	1097600000	891330000	843580000	649350000	497010000	886010000	591950000	651630000	517800000	610540000	351770000	425630000	354960000	409730000	457950000	347200000	650100000	322610000	276680000	297310000	481550000	0	7.75897e+08	6.32292e+08	4.35097e+08	3.95908e+08	0	1.91301e+08	1.27851e+08	8.69875e+07	1.31422e+08	Peptidase family M48 (D8DZB9)	K23010	O	1	0.814917	0.560766	0.510259
D8E030	7585500000	6295300000	7175600000	1758900000	5460700000	5323400000	3350900000	3363000000	2260900000	3425800000	3109500000	2910100000	2353000000	2476900000	3054600000	3135100000	3114300000	3063100000	3054900000	3305600000	2639000000	2820500000	2904300000	2906500000	0	5599900000	3.07003e+09	2.86617e+09	2.93847e+09	0	1.9043e+09	4.02724e+08	3.22246e+08	2.05803e+08	Hypoxanthine phosphoribosyltransferase (D8E030)	K00760	F	1	0.54823	0.511825	0.524736
D8DUP3	784890000	486990000	567580000	224310000	233870000	271820000	971270000	830820000	436260000	785950000	782010000	1190500000	443150000	479750000	631420000	528180000	531820000	675880000	819510000	692680000	467990000	384550000	589560000	947620000	0	4.28243e+08	8.32802e+08	5.48367e+08	6.50318e+08	0	2.0571e+08	2.2699e+08	8.12584e+07	1.94241e+08	Conserved domain protein (D8DUP3)	0	!S	1	1.94469	1.2805	1.51857
D8E014	977610000	1226800000	968640000	1011200000	876140000	825760000	1809900000	1618200000	1634800000	2171200000	2008700000	2200600000	1709300000	1656800000	1952700000	1805400000	1727300000	1993800000	1684200000	1238400000	1587000000	1596800000	1885000000	1853400000	0	981025000	1.90723e+09	1807550000	1640800000	0	1.26879e+08	2.35681e+08	1.25553e+08	2.13492e+08	Biopolymer transport protein ExbD/TolR (D8E014)	K03559	U	1	1.94412	1.84251	1.67254
D8DV86	1920600000	2010800000	2070300000	1739400000	2742500000	3223400000	5012900000	3535400000	4239700000	4279100000	4604700000	4965700000	3910100000	3760200000	4568000000	3978000000	4140900000	4056000000	2798400000	5447600000	3410300000	3292600000	3001300000	4151500000	0	2284500000	4.43958e+09	4.06887e+09	3.68362e+09	0	5.23075e+08	5.02661e+08	2.52728e+08	8.95108e+08	DNA-binding transcriptional regulator, MerR family (D8DV86)	0	K	1	1.94335	1.78108	1.61244
D8DSU4	6292900000	5803200000	8232800000	2869500000	3016100000	2734200000	2678200000	2316800000	2336200000	2781400000	2352700000	2513600000	2566700000	2390300000	2466600000	2581200000	2673500000	2264100000	2557700000	2850800000	2158700000	2405000000	2270900000	2781300000	0	4.82478e+09	2.49648e+09	2490400000	2.50407e+09	0	2.08935e+09	1.79417e+08	1.35025e+08	2.5279e+08	3-methyl-2-oxobutanoate hydroxymethyltransferase (D8DSU4)	K00606	H	1	0.517429	0.516168	0.519001
D8DXY4	0	0	0	0	0	0	57090000	83445000	67393000	84074000	91341000	85506000	79187000	110550000	109850000	129320000	120130000	124860000	176120000	91120000	141870000	180160000	178900000	139670000	6	0	78141500	1.12316e+08	1.51307e+08	1	0	1.19057e+07	1.64026e+07	3.17713e+07	Transcriptional regulator, LacI family (D8DXY4)	K02529	K	-	1	1.43734	1.93632
D8DWV7	113420000	70362000	61893000	37104000	74232000	90714000	160270000	117650000	83824000	169160000	167670000	165650000	109810000	74584000	93332000	80962000	89481000	104600000	84014000	192170000	79315000	77463000	0	86513000	1	7.46208e+07	1.44037e+08	9.21282e+07	103895000	0	2.36367e+07	3.22547e+07	1.23094e+07	5.59581e+07	Cupin domain protein (D8DWV7)	0	S	1	1.93026	1.23462	1.39231
A0A1H9HBF0	1134900000	1018900000	1110100000	632180000	758270000	782570000	1398700000	1643500000	1468000000	1739300000	1616500000	1543700000	1907800000	1595000000	1649100000	1806400000	1745900000	1764600000	1587600000	1404300000	1957800000	1891200000	1798900000	1791200000	0	9.06153e+08	1.56828e+09	1744800000	1738500000	0	1.90978e+08	1.13026e+08	1.01944e+08	1.88103e+08	Uridylate kinase (A0A1H9HBF0)	K09903	F	1	1.7307	1.9255	1.91855
D8DYU8	158500000	158920000	0	80951000	207320000	0	311330000	315400000	258860000	273500000	303750000	281730000	318160000	277090000	278790000	318720000	285020000	269820000	285670000	259790000	246610000	313000000	287310000	278120000	2	151422750	2.90762e+08	2.91267e+08	2.78417e+08	0	8.03833e+07	2.08009e+07	1.9717e+07	2.11598e+07	Glutamine ABC transporter, ATP-binding protein GlnQ (D8DYU8)	K02028	E	1	1.9202	1.92353	1.83867
D8DWG5	122680000	147900000	195370000	0	138150000	111330000	63882000	80627000	72411000	74171000	92704000	62984000	0	51387000	83014000	0	0	0	45286000	78499000	0	0	0	0	9	143086000	7.44632e+07	0	0	2	5.95362e+07	1.0155e+07	3.2968e+07	3.07114e+07	Phosphoesterase (D8DWG5)	K07095	S	1	0.520408	-	-
D8DWU1	730330000	867480000	814350000	213490000	325860000	446800000	874330000	946400000	580460000	986870000	964600000	929280000	570680000	697910000	865690000	1066900000	974750000	1017200000	1193400000	974000000	1027100000	945220000	1128100000	1242900000	0	566385000	8.80323e+08	8.65522e+08	1085120000	0	2.50237e+08	1.38547e+08	1.78193e+08	1.1087e+08	Aspartate carbamoyltransferase regulatory chain (D8DWU1)	K00610	F	1	1.55428	1.52815	1.91587
D8DYW8	80140000	101270000	79717000	0	104480000	82621000	46022000	47714000	38336000	53781000	48529000	0	0	43446000	50002000	0	0	0	0	0	0	0	0	0	12	89645600	46876400	0	0	2	3.48578e+07	1.80552e+07	2.21071e+07	0	dTTP/UTP pyrophosphatase (D8DYW8)	K06287	D	1	0.522908	-	-
D8DY06	562560000	697080000	402940000	901750000	871280000	869920000	535560000	358950000	719780000	247410000	208000000	187210000	821870000	813310000	676890000	242040000	234250000	278700000	964800000	507080000	813920000	301020000	306650000	234970000	0	7.17588e+08	3.76152e+08	5.11177e+08	5.21407e+08	0	1.84481e+08	1.93363e+08	2.64085e+08	2.76618e+08	Cephalosporin-C deacetylase (D8DY06)	K01060	Q	1	0.524189	0.712354	0.72661
D8DU64	4021800000	3980900000	3879100000	3061100000	3803200000	3779000000	6997000000	6679800000	7771300000	7452800000	6913600000	7094100000	6718700000	5366200000	5427400000	5128900000	5064800000	4783300000	5407400000	7229900000	4334100000	4635900000	4429100000	5627200000	0	3.75418e+09	7.15143e+09	5.41488e+09	5.27727e+09	0	3.21975e+08	3.60831e+08	6.19907e+08	9.97703e+08	Elongation factor P (D8DU64)	K02356	J	1	1.90492	1.44236	1.4057
D8DTV1	2200100000	1516400000	1874300000	1384100000	1279500000	1258900000	776610000	789910000	801780000	980360000	845110000	823710000	950390000	853620000	893070000	1056600000	904260000	806160000	1006400000	882510000	1151800000	928490000	1011800000	978260000	0	1585550000	8.36247e+08	9.10683e+08	993210000	0	3.43215e+08	6.8186e+07	7.89527e+07	8.4001e+07	Porphobilinogen synthase (D8DTV1)	K01698	H	1	0.527417	0.574364	0.626414
D8DWP0	588050000	711180000	538780000	462620000	576220000	483240000	762590000	795900000	901470000	983670000	976280000	860840000	1204300000	961810000	928850000	1043600000	1129600000	1094000000	935600000	795810000	1075600000	1133400000	964920000	1087500000	0	560015000	880125000	1060360000	998805000	0	8.13742e+07	8.33699e+07	9.4809e+07	1.14186e+08	NADH-quinone oxidoreductase subunit B (D8DWP0)	K00331	C	1	1.57161	1.89345	1.78353
D8DT67	0	0	0	0	0	0	35866000	0	33661000	35134000	44757000	36104000	49815000	59821000	47540000	59779000	59686000	64715000	71568000	51287000	69674000	86774000	70597000	0	8	0	37104400	5.68927e+07	69980000	1	0	1.42835e+07	6.10278e+06	2.80341e+07	Transporter (D8DT67)	K03284	P	-	1	1.53331	1.88603
D8DXP3	114520000	144710000	194940000	149720000	246760000	236840000	364080000	302680000	296400000	365250000	371790000	347210000	312130000	232720000	273660000	239480000	246930000	219060000	213510000	331000000	218720000	199610000	221290000	292590000	0	1.81248e+08	341235000	2.53997e+08	246120000	0	4.89071e+07	3.04538e+07	3.08223e+07	4.8232e+07	dITP/XTP pyrophosphatase (D8DXP3)	K02428	F	1	1.88269	1.40137	1.35792
D8DWG1	3202400000	3126600000	2636400000	4395900000	5148000000	5132300000	7695300000	8068200000	6257900000	7692600000	6623600000	7718000000	8398700000	7230200000	6897700000	6704500000	7112700000	7537100000	8088500000	6950500000	7470100000	6894900000	7135600000	6980100000	0	3.94027e+09	7342600000	7.31348e+09	7.25328e+09	0	9.99478e+08	6.59274e+08	5.50558e+08	4.18965e+08	D-3-phosphoglycerate dehydrogenase (D8DWG1)	K00058	E	1	1.86348	1.85609	1.84081
D8DYC6	2886400000	3031900000	2584000000	2861500000	2800100000	2728200000	4458700000	4822300000	3747700000	4264600000	4354800000	4867900000	5077700000	4849900000	5074500000	5354700000	5203100000	5236700000	5381300000	4325300000	4864200000	5325700000	5637600000	5766800000	0	2815350000	4.41933e+09	5.13277e+09	5.21682e+09	0	1.38698e+08	3.75132e+08	1.58873e+08	4.89488e+08	Electron transfer flavoprotein alpha subunit apoprotein (D8DYC6)	K03522	C	1	1.56973	1.82314	1.85299
D8DWW3	0	60388000	91654000	233530000	72582000	196770000	298090000	262050000	142070000	245670000	262980000	244030000	153300000	183450000	186650000	230430000	272110000	205290000	139620000	191840000	199360000	196700000	96658000	160270000	1	130984800	2.42482e+08	205205000	1.64075e+08	0	8.07077e+07	4.82881e+07	3.79128e+07	3.70538e+07	BFN domain-containing protein (D8DWW3)	K08999	S	1	1.85122	1.56663	1.25262
D8DTG5	263800000	228470000	378390000	97161000	235650000	242850000	452980000	483660000	402740000	498400000	438520000	397840000	419700000	363640000	408230000	398810000	364430000	372150000	404030000	520560000	384640000	370140000	346780000	390770000	0	241053500	445690000	3.87827e+08	402820000	0	8.19294e+07	3.75476e+07	2.2102e+07	5.56003e+07	Guanylate kinase (D8DTG5)	K00942	F	1	1.84893	1.60888	1.67108
D8DUP0	2510600000	2857500000	3268900000	407090000	677450000	561690000	1018400000	983060000	758340000	1030100000	945000000	831820000	1179300000	856420000	1084400000	1028400000	1099300000	1022400000	1000600000	814810000	1122400000	1076300000	982730000	1133400000	0	1.71387e+09	9.27787e+08	1.04504e+09	1.02171e+09	0	1.18815e+09	9.996e+07	9.90674e+07	1.08294e+08	Peptide deformylase (D8DUP0)	K01462	J	1	0.54134	0.609752	0.59614
D8DUW8	282150000	259700000	316740000	259720000	296360000	393350000	571190000	543390000	478660000	597530000	568280000	579790000	323470000	448530000	549790000	461750000	470770000	524330000	466810000	551590000	314400000	472020000	469310000	583130000	0	3.01337e+08	5.56473e+08	4.63107e+08	476210000	0	4.57569e+07	3.83218e+07	7.19186e+07	8.5098e+07	Uncharacterized protein (D8DUW8)	0	!S	1	1.84668	1.53684	1.58033
D8DY85	424020000	419830000	404550000	319990000	449630000	497450000	265460000	241460000	331410000	294420000	282590000	260600000	299070000	208930000	252510000	233370000	208340000	203990000	231790000	305950000	205260000	180400000	188320000	252070000	0	419245000	2.79323e+08	2.34368e+08	2.27298e+08	0	5.34321e+07	2.86589e+07	3.35754e+07	4.28648e+07	Imidazole glycerol phosphate synthase subunit HisH (D8DY85)	K02501	E	1	0.666253	0.559025	0.542161
D8DTM4	378570000	275080000	510020000	450760000	690900000	586070000	317510000	337580000	286230000	308350000	311340000	307380000	297050000	296510000	294920000	292980000	228790000	259930000	256690000	314440000	268890000	240340000	220660000	269780000	0	481900000	3.11398e+08	2.78363e+08	261800000	0	1.35243e+08	1.51752e+07	2.5702e+07	2.90519e+07	Choline kinase (D8DTM4)	0	M	1	0.646189	0.577637	0.543266
D8DU26	4618300000	4125700000	4838800000	1779400000	2263700000	2561700000	3892800000	3988900000	1281500000	3764000000	3630600000	4317000000	1491200000	1423300000	2014100000	2110400000	1691100000	2664000000	3211700000	3499500000	2073500000	1534200000	2753200000	3420200000	0	3364600000	3.47913e+09	1.89902e+09	2.74872e+09	0	1.20373e+09	1.00554e+09	4.24063e+08	7.25707e+08	Ribosomal subunit interface protein (D8DU26)	K05808	J	1	1.03404	0.564411	0.816952
D8DY26	137070000	115110000	125310000	0	0	92897000	272030000	205600000	112710000	213960000	250580000	234250000	0	147670000	201700000	238760000	141490000	200350000	237030000	259340000	165940000	183680000	182200000	213370000	3	117596750	214855000	185994000	2.06927e+08	0	5.69995e+07	5.07305e+07	7.69356e+07	3.29813e+07	Cysteine desulfuration protein SufE (D8DY26)	K02426	S	1	1.82705	1.58163	1.75963
D8DXN4	300270000	314610000	309960000	361730000	283720000	359910000	431940000	531160000	392560000	491040000	485000000	516620000	626430000	538080000	546230000	624730000	610580000	572600000	484440000	453910000	681520000	600400000	552860000	590660000	0	321700000	474720000	5.86442e+08	5.60632e+08	0	2.93037e+07	4.81205e+07	3.60443e+07	7.56663e+07	Octaprenyl-diphosphate synthase (D8DXN4)	K02523	H	1	1.47566	1.82295	1.74272
A0A1H9ISF6	129200000	86300000	90878000	58491000	62539000	107210000	60896000	50580000	0	57383000	64854000	70818000	0	0	0	0	0	0	0	66593000	43028000	27983000	0	58160000	9	89103000	60906200	0	48941000	1	2.44587e+07	2.35378e+07	0	2.6027e+07	2-oxoglutarate ferredoxin oxidoreductase subunit delta (A0A1H9ISF6)	K00176	C	1	0.683548	-	0.549263
A0A1H9GZI8	536390000	501400000	395820000	860680000	809190000	690380000	370670000	431200000	381100000	320050000	288620000	294690000	613790000	471260000	403270000	390050000	387180000	399490000	679280000	370130000	645110000	446640000	411370000	392010000	0	632310000	3.47722e+08	4.44173e+08	4.90757e+08	0	1.67868e+08	5.11215e+07	8.09843e+07	1.23771e+08	Uncharacterized protein (A0A1H9GZI8)	0	!S	1	0.549923	0.702461	0.776133
D8DXY5	0	50937000	0	74712000	0	56280000	133230000	94431000	108900000	89467000	102560000	95045000	205260000	232170000	142720000	133180000	162770000	151740000	224740000	103550000	294350000	206620000	180290000	124320000	3	0	1.03939e+08	1.71307e+08	1.88978e+08	1	3.1165e+07	1.4511e+07	3.55522e+07	6.35708e+07	Maltose/moltooligosaccharide transporter (D8DXY5)	K16211	G	-	1	1.64815	1.81817
D8DWA8	801730000	895620000	1043900000	806260000	676970000	544830000	1232900000	1381800000	1225600000	1456500000	1249500000	1395000000	1469100000	1617200000	1415600000	1314700000	1389600000	1462200000	1507100000	1217100000	1414200000	1406900000	1311900000	1391000000	0	794885000	1323550000	1.44473e+09	1374700000	0	1.57461e+08	9.0801e+07	9.25929e+07	9.05301e+07	Pantothenate synthetase (D8DWA8)	K01918	H	1	1.66508	1.81754	1.72943
A0A1H9J4B5	3515600000	3890900000	3165000000	4190200000	3955700000	4306500000	5390400000	6001200000	5026200000	6115800000	6030900000	5758800000	6397300000	5924900000	5673200000	6396900000	6612700000	7176500000	6220000000	5217700000	7119500000	8064000000	7850900000	7279900000	0	3.83732e+09	5720550000	6.36358e+09	6.95867e+09	0	3.90951e+08	3.92405e+08	4.82046e+08	9.76686e+08	Ribose-phosphate pyrophosphokinase (A0A1H9J4B5)	K00948	F	1	1.49077	1.65834	1.81342
D8DZK5	298830000	243700000	198540000	84716000	173570000	243470000	308730000	328850000	291840000	333320000	286660000	305360000	338290000	330190000	351980000	315870000	351330000	333420000	372800000	356040000	341670000	381360000	411310000	377470000	0	2.07138e+08	3.09127e+08	3.36847e+08	3.73442e+08	0	6.73945e+07	1.72832e+07	1.24963e+07	2.1701e+07	Ribulose-phosphate 3-epimerase (D8DZK5)	K01783	G	1	1.49237	1.6262	1.80287
D8DYD8	6232000000	5224900000	6230400000	2997300000	4187400000	3423200000	2261200000	2890600000	2449400000	2709500000	2731600000	2676800000	3295000000	3133400000	3157600000	3669100000	3593900000	3783300000	3532100000	2535000000	3903000000	4522100000	4616200000	3945800000	0	4.71587e+09	2619850000	3.43872e+09	3.84237e+09	0	1.2751e+09	2.06057e+08	2.54557e+08	6.92905e+08	Meso-diaminopimelate D-dehydrogenase (D8DYD8)	K03340	E	1	0.555539	0.72918	0.814774
D8DYW4	413840000	306580000	269860000	136100000	113610000	157550000	243320000	233190000	82791000	247900000	173470000	286570000	118610000	116250000	139460000	137390000	101740000	163430000	221280000	214490000	154800000	107550000	155970000	211170000	0	2.32923e+08	2.11207e+08	129480000	1.77543e+08	0	1.07092e+08	6.64018e+07	1.99059e+07	4.14134e+07	Uncharacterized protein (D8DYW4)	0	!S	1	0.906765	0.555891	0.762239
A0A1H9CU96	944600000	860660000	818610000	794730000	917200000	836430000	584300000	460560000	608630000	462680000	495630000	493130000	614800000	468790000	550540000	582750000	577560000	568770000	428380000	490770000	489740000	450600000	519830000	505780000	0	8.62038e+08	5.17488e+08	560535000	480850000	0	5.31246e+07	5.78598e+07	4.53007e+07	3.15873e+07	Uncharacterized protein (A0A1H9CU96)	0	!S	1	0.600308	0.650244	0.557806
D8DYF8	1137700000	1270700000	1262800000	1502800000	1566200000	1342200000	1773500000	1992100000	1874300000	1817700000	2025300000	1871900000	2675800000	2327200000	2232000000	2501000000	2309000000	2431500000	2352700000	1939400000	2813400000	2401200000	2480500000	2143700000	0	1.34707e+09	1.89247e+09	2412750000	2355150000	0	1.46665e+08	8.95057e+07	1.4611e+08	2.72455e+08	Carboxynorspermidine dehydrogenase (D8DYF8)	K00290	E	1	1.40488	1.79111	1.74835
D8E078	7389100000	8026600000	8131300000	9237100000	8510600000	8357600000	12577000000	14352000000	11882000000	14480000000	14987000000	14516000000	13441000000	14452000000	13467000000	14704000000	16122000000	16174000000	12417000000	13244000000	13351000000	17428000000	16309000000	15660000000	0	8.27538e+09	13799000000	1.47267e+10	1.47348e+10	0	5.56048e+08	1.14478e+09	1.10735e+09	1.83016e+09	Formate C-acetyltransferase (D8E078)	K00656	C	1	1.66748	1.77958	1.78056
D8DUR0	1722100000	1352600000	1117600000	260770000	809730000	1093600000	1888600000	1965600000	1030300000	2260100000	2021100000	2079000000	1148300000	1033700000	1539900000	1504700000	1408200000	1669600000	1608500000	2000700000	1464200000	1157200000	1360300000	1672200000	0	1059400000	1.87412e+09	1.38407e+09	1543850000	0	4.5274e+08	3.94371e+08	2.23342e+08	2.64228e+08	Dephospho-CoA kinase (D8DUR0)	0	!S	1	1.76904	1.30646	1.45729
D8DZF9	1208700000	1179400000	913030000	1763700000	1787600000	1809100000	2347800000	2229700000	2388500000	2382900000	2319500000	2472000000	2739700000	2396700000	2366300000	2592100000	2586500000	2509000000	2403000000	2402800000	2533200000	2528200000	2710200000	2732400000	0	1.44359e+09	2.35673e+09	2.53172e+09	2.55163e+09	0	3.56107e+08	7.36928e+07	1.26499e+08	1.30991e+08	Phenylalanine-tRNA ligase alpha subunit (D8DZF9)	K01889	J	1	1.63255	1.75377	1.76756
D8DY75	68241000	83531000	0	94483000	87962000	86615000	108410000	104350000	132070000	100550000	163410000	129520000	173110000	140560000	109890000	157300000	155200000	156020000	121910000	125500000	162430000	123410000	144800000	153590000	1	84166400	1.23052e+08	148680000	1.38607e+08	0	3.2363e+07	2.16888e+07	1.97405e+07	1.5874e+07	NitT/TauT family transport system substrate-binding protein (D8DY75)	0	P	1	1.462	1.7665	1.64682
D8DZ85	786340000	782810000	937010000	230770000	687280000	1006900000	972490000	940900000	1202900000	980170000	1004400000	967870000	1099300000	1195000000	1305000000	971870000	915540000	1012600000	1602500000	1202000000	1278800000	1188300000	1244700000	1301500000	0	7.38518e+08	1011455000	1.08322e+09	1.30297e+09	0	2.5037e+08	8.76315e+07	1.33817e+08	1.39669e+08	Rubrerythrin (D8DZ85)	0	C	1	1.36957	1.46675	1.7643
A0A1H9EJ52	457230000	306160000	282540000	0	0	0	569710000	362030000	0	342400000	650040000	705000000	185630000	227490000	366270000	341830000	289970000	453700000	364670000	730690000	335900000	369140000	560200000	924710000	4	0	525836000	310815000	5.47552e+08	1	1.82708e+08	2.38171e+08	8.89777e+07	2.18335e+08	Uncharacterized protein (A0A1H9EJ52)	0	!S	-	1.6918	1	1.76166
D8DUU2	256790000	217830000	202740000	310570000	233030000	184310000	139870000	136220000	197670000	133390000	158210000	187930000	184930000	116890000	183470000	133870000	105690000	122760000	128710000	167430000	132860000	116110000	119410000	134790000	0	2.34212e+08	1.58882e+08	1.41268e+08	1.33218e+08	0	4.10097e+07	2.54087e+07	3.14768e+07	1.67169e+07	DNA/RNA non-specific endonuclease (D8DUU2)	K01173	F	1	0.678368	0.603165	0.568795
D8DZB0	2266900000	2323100000	3258500000	2249100000	2279100000	1916100000	1409600000	1415600000	1037700000	1472200000	1478600000	1318100000	1174000000	1501700000	1411400000	1439400000	1782000000	1578900000	1451800000	1324700000	1447700000	1570700000	1437200000	1654000000	0	2.38213e+09	1355300000	1.48123e+09	1.48102e+09	0	4.14384e+08	1.51496e+08	1.83229e+08	1.05107e+08	Dihydroorotate dehydrogenase (D8DZB0)	K17828	F	1	0.568944	0.62181	0.621719
A0A1H9D8L0	109430000	78703000	207770000	1789800000	225470000	102960000	248620000	239210000	177090000	226940000	269530000	270810000	263570000	341150000	260160000	293870000	279800000	278220000	253040000	261260000	297450000	295400000	273130000	351920000	0	4.19022e+08	238700000	2.86128e+08	288700000	0	6.15451e+08	3.16604e+07	2.69973e+07	3.26222e+07	Uncharacterized protein (A0A1H9D8L0)	0	!S	1	0.56966	0.682848	0.688985
D8DT38	365650000	237140000	0	204100000	233330000	259660000	297930000	449280000	165460000	388130000	415110000	501740000	398560000	342520000	436500000	621610000	499660000	437110000	486140000	331850000	369190000	345670000	400550000	501340000	1	259976000	3.69608e+08	4.55993e+08	405790000	0	1.09426e+08	1.10328e+08	8.77943e+07	6.58717e+07	3-dehydroquinate dehydratase (D8DT38)	K03786	E	1	1.4217	1.75398	1.56087
D8DXK1	0	216640000	1539600000	1883100000	1285600000	1139500000	1740500000	1915900000	2002900000	1705600000	1965000000	2012900000	2565600000	1981900000	1767200000	1919700000	2224200000	2296700000	1834500000	1920700000	1873200000	1785800000	1594300000	1993400000	1	1212888000	1.89047e+09	2.12588e+09	1833650000	0	6.813e+08	1.22813e+08	2.65861e+08	1.25327e+08	Membrane protein involved in the export of O-antigen and teichoic acid (D8DXK1)	0	M	1	1.55865	1.75274	1.5118
D8DWK8	519390000	371510000	564730000	395250000	327230000	365990000	224120000	219510000	257360000	271040000	247530000	253500000	355070000	236690000	192770000	244880000	249280000	230250000	251850000	265020000	253890000	247400000	201210000	232390000	0	4.24017e+08	245510000	251490000	241960000	0	8.68097e+07	1.82284e+07	4.98257e+07	2.06302e+07	Putative lipoprotein (D8DWK8)	0	S	1	0.57901	0.593113	0.570638
D8DSW0	365070000	451860000	333350000	701900000	493120000	477470000	408580000	397850000	601060000	313980000	255330000	318870000	398760000	269380000	302930000	250790000	240620000	218580000	333920000	242690000	361420000	220800000	249380000	207820000	0	4.70462e+08	3.82612e+08	2.80177e+08	2.69338e+08	0	1.18588e+08	1.10755e+08	5.90462e+07	5.75887e+07	Beta-galactosidase (D8DSW0)	0	G	1	0.813269	0.595536	0.572498
D8DV44	0	0	0	0	0	0	295910000	352760000	281750000	152900000	173590000	212090000	406700000	475640000	361010000	296470000	280460000	298840000	608550000	246820000	588450000	395000000	435580000	287420000	6	0	2.44833e+08	3.53187e+08	426970000	1	0	7.09687e+07	6.99752e+07	1.3667e+08	Carbamoyl-phosphate synthase (glutamine-hydrolyzing) (D8DV44)	0	F	-	1	1.44256	1.74392
D8DZF2	113610000	82089000	116200000	0	0	65391000	182760000	170820000	135730000	175370000	153460000	168630000	91658000	87266000	142140000	160570000	130970000	157660000	163450000	142710000	111400000	123480000	104030000	142240000	2	94322500	1.64462e+08	1.28377e+08	1.31218e+08	0	4.77836e+07	1.55894e+07	2.92359e+07	2.03481e+07	Peptide methionine sulfoxide reductase MsrA (D8DZF2)	K07304	O	1	1.74361	1.36105	1.39117
A0A1H9J4F3	132390000	109000000	102270000	0	203010000	241520000	291430000	276510000	270700000	258190000	222460000	253300000	344240000	274800000	277360000	254330000	250140000	242930000	280900000	270230000	267040000	214780000	209300000	234020000	1	157638000	2.62098e+08	2.73967e+08	246045000	0	7.73215e+07	2.16253e+07	3.38308e+07	2.80264e+07	Thiamine-phosphate pyrophosphorylase (A0A1H9J4F3)	0	H	1	1.66266	1.73795	1.56082
D8DY69	141090000	141630000	158150000	117280000	146550000	109940000	84054000	69789000	93111000	79892000	87437000	56600000	72973000	74070000	80312000	90120000	87462000	69390000	82913000	70842000	86817000	69314000	85708000	85101000	0	1.35773e+08	78480500	79054500	8.01158e+07	0	1.67769e+07	1.21218e+07	7.63703e+06	7.20576e+06	Uncharacterized protein (D8DY69)	0	S	1	0.578026	0.582254	0.59007
D8DWN9	1931000000	1925200000	2304400000	2158900000	2135800000	1953700000	2872500000	2749500000	3069400000	3313800000	3330200000	3469700000	3866100000	3119800000	3252800000	3716200000	3660600000	3451700000	3163200000	3213400000	3428400000	4207300000	3694700000	3757300000	0	2.06817e+09	3.13418e+09	3511200000	3.57738e+09	0	1.41992e+08	2.59459e+08	2.62616e+08	3.5804e+08	NADH dehydrogenase I, d subunit (D8DWN9)	K13378	C	1	1.51544	1.69774	1.72974
D8DVS2	1380700000	1341600000	1509700000	1597000000	1292000000	1312200000	2169000000	2129300000	2302600000	1969600000	2305100000	2241300000	2349000000	2404700000	2107000000	2434300000	2578600000	2706700000	2125800000	2211100000	2273300000	2400900000	2194900000	2275000000	0	1.40553e+09	2186150000	2430050000	2.24683e+09	0	1.10917e+08	1.16312e+08	1.87169e+08	8.54921e+07	Membrane fusion protein, multidrug efflux system (D8DVS2)	K03585	V	1	1.55539	1.72892	1.59856
D8DU50	89945000	0	0	84159000	81393000	83524000	95956000	105680000	91478000	117170000	115420000	107730000	153960000	201370000	109110000	95651000	144040000	166220000	153290000	157820000	165490000	158120000	124250000	114970000	2	84755250	1.05572e+08	145058500	1.45657e+08	0	4.00376e+07	9.37438e+06	3.51958e+07	1.89509e+07	Argininosuccinate synthase (Citrulline-aspartateligase) (D8DU50)	K01940	E	1	1.24561	1.7115	1.71856
D8DTU7	74356000	57030000	71071000	70399000	70212000	64114000	38202000	40385000	38758000	38674000	41911000	0	59359000	38987000	48312000	42963000	42439000	40424000	42641000	47581000	45807000	45777000	55506000	44482000	1	6.78637e+07	39586000	45414000	4.69657e+07	0	5.71268e+06	1.48063e+07	6.87902e+06	4.10168e+06	Uroporphyrinogen decarboxylase (D8DTU7)	K01599	H	1	0.583317	0.669195	0.692059
D8DYX7	1064500000	672460000	1280800000	241400000	297330000	256560000	371300000	431810000	336540000	397120000	330150000	360810000	547040000	331390000	364540000	417930000	353460000	378000000	425120000	376700000	395860000	379680000	382700000	392300000	0	6.35508e+08	3.71288e+08	3.98727e+08	392060000	0	4.11317e+08	3.49756e+07	7.13527e+07	1.62494e+07	3-deoxy-manno-octulosonate cytidylyltransferase (D8DYX7)	K00979	M	1	0.584238	0.627414	0.616923
A0A1H8ZND7	156960000	145350000	247420000	55892000	120270000	132300000	275560000	258720000	163400000	240320000	281650000	247590000	181140000	139510000	221030000	241540000	184570000	280580000	250170000	319360000	212690000	169640000	210430000	279830000	0	143032000	244540000	2.08062e+08	2.40353e+08	0	5.67493e+07	3.9054e+07	4.56871e+07	4.92576e+07	Uncharacterized protein (A0A1H8ZND7)	0	!S	1	1.70969	1.45465	1.68042
D8DYU1	2953300000	3339900000	3369600000	2849400000	2827500000	2568600000	4690900000	5024600000	3810300000	4142500000	4594100000	4881700000	5281400000	4887300000	4849300000	5288000000	5164200000	5135600000	4708400000	3948300000	4939800000	5927800000	5393900000	4930400000	0	2.98472e+09	4.52402e+09	5.10097e+09	4.97477e+09	0	2.86199e+08	4.21551e+08	1.74033e+08	6.07141e+08	Aspartate-tRNA ligase (D8DYU1)	K01876	J	1	1.51573	1.70903	1.66675
D8DVS8	544380000	474950000	648690000	362730000	525390000	565330000	600760000	618030000	455340000	816170000	752170000	737040000	504830000	729730000	746300000	727910000	880800000	853660000	779360000	907430000	778760000	872840000	1045900000	947580000	0	520245000	6.63252e+08	7.40538e+08	888645000	0	8.75617e+07	1.19661e+08	1.21338e+08	9.38288e+07	GTP cyclohydrolase 1 (D8DVS8)	K01495	H	1	1.27488	1.42344	1.70813
A0A1H9HY13	125390000	68365000	97479000	65193000	0	58995000	71430000	70273000	76324000	66124000	54439000	67237000	116630000	110710000	102340000	107830000	63761000	103450000	134380000	81344000	143570000	128460000	111540000	90991000	1	83084400	6.76378e+07	1.00787e+08	115047500	0	3.84416e+07	6.75075e+06	1.72216e+07	2.27087e+07	Glucose-1-phosphate thymidylyltransferase (A0A1H9HY13)	K00973	M	1	0.814086	1.21307	1.38471
D8DXB8	667670000	543390000	856160000	233570000	383120000	512710000	988360000	949270000	524000000	1133600000	855590000	969780000	351950000	438670000	627620000	690160000	609440000	734800000	780500000	1058400000	526100000	436250000	570860000	812340000	0	532770000	9.03433e+08	575440000	6.97408e+08	0	1.97994e+08	1.88393e+08	1.36069e+08	2.09759e+08	HIT family protein (D8DXB8)	K02503	F, G	1	1.69573	1.08009	1.30902
D8DV48	1908700000	1825100000	1086400000	230320000	438730000	642130000	974750000	876860000	1010200000	1012500000	879450000	950010000	416660000	480040000	734640000	750760000	599700000	635780000	689010000	1002800000	471310000	443990000	440640000	678860000	0	1.0219e+09	9.50628e+08	602930000	6.21102e+08	0	6.51488e+08	5.54786e+07	1.22535e+08	2.00006e+08	Uncharacterized protein (D8DV48)	0	O	1	0.930259	0.590011	0.607793
A0A1H9GE28	802620000	989340000	1153100000	561820000	1099500000	1063300000	745730000	660110000	771050000	691110000	681350000	709410000	738950000	523720000	586610000	608950000	593070000	587400000	459620000	715120000	511070000	551530000	541360000	568170000	0	9.44947e+08	7.09793e+08	606450000	5.57812e+08	0	2.0422e+08	3.80142e+07	6.49901e+07	7.85172e+07	Outer membrane lipoprotein-sorting protein (A0A1H9GE28)	0	S	1	0.751146	0.641782	0.59031
D8DZ00	76391000	76070000	0	44719000	66450000	91868000	37451000	38866000	47118000	44479000	0	0	0	0	0	0	0	0	0	0	0	0	0	0	15	71099600	41978500	0	0	2	3.00395e+07	2.00518e+07	0	0	Peptidyl-prolyl cis-trans isomerase B (Cyclophilin B) (D8DZ00)	0	O	1	0.590418	-	-
D8DZB1	190170000	222770000	0	230460000	214950000	190100000	235590000	234800000	283140000	269580000	258920000	259130000	443940000	283390000	392060000	322600000	340610000	333510000	421200000	249200000	358240000	353410000	374460000	370630000	1	209690000	256860000	352685000	3.54523e+08	0	7.96205e+07	1.73248e+07	5.17981e+07	5.19787e+07	Chorismate synthase (D8DZB1)	K01736	E	1	1.22495	1.68194	1.6907
D8DW67	345180000	283350000	301420000	298340000	304850000	248950000	443470000	409290000	423680000	399730000	469660000	445410000	629410000	490340000	449020000	477590000	455650000	506560000	419760000	461990000	475870000	469480000	488250000	466720000	0	297015000	4.31873e+08	5.01428e+08	4.63678e+08	0	2.85756e+07	2.36498e+07	6.04692e+07	2.13189e+07	tRNA (5-methylaminomethyl-2-thiouridylate)-methyltransferase (D8DW67)	K00566	J	1	1.45405	1.68823	1.56113
D8DTG8	247780000	233980000	183480000	180090000	327020000	453600000	427540000	383310000	500950000	510690000	511030000	410570000	449200000	382910000	469390000	396600000	404000000	390110000	327020000	512330000	375330000	412230000	352050000	480750000	0	2.70992e+08	4.57348e+08	4.15368e+08	4.09952e+08	0	9.51447e+07	5.194e+07	3.22385e+07	6.69923e+07	Uncharacterized protein (D8DTG8)	0	!S	1	1.68768	1.53277	1.51278
A0A1H9AW64	53500000	52225000	68957000	68277000	94833000	90192000	54707000	42350000	62120000	24340000	35729000	0	96072000	99617000	67639000	0	0	32233000	135710000	57337000	114400000	45595000	51438000	26887000	3	7.13307e+07	43849200	73890250	71894500	0	1.63607e+07	2.04238e+07	4.12472e+07	3.92149e+07	Cellobiose 2-epimerase (A0A1H9AW64)	K16213	G	1	0.614731	1.03588	1.0079
D8DTI7	4915000000	4923700000	6773800000	2152000000	4785100000	5896300000	3975700000	3405800000	3919800000	4292200000	3862500000	3503600000	3627400000	2747100000	3259400000	2999800000	3199700000	3135100000	2695800000	3620300000	2697500000	2678500000	2783600000	3049400000	0	4907650000	3826600000	3.16142e+09	2920850000	0	1.41827e+09	2.97319e+08	2.6667e+08	3.37604e+08	Outer membrane lipoprotein carrier protein LolA (D8DTI7)	K03634	!S	1	0.779721	0.644181	0.595163
D8DUL3	2623500000	2395000000	2592800000	1800700000	2614200000	2466900000	2333700000	2473000000	2392400000	2127900000	1646900000	1625900000	3094300000	3871500000	3253900000	2664300000	2398600000	2401900000	5420700000	2174000000	4570200000	3276400000	3307000000	2409300000	0	2.41552e+09	2.09997e+09	2.94742e+09	3.52627e+09	0	2.87293e+08	3.44018e+08	5.24147e+08	1.14495e+09	Fructokinase (D8DUL3)	0	G	1	0.869365	1.2202	1.45984
D8DTZ8	0	0	0	0	0	0	79999000	44730000	145430000	48342000	49383000	123810000	172100000	0	43779000	0	39808000	0	70208000	0	48997000	39172000	44218000	41421000	10	0	81949000	0	48803200	2	0	3.94994e+07	6.08601e+07	2.08618e+07	Alpha-D-xyloside xylohydrolase (D8DTZ8)	K01811	G	-	1.67917	-	1
D8DSU5	235510000	166450000	198030000	118890000	217780000	268720000	430950000	314640000	339080000	285790000	349830000	294920000	347930000	284300000	323220000	322230000	330880000	330450000	274930000	340940000	299880000	278490000	260680000	312570000	0	2.00897e+08	3.35868e+08	3.23168e+08	2.94582e+08	0	4.83098e+07	4.80989e+07	1.931e+07	2.67557e+07	Haloacid dehalogenase superfamily, subfamily IA, variant 3 with third motif having DD or ED (D8DSU5)	0	S	1	1.67185	1.60863	1.46633
A0A1H9EHL1	544050000	612340000	519500000	807110000	700020000	817120000	1085300000	924640000	1335200000	1103000000	1146700000	1062600000	971790000	912560000	1026600000	1025500000	1098000000	1084100000	783390000	1061800000	892760000	958100000	999870000	1072700000	0	666690000	1.10957e+09	1.01976e+09	9.61437e+08	0	1.17698e+08	1.22014e+08	6.34216e+07	1.00298e+08	N-carbamoylputrescine amidase (A0A1H9EHL1)	K12251	S	1	1.6643	1.52958	1.4421
D8DWH7	663920000	711280000	1033300000	1017400000	1013800000	940840000	1250600000	1361700000	1202500000	1478600000	1474200000	1391000000	1455800000	1370800000	1267000000	1357700000	1441300000	1530500000	1332700000	1290000000	1394800000	1779600000	1666700000	1473100000	0	8.96757e+08	1.35977e+09	1403850000	1.48948e+09	0	1.51358e+08	1.0396e+08	8.37572e+07	1.77568e+08	Amidophosphoribosyltransferase (D8DWH7)	K00764	F	1	1.51632	1.56547	1.66097
D8DUL2	0	0	0	0	0	0	85629000	0	51323000	0	0	0	70353000	75511000	86404000	69000000	0	72257000	183190000	0	113520000	103010000	151210000	68318000	12	0	0	74705000	123849600	2	0	3.37649e+07	2.84186e+07	5.87039e+07	Fucose permease (D8DUL2)	K02429	G	-	-	1	1.65785
D8DU73	142800000	147010000	161060000	0	108740000	119740000	215170000	212670000	181420000	249070000	222470000	225550000	275980000	177330000	186060000	251310000	218040000	215000000	223030000	204500000	248510000	210280000	215730000	247060000	1	135870000	217725000	220620000	2.24852e+08	0	5.35206e+07	2.00682e+07	3.44317e+07	1.7156e+07	Dihydropteroate synthase (D8DU73)	K00796	H	1	1.60245	1.62376	1.6549
A0A1H9D4W2	896110000	928760000	1067800000	1236800000	1138800000	1173200000	812630000	779120000	1016700000	761810000	746690000	711820000	971580000	670980000	700740000	683060000	647300000	600820000	685390000	734570000	622830000	685220000	565150000	603600000	0	1.07358e+09	804795000	7.12413e+08	649460000	0	1.24713e+08	9.95762e+07	1.20121e+08	5.73497e+07	Tetratricopeptide repeat-containing protein (A0A1H9D4W2)	0	S	1	0.749638	0.663588	0.604949
D8DTB9	966350000	761330000	1102900000	900950000	1216100000	1042100000	1471200000	1547300000	1443500000	1477900000	1546200000	1597600000	1959000000	1568100000	1561200000	1552400000	1626300000	1618300000	1533300000	1592600000	1515500000	1841300000	1371100000	1343400000	0	9.98288e+08	1513950000	1647550000	1.53287e+09	0	1.45458e+08	5.36034e+07	1.42086e+08	1.63843e+08	Peptidyl-dipeptidase Dcp (D8DTB9)	K01284	E	1	1.51655	1.65037	1.53549
D8DYV6	3574700000	3499000000	3081600000	3707200000	4161700000	3719300000	5395200000	5741300000	5165900000	5525400000	5343900000	5689600000	6336600000	5534600000	5506500000	6084000000	6317100000	6025400000	5906400000	5074500000	6288100000	5720000000	6502400000	6052100000	0	3.62392e+09	5.47688e+09	5.96737e+09	5.92392e+09	0	3.20775e+08	1.9941e+08	3.35485e+08	4.55906e+08	Beta sliding clamp (D8DYV6)	K02338	L	1	1.51132	1.64666	1.63467
D8DTG6	1132100000	1321800000	1070500000	1317100000	1198000000	1217100000	1623100000	1587400000	1366600000	1543200000	1634900000	1714300000	1515300000	1895000000	1819000000	2039800000	2097300000	2034500000	1882800000	1550400000	2151900000	2113600000	2160300000	2076500000	0	1.20943e+09	1578250000	1900150000	1989250000	0	9.10044e+07	1.07888e+08	1.96274e+08	2.17067e+08	Uncharacterized protein (D8DTG6)	0	S	1	1.30495	1.57111	1.64478
D8DYC5	3640300000	3862200000	3280700000	2573600000	2711200000	2537600000	4328700000	4851000000	3795200000	4695900000	4106700000	4451100000	5219600000	4642200000	4477600000	4791500000	5151800000	5529000000	4803700000	3848800000	5275200000	5446000000	5406800000	5791600000	0	3.10093e+09	4.37143e+09	4.96862e+09	5095350000	0	5.24417e+08	3.52506e+08	3.62766e+08	6.29287e+08	Electron transfer flavoprotein beta subunit (D8DYC5)	K03521	C	1	1.40972	1.6023	1.64317
D8DXD0	499260000	430080000	294350000	430650000	450750000	390980000	630540000	634280000	611660000	673990000	657110000	633970000	771220000	594490000	659630000	675280000	725060000	654310000	602040000	603720000	738970000	675260000	657010000	701000000	0	4.16012e+08	6.40258e+08	6.79998e+08	663000000	0	6.32157e+07	2.00391e+07	5.59176e+07	4.93826e+07	Putative pyridoxine kinase (D8DXD0)	K00868	H	1	1.53904	1.63457	1.59371
D8DT41	77626000	75045000	0	0	0	0	296470000	289340000	0	295730000	348910000	416230000	98389000	129890000	218250000	250030000	185580000	328170000	228240000	282160000	196570000	183320000	310160000	355510000	5	0	329336000	2.01718e+08	2.59327e+08	1	3.59926e+07	1.30466e+08	7.60417e+07	6.19656e+07	Ribosome-binding factor A (D8DT41)	K02834	J	-	1.63265	1	1.28559
D8DXH5	596700000	615020000	602090000	389780000	532300000	479790000	838700000	763280000	900060000	773510000	890790000	787800000	1052200000	787570000	868020000	811560000	898130000	805190000	738760000	835350000	943180000	963240000	885070000	879110000	0	5.35947e+08	825690000	870445000	8.74118e+08	0	8.04675e+07	5.47594e+07	8.98157e+07	7.38037e+07	Cysteine desulfurase (D8DXH5)	K11717	E	1	1.54062	1.62413	1.63098
D8DUM2	0	0	0	0	0	0	95861000	105290000	121210000	70732000	87985000	83761000	161260000	150420000	147860000	197260000	116790000	147180000	147680000	76016000	169160000	103750000	159370000	104540000	6	0	9.41398e+07	1.53462e+08	1.26753e+08	1	0	1.60915e+07	2.38188e+07	3.39042e+07	CpsA (D8DUM2)	K03606	M	-	1	1.63015	1.34643
D8DW01	169170000	225190000	197190000	910750000	620440000	557950000	331700000	348640000	468330000	334070000	234510000	278590000	292360000	436530000	361810000	172500000	177520000	207400000	482240000	377470000	348600000	244180000	229380000	235980000	0	4.46782e+08	332640000	2.74687e+08	3.19642e+08	0	2.72718e+08	7.2136e+07	9.8748e+07	9.26119e+07	Alpha-L-arabinofuranosidase (D8DW01)	K01209	G	1	0.744525	0.614812	0.715431
D8DU96	52262000	198580000	409560000	169650000	125540000	91832000	271200000	234290000	239510000	208220000	212130000	245890000	370420000	331430000	263410000	268870000	225620000	241510000	300520000	233380000	276740000	288780000	316310000	251240000	0	1.74571e+08	2.35207e+08	2.83543e+08	2.77828e+08	0	1.15492e+08	2.11732e+07	5.09628e+07	2.82827e+07	Phospho-N-acetylmuramoyl-pentapeptide-transferase (D8DU96)	K01000	M	1	1.34734	1.62423	1.59149
A0A1H9J4K4	678380000	596880000	618540000	782270000	709610000	671800000	529780000	491750000	593680000	493220000	475420000	471930000	634040000	427140000	491930000	502550000	399950000	405550000	418450000	528200000	454800000	347520000	339170000	411010000	0	6.76247e+08	5.09297e+08	476860000	416525000	0	6.05633e+07	4.21315e+07	8.06897e+07	6.41819e+07	Carboxynorspermidine decarboxylase (A0A1H9J4K4)	K13747	E	1	0.753123	0.705157	0.615936
D8DW44	14234000000	14347000000	13733000000	8958300000	9345800000	9301700000	18776000000	17313000000	20330000000	19325000000	18409000000	19277000000	22089000000	18357000000	18617000000	17936000000	18031000000	17690000000	16105000000	19304000000	16503000000	17206000000	17003000000	18845000000	0	11653300000	18905000000	1.87867e+10	1.74943e+10	0	2.46167e+09	9.25791e+08	1.50644e+09	1.17875e+09	ATP synthase subunit beta (D8DW44)	K02112	C	1	1.62229	1.61213	1.50123
A0A1H8ZZV6	0	0	0	0	0	0	47522000	58301000	57455000	44578000	54111000	53462000	48895000	87151000	91162000	0	70041000	71178000	97291000	68357000	65989000	103080000	106590000	69849000	7	0	52571500	73685400	8.51927e+07	1	0	4.98719e+06	3.06744e+07	1.73773e+07	Anthranilate synthase component 1 (A0A1H8ZZV6)	K01657	E, H	-	1	1.40162	1.62051
D8DSW7	2009900000	2135500000	2098800000	3178400000	3678300000	3102300000	4520600000	4276600000	3762600000	3874100000	4118800000	4446200000	4136800000	4744600000	4334900000	4097300000	4292900000	4453600000	3797200000	4245400000	4375800000	4765900000	4247100000	4452900000	0	2.70053e+09	4.16648e+09	4343350000	4314050000	0	6.46029e+08	2.78881e+08	2.1563e+08	2.8971e+08	Dipeptidase D (D8DSW7)	K01270	E	1	1.54284	1.60833	1.59748
D8DXP7	1087400000	846800000	1006000000	921760000	984610000	986010000	1459200000	1669100000	1511900000	1632500000	1516900000	1581300000	1172600000	1521700000	1570900000	1721500000	1561600000	1612600000	1566800000	1499900000	1624300000	1441300000	1636200000	1522600000	0	9.72097e+08	1.56182e+09	1.52682e+09	1.54852e+09	0	7.41929e+07	7.29438e+07	1.70249e+08	6.86737e+07	Quinolinate synthase A (D8DXP7)	K03517	H	1	1.60665	1.57064	1.59297
A0A1H9I1D4	49082000	0	0	0	0	25317000	231060000	241880000	221340000	208440000	265940000	261610000	367180000	328360000	352870000	400930000	362060000	437060000	353460000	270580000	429870000	395920000	445050000	388850000	4	0	2.38378e+08	3.74743e+08	3.80622e+08	1	1.88302e+07	2.06227e+07	3.51592e+07	5.73368e+07	1,2-diacylglycerol 3-alpha-glucosyltransferase (A0A1H9I1D4)	0	M	-	1	1.57205	1.59671
D8DZ91	0	0	0	0	0	0	64235000	57156000	52128000	55806000	60347000	68025000	91132000	68419000	91044000	105880000	99450000	88253000	105720000	58095000	100410000	103890000	119090000	83530000	6	0	5.96162e+07	9.06963e+07	95122500	1	0	5.31066e+06	1.1617e+07	1.95661e+07	NTE family protein (D8DZ91)	K07001	T	-	1	1.52134	1.59558
A0A1H9J688	3707200000	3884300000	4256500000	649230000	1876900000	2936200000	2724700000	2476700000	1827500000	2505200000	2216700000	2203900000	1410300000	1707100000	2146900000	1988400000	1833500000	1790200000	2214500000	2907200000	1814200000	1507900000	1542500000	2100300000	0	2885055000	2.32578e+09	1.81273e+09	2.01443e+09	0	1.26314e+09	2.85523e+08	2.29701e+08	4.76764e+08	DUF4923 domain-containing protein (A0A1H9J688)	0	!S	1	0.806149	0.628318	0.69823
D8DTB3	5896500000	5698100000	3855800000	4109800000	4551100000	5768800000	3543900000	3687800000	4152600000	3886800000	3633100000	3454700000	3843200000	3532700000	3253300000	2834700000	3477000000	3499300000	3231400000	4007700000	2305500000	3076600000	2883700000	3285600000	0	4.98002e+09	3.72648e+09	3406700000	3131750000	0	8.34953e+08	2.32629e+08	3.08394e+08	5.07961e+08	Putative tetratricopeptide repeat domain protein (D8DTB3)	0	S	1	0.748287	0.684074	0.628863
D8DUI4	528300000	487200000	563340000	339770000	506630000	579470000	664130000	729960000	990240000	915720000	688290000	777440000	647690000	649560000	763380000	599670000	682250000	693520000	701890000	732300000	569980000	592740000	586290000	734770000	0	500785000	7.94297e+08	6.72678e+08	652995000	0	7.85346e+07	1.19542e+08	5.04015e+07	7.11089e+07	Uncharacterized protein (D8DUI4)	0	!S	1	1.5861	1.34325	1.30394
D8DUB2	368610000	355280000	326590000	614110000	521530000	397980000	282640000	231100000	327080000	274530000	302130000	257120000	419840000	250990000	247700000	309350000	264600000	265170000	229270000	285640000	312490000	267960000	273230000	271460000	0	4.30683e+08	279100000	2.92942e+08	2.73342e+08	0	1.02747e+08	3.06947e+07	6.02131e+07	2.46937e+07	Lipolytic enzyme, G-D-S-L family (D8DUB2)	0	E	1	0.64804	0.680179	0.63467
D8DU55	825660000	847600000	1059500000	1275100000	1286400000	1215400000	662980000	711110000	652790000	769520000	648350000	738240000	673720000	675890000	671940000	778790000	749080000	804500000	677070000	618480000	685110000	776390000	732570000	662700000	0	1.08494e+09	697165000	7.25653e+08	6.92053e+08	0	1.906e+08	4.58939e+07	5.42336e+07	5.05002e+07	Acetyl-CoA synthetase (D8DU55)	0	I	1	0.642582	0.66884	0.63787
D8DU69	0	0	0	0	0	0	59947000	71899000	63346000	52874000	56585000	60296000	111500000	78647000	64949000	77044000	72256000	62234000	112450000	58456000	120770000	99346000	104120000	75644000	6	0	60824500	7.77717e+07	95131000	1	0	5.93346e+06	1.62027e+07	2.15278e+07	2-dehydro-3-deoxygluconokinase (D8DU69)	K00874	G	-	1	1.27862	1.56402
D8DT68	5562000000	6075900000	5176000000	5056700000	4892100000	4334700000	3300000000	3354500000	3353200000	3230400000	3294000000	3419400000	3934300000	3604400000	3618400000	3851500000	3901600000	3782000000	3392000000	3134800000	3582900000	3985800000	3592800000	3495500000	0	5182900000	3325250000	3.78203e+09	3.53063e+09	0	5.41779e+08	5.93178e+07	1.2951e+08	2.55248e+08	Dipeptidase D (D8DT68)	K01270	E	1	0.641581	0.729714	0.681208
A0A1H9I011	0	0	0	0	0	0	106130000	137910000	81655000	110790000	109840000	140690000	100980000	156920000	132060000	164770000	180800000	165290000	182620000	130640000	231360000	165570000	201340000	158860000	6	0	114502500	1.50137e+08	1.78398e+08	1	0	2.0076e+07	2.63728e+07	3.20839e+07	Glycosyltransferase involved in cell wall biosynthesis (A0A1H9I011)	0	M	-	1	1.31121	1.55803
D8DVB1	486480000	705150000	569340000	319590000	280380000	400740000	287060000	312180000	310110000	317050000	306530000	248560000	276220000	480380000	323150000	179100000	200850000	313740000	525120000	308080000	460550000	247770000	272120000	336610000	0	460280000	296915000	2.95573e+08	358375000	0	1.46199e+08	2.35949e+07	9.84523e+07	1.00764e+08	TonB-dependent receptor, plug (D8DVB1)	0	P	1	0.645075	0.64216	0.778602
D8DY33	213920000	220880000	191120000	678220000	529420000	417870000	322080000	338110000	496240000	357260000	309950000	294820000	336880000	243870000	296890000	258230000	243310000	222530000	234500000	328690000	261430000	216390000	198100000	209950000	0	3.75238e+08	3.53077e+08	2.66952e+08	241510000	0	1.83092e+08	6.70221e+07	3.85731e+07	4.38896e+07	Beta-galactosidase (D8DY33)	K01190	G	1	0.94094	0.711419	0.643618
D8DYP4	4191000000	4380100000	4231000000	3167700000	3870200000	3559900000	2996600000	2858500000	2901600000	3055000000	2827000000	2648100000	3550900000	2428700000	2833900000	2685900000	2533400000	2304500000	2741200000	2803300000	2819900000	2245300000	2127600000	2387900000	0	3.89998e+09	2.88113e+09	2.72288e+09	2.52087e+09	0	4.23784e+08	1.3021e+08	4.07594e+08	2.78691e+08	Malonyl CoA-acyl carrier protein transacylase (D8DYP4)	K00645	I	1	0.738755	0.698178	0.646379
D8DW80	43401000	39326000	0	73295000	0	0	105070000	139320000	115870000	119050000	124330000	123750000	163680000	179510000	153070000	191430000	169080000	200620000	187650000	165250000	189240000	176930000	230870000	171850000	3	0	1.21232e+08	1.76232e+08	186965000	1	2.81223e+07	1.03105e+07	1.62362e+07	2.13463e+07	Glycerol-3-phosphate dehydrogenase (D8DW80)	K00057	C	-	1	1.45368	1.54221
A0A1H9I9T6	81833000	0	0	0	0	0	87385000	96572000	0	92325000	122740000	145380000	0	0	103320000	83310000	55063000	113150000	123750000	85911000	145380000	123060000	159190000	183400000	8	0	108880400	88710750	1.36782e+08	1	3.04974e+07	4.52605e+07	4.55793e+07	3.08093e+07	UPF0145 protein SAMN05444375 (A0A1H9I9T6)	0	S	-	1.22736	1	1.54189
D8DXL3	133590000	102630000	100900000	0	105160000	117760000	130220000	111070000	46279000	126950000	134150000	144900000	89224000	116750000	127460000	184150000	171890000	170960000	188270000	116370000	149190000	164130000	217620000	198940000	1	112008000	1.15595e+08	1.43406e+08	172420000	0	4.32279e+07	3.2586e+07	3.4475e+07	3.35349e+07	Acyl-CoA thioester hydrolase (D8DXL3)	K07107	S	1	1.03202	1.28032	1.53935
D8DT95	1810800000	1501400000	1531100000	1876600000	2106000000	1742800000	2613300000	2700000000	2748500000	2935700000	2681700000	2573400000	2662600000	2277400000	2373000000	2225800000	2176300000	2094100000	2269200000	2702400000	2181900000	1883900000	1734500000	1802600000	0	1761450000	2.70877e+09	2.30153e+09	2095750000	0	2.06335e+08	1.16422e+08	1.82805e+08	3.33379e+08	Phosphoribosylamine-glycine ligase (D8DT95)	K01945	F	1	1.53781	1.30661	1.18979
D8DYE5	366640000	358310000	495950000	352750000	494500000	473990000	263830000	281770000	305170000	260830000	242280000	304910000	251440000	309980000	326290000	303550000	289650000	268940000	347620000	267850000	373450000	324060000	328270000	338660000	0	423690000	276465000	2.91642e+08	329985000	0	6.4971e+07	2.32162e+07	2.52128e+07	3.20787e+07	Mannose-6-phosphate isomerase (D8DYE5)	K01809	G	1	0.652517	0.688337	0.778836
D8DV75	247330000	234880000	199690000	138630000	217860000	285010000	331650000	355800000	373640000	349960000	291280000	324120000	255370000	254390000	286750000	312340000	273300000	267720000	248290000	301860000	281810000	261650000	221460000	284500000	0	2.20567e+08	3.37742e+08	2.74978e+08	266595000	0	4.51495e+07	2.62851e+07	1.99931e+07	2.64336e+07	Phosphoglycolate phosphatase (D8DV75)	K01091	S	1	1.53125	1.24669	1.20868
D8DXV9	519080000	404410000	427630000	103060000	268850000	401900000	403180000	324440000	348800000	413000000	407470000	371550000	180630000	187450000	311320000	295950000	281720000	229400000	246510000	423570000	228710000	225050000	183990000	246470000	0	354155000	3.78073e+08	247745000	259050000	0	1.33996e+08	3.28897e+07	5.16337e+07	7.64775e+07	Uncharacterized protein (D8DXV9)	0	!S	1	1.06754	0.699538	0.731459
D8DXA3	0	112320000	48196000	0	67012000	58009000	54090000	55415000	0	57270000	51581000	41372000	37337000	51448000	56318000	0	43541000	45993000	59153000	47709000	53165000	44046000	47120000	43134000	4	71384250	51945600	46927400	49054500	0	3.917e+07	2.00231e+07	1.84756e+07	5.54626e+06	Carbonate dehydratase (D8DXA3)	K01673	P	1	0.72769	0.657392	0.687189
D8DZF4	0	0	0	0	0	0	87115000	79773000	45760000	84345000	70735000	89814000	106620000	84943000	97269000	122180000	100410000	108360000	93556000	0	119470000	124930000	133980000	108010000	7	0	76257000	103297000	115989200	1	0	1.49445e+07	1.13636e+07	4.50812e+07	DNA ligase (D8DZF4)	K01972	L	-	1	1.35459	1.52103
D8DVH4	0	0	0	0	55996000	61384000	224610000	268370000	199600000	200430000	241080000	239250000	292680000	255240000	259380000	305140000	263140000	318180000	358580000	217400000	355030000	352890000	441990000	361570000	4	0	228890000	2.82293e+08	347910000	1	2.77104e+07	2.4155e+07	2.42949e+07	6.61562e+07	Glycosyltransferase involved in cell wall biosynthesis (D8DVH4)	0	M	-	1	1.23331	1.51999
A0A1H9JYE1	28683000000	26586000000	21337000000	12503000000	14359000000	19032000000	31673000000	30581000000	17078000000	34514000000	35689000000	36586000000	21520000000	17263000000	22626000000	23047000000	20172000000	24071000000	23954000000	33660000000	20769000000	17524000000	25239000000	34494000000	0	2.04167e+10	3.10202e+10	2.14498e+10	25940000000	0	5.89461e+09	6.58263e+09	2.23503e+09	6.25531e+09	50S ribosomal protein L7/L12 (A0A1H9JYE1)	K02935	J	1	1.51936	1.0506	1.27053
A0A1H9CHY6	52746000	73267000	0	54275000	0	80015000	65256000	61661000	97229000	74640000	87189000	59368000	0	43753000	52645000	50517000	53741000	44682000	0	66947000	0	48774000	45445000	55130000	5	65075750	7.42238e+07	49067600	54074000	0	3.21596e+07	1.38831e+07	1.86663e+07	2.63567e+07	Uncharacterized protein (A0A1H9CHY6)	0	!S	1	1.14058	0.754007	0.830939
D8DWS4	0	0	0	0	0	0	92821000	66212000	71085000	56352000	65829000	72357000	0	86415000	88421000	118260000	117120000	124120000	104230000	0	100140000	77400000	100630000	77497000	8	0	70776000	106867200	91979400	1	0	1.112e+07	4.24427e+07	3.59722e+07	Putative membrane protein (D8DWS4)	0	!S	-	1	1.50994	1.29958
D8DST4	1171100000	1400700000	1482400000	1123800000	1122400000	965010000	1561900000	1595800000	1627700000	1599000000	1580600000	1519300000	1778500000	1771400000	1694300000	1611300000	1508900000	1576800000	1804300000	1846800000	2032500000	1793700000	1851300000	1629600000	0	1.2109e+09	1.58072e+09	1.65687e+09	1.82637e+09	0	1.76636e+08	3.39001e+07	9.97455e+07	1.18182e+08	Flavodoxin (D8DST4)	0	C	1	1.3054	1.36829	1.50827
D8DWG8	892780000	988220000	993670000	1905100000	1932000000	1998300000	1259100000	1200400000	1896400000	1304400000	1158100000	1051500000	1613700000	1092500000	1115300000	1169500000	1155900000	976180000	1048200000	1274500000	899060000	827330000	845530000	880960000	0	1.45168e+09	1311650000	1187180000	9.62597e+08	0	4.95316e+08	2.73368e+08	2.00774e+08	1.56692e+08	Dipeptidyl-peptidase IV (D8DWG8)	K01278	E	1	0.90354	0.817798	0.663092
D8DYR9	446210000	349200000	407250000	333640000	364220000	358350000	506570000	511650000	667520000	579580000	536180000	594730000	604200000	509220000	544650000	567100000	529200000	451540000	563510000	513890000	535980000	419790000	491770000	577490000	0	3.76478e+08	5.66038e+08	5.34318e+08	5.17072e+08	0	3.84438e+07	5.5814e+07	4.75626e+07	5.20872e+07	Threonine synthase (D8DYR9)	K01733	E	1	1.50351	1.41925	1.37344
D8DZW7	274690000	234310000	266610000	231010000	194470000	205470000	177720000	160230000	202400000	202800000	181870000	198700000	205860000	167250000	177160000	148540000	146610000	149390000	150780000	192790000	123730000	150330000	125840000	192630000	0	2.34427e+08	1.87287e+08	1.65802e+08	1.56017e+08	0	2.91651e+07	1.55578e+07	2.11006e+07	2.80049e+07	Lipopolysaccharide-assembly, LptC-related (D8DZW7)	0	S	1	0.798914	0.707265	0.665524
D8DVC4	259500000	228850000	216970000	70894000	167480000	148420000	110460000	126450000	81041000	147240000	144380000	125310000	0	92010000	0	150300000	129510000	170460000	113830000	155770000	105800000	111540000	102930000	137050000	2	182019000	1.2248e+08	135570000	1.21153e+08	0	6.20579e+07	2.22789e+07	6.81593e+07	1.89951e+07	Acyl-CoA thioester hydrolase (D8DVC4)	K07107	S	1	0.672898	0.744812	0.665608
D8DTR7	357220000	311110000	278980000	0	165290000	280720000	225300000	227220000	155470000	283360000	238040000	237450000	156170000	103870000	174220000	272310000	203480000	203940000	198470000	281640000	143320000	123110000	172730000	195540000	1	278664000	2.27807e+08	185665000	1.85802e+08	0	1.18879e+08	3.76898e+07	5.13973e+07	5.05736e+07	Transcription elongation factor GreA (D8DTR7)	K03624	K	1	0.817496	0.666268	0.666759
D8DVX8	0	0	0	0	0	0	70458000	65871000	31124000	0	89803000	78946000	120180000	0	112960000	65989000	81095000	123310000	81874000	70390000	119420000	43704000	52037000	63464000	8	0	67240400	100706800	7.18148e+07	1	0	3.09043e+07	4.29763e+07	2.45648e+07	Acetyltransferase (GNAT) family protein (D8DVX8)	0	S	-	1	1.49771	1.06803
D8DZI2	1521500000	1289100000	1084100000	1766800000	1501200000	1443700000	1750900000	1941800000	1625900000	2143600000	2065400000	2097100000	1346900000	2087900000	2166500000	2195500000	2137100000	2045100000	2136500000	2086200000	2137900000	2114300000	2125500000	2217200000	0	1434400000	1937450000	1996500000	2.13627e+09	0	2.10732e+08	1.89842e+08	2.94665e+08	4.01208e+07	Tryptophan-tRNA ligase (D8DZI2)	K01867	J	1	1.3507	1.39187	1.48931
D8DYY0	0	43064000	0	0	0	0	171480000	187900000	213090000	164900000	169440000	178440000	302610000	248960000	221100000	249950000	220060000	212830000	256480000	171770000	329360000	353400000	252010000	251190000	5	0	180875000	242585000	269035000	1	1.6049e+07	1.61623e+07	3.04199e+07	5.91368e+07	1,4-alpha-glucan branching enzyme (D8DYY0)	K00700	G	-	1	1.34117	1.48741
D8DVW1	195500000	209010000	191020000	298040000	231930000	207970000	208040000	161390000	93306000	202970000	155930000	195660000	0	201640000	179660000	187560000	153920000	172990000	132350000	158150000	155540000	0	152370000	0	3	222245000	1.69549e+08	179154000	149602500	0	3.63041e+07	3.94659e+07	6.83107e+07	7.10104e+07	Uncharacterized protein (D8DVW1)	0	!S	1	0.762894	0.80611	0.673142
D8E021	900090000	1004700000	429800000	1873100000	1384400000	1283800000	1185300000	944770000	1673100000	1273000000	1143800000	1148800000	1410600000	756920000	1083100000	978080000	1039000000	823480000	646100000	1262300000	701830000	635600000	734240000	981520000	0	1.14598e+09	1.22813e+09	1.0152e+09	8.26932e+08	0	4.46818e+08	2.2194e+08	2.10698e+08	2.26198e+08	5'-nucleotidase, C-terminal domain (D8E021)	0	F	1	1.07168	0.885875	0.721592
D8DU58	439150000	265600000	305090000	242160000	192320000	211970000	348900000	394010000	355440000	349100000	359430000	318350000	368880000	355300000	427230000	462270000	438320000	400480000	372440000	330660000	425230000	425650000	408240000	395960000	0	2.76048e+08	354205000	4.08747e+08	393030000	0	8.14654e+07	2.2185e+07	3.78488e+07	3.33036e+07	N-acetylornithine carbamoyltransferase (Aotcase) (D8DU58)	K13043	E	1	1.28313	1.48071	1.42377
A0A1H9EMI6	4444800000	5856400000	4378400000	11265000000	9002900000	7280500000	6050100000	5518400000	7845700000	7590900000	7292000000	5728800000	7017900000	5106800000	5729700000	5490400000	5810000000	5054400000	3790700000	6153100000	4836300000	4428700000	4324900000	4985800000	0	7038000000	6.67098e+09	5.70153e+09	4753250000	0	2.48266e+09	9.32159e+08	6.53509e+08	7.34379e+08	Aminopeptidase C (A0A1H9EMI6)	K01372	E	1	0.947852	0.810107	0.675369
D8DZT8	91576000	75429000	107790000	131770000	117380000	89390000	71847000	60809000	56344000	81555000	67845000	76101000	0	99283000	75162000	82870000	68393000	100990000	89008000	90985000	95346000	101470000	110240000	90845000	1	102222500	69083500	85339600	9.63157e+07	0	1.88402e+07	8.60926e+06	3.39246e+07	7.45141e+06	Glutamine cyclotransferase-related protein (D8DZT8)	0	S	1	0.675815	0.834842	0.942216
D8DZJ5	44794000	0	0	0	0	0	205750000	204680000	202710000	145330000	184080000	211520000	264400000	349060000	269970000	258440000	237300000	265280000	314570000	200530000	338900000	286710000	328980000	237330000	5	0	192345000	274075000	2.84503e+08	1	1.66937e+07	2.26777e+07	3.51364e+07	5.02044e+07	Glycogen debranching enzyme-related protein (D8DZJ5)	0	G	-	1	1.42491	1.47913
D8DYF9	274580000	244260000	279330000	207450000	320220000	297200000	235990000	227560000	210290000	235420000	222780000	205330000	213630000	214240000	201040000	167700000	155640000	173600000	190280000	274310000	174940000	144780000	152090000	164350000	0	2.70507e+08	222895000	1.87642e+08	1.83458e+08	0	3.63855e+07	1.16729e+07	2.30265e+07	4.32401e+07	Uncharacterized protein (D8DYF9)	0	!S	1	0.823991	0.693667	0.678203
D8DWA1	6765200000	6498600000	5873300000	8786600000	10203000000	9287900000	5567900000	5828200000	6189000000	5934400000	5172300000	5570000000	5547600000	5692700000	5645800000	5447600000	5028100000	4978300000	6346200000	5798200000	5635400000	5002200000	4977600000	5040500000	0	7.90243e+09	5710300000	5.39002e+09	5.46668e+09	0	1.6008e+09	3.22149e+08	2.84513e+08	5.08019e+08	DUF4301 domain-containing protein (D8DWA1)	0	!S	1	0.7226	0.682071	0.691772
D8DVN1	120460000	86195000	88289000	59624000	0	0	57893000	56682000	82084000	49455000	65637000	77631000	0	97261000	85819000	109000000	99316000	84015000	98200000	72848000	74566000	101650000	100450000	86072000	3	88642000	64897000	95082200	8.89643e+07	0	4.53451e+07	1.16411e+07	3.64201e+07	1.19273e+07	Uncharacterized protein (D8DVN1)	0	!S	1	0.732125	1.07265	1.00364
D8DUU3	5265200000	4430800000	4317500000	2152600000	2752900000	3650900000	4218200000	4275900000	1923800000	5769500000	4091400000	5350900000	2440300000	1920700000	3007700000	3403800000	3018800000	3719500000	3695300000	4855500000	2227900000	2404300000	3740800000	5637200000	0	3761650000	4.27162e+09	2.91847e+09	3.76017e+09	0	1.05169e+09	1.22175e+09	5.94336e+08	1.21887e+09	50S ribosomal protein L31 type B (D8DUU3)	K02909	J	1	1.13557	0.775847	0.999606
D8DZP4	0	0	0	0	0	0	116710000	95187000	96846000	103830000	84719000	131690000	201000000	117970000	121280000	169010000	155980000	154570000	169040000	85093000	172840000	155180000	184530000	150740000	6	0	1.0483e+08	1.53302e+08	1.52904e+08	1	0	1.54098e+07	2.82972e+07	3.23167e+07	Putative lipopolysaccharide biosynthesis protein (D8DZP4)	0	M	-	1	1.46238	1.45858
D8DX55	0	0	0	0	0	0	49229000	49846000	0	43323000	47298000	39889000	0	65527000	61290000	78577000	62829000	0	55309000	55485000	54727000	80461000	82674000	0	10	0	45917000	67055750	65731200	1	0	1.74564e+07	3.20975e+07	2.72005e+07	AAA domain (Dynein-related subfamily) (D8DX55)	K07452	V	-	1	1.46037	1.43152
D8DYY5	180770000	198450000	153920000	144600000	128750000	101400000	113330000	109440000	146470000	118180000	102450000	123420000	153720000	0	106880000	116790000	110870000	117300000	0	136090000	89948000	100560000	82871000	109380000	2	151315000	1.18882e+08	121112000	103769800	0	3.19944e+07	1.39772e+07	4.76574e+07	4.22052e+07	Glyoxylase, beta-lactamase superfamily II (D8DYY5)	K01069	S	1	0.785657	0.800397	0.685787
D8DWC9	0	0	265140000	0	0	0	244710000	230930000	233030000	228150000	215380000	265390000	280430000	340480000	294040000	361920000	354730000	349880000	350700000	283090000	359760000	367670000	393780000	307720000	5	0	236265000	3.30247e+08	3.43787e+08	1	9.88118e+07	1.56021e+07	3.13194e+07	3.7322e+07	Putative penicillin-binding protein, D-alanyl-D-alanine carboxypeptidase (D8DWC9)	K07259	M	-	1	1.39778	1.45509
D8DU68	0	0	0	0	0	0	45615000	34975000	0	58910000	53267000	52587000	0	58422000	59753000	78860000	71027000	84756000	56390000	54549000	83691000	70593000	83733000	79430000	8	0	49070800	70563600	7.13977e+07	1	0	1.97654e+07	2.79407e+07	1.20938e+07	Ser/Thr protein phosphatase family protein (D8DU68)	K03269	S	-	1	1.438	1.45499
D8DWF1	70693000	77887000	0	0	80301000	0	83980000	88041000	105840000	149920000	129260000	162190000	145960000	118850000	121160000	207680000	175640000	191400000	98403000	158140000	149650000	166340000	277260000	192120000	3	0	1.19872e+08	160115000	1.73652e+08	1	3.82558e+07	2.96653e+07	3.39187e+07	5.4173e+07	GYF (D8DWF1)	0	!S	-	1	1.33572	1.44865
D8DXT7	511630000	455010000	770050000	248580000	365760000	356290000	351570000	299950000	288120000	283270000	309450000	343290000	281950000	311730000	326480000	377580000	353180000	368850000	327610000	355240000	292240000	377150000	329490000	375630000	0	451220000	3.12608e+08	3.36628e+08	3.42893e+08	0	1.64669e+08	2.61087e+07	3.34212e+07	2.9935e+07	Uncharacterized ACR, YkgG family COG1556 (D8DXT7)	0	S	1	0.692807	0.74604	0.759925
D8DYS1	0	104130000	0	18791000	0	0	293260000	333600000	319140000	291270000	335720000	364110000	400090000	423200000	441040000	467240000	526220000	537640000	494470000	329830000	479120000	462890000	532950000	421560000	4	0	322850000	465905000	453470000	1	3.80305e+07	2.53976e+07	5.09235e+07	6.4614e+07	Bifunctional aspartokinase/homoserine dehydrogenase I (D8DYS1)	K12524	E	-	1	1.4431	1.40458
D8DXI5	378880000	398240000	359970000	436300000	407310000	304460000	531930000	510510000	381750000	509890000	524220000	492330000	492710000	560690000	580600000	534510000	588700000	539910000	499970000	485130000	505600000	583170000	453490000	572870000	0	380860000	4.91772e+08	549520000	516705000	0	4.15382e+07	5.07446e+07	3.20698e+07	4.64912e+07	Putative lipoprotein (D8DXI5)	0	O	1	1.29121	1.44284	1.35668
D8DYQ3	1088100000	859810000	923990000	917770000	808490000	727350000	899590000	1092400000	885280000	1092400000	922600000	1058600000	1084400000	1338900000	1085900000	1043500000	1073800000	1172800000	1339100000	950960000	1455000000	1373100000	1431300000	1107500000	0	887585000	9.91812e+08	1.13322e+09	1276160000	0	1.11912e+08	9.06833e+07	1.00062e+08	1.84216e+08	Sugar (Pentulose or hexulose) kinase (D8DYQ3)	0	G	1	1.11743	1.27674	1.43779
D8DUK2	731490000	535160000	373950000	179290000	223220000	283620000	558100000	510370000	249570000	477880000	492150000	581540000	292100000	238270000	367840000	394650000	305120000	400590000	396900000	459770000	326100000	209330000	346190000	456080000	0	3.87788e+08	4.78268e+08	333095000	3.65728e+08	0	1.92114e+08	1.08447e+08	5.91703e+07	8.6015e+07	Dinitrogenase iron-molybdenum cofactor biosynthesis (D8DUK2)	0	O	1	1.23332	0.858961	0.943113
D8DXU8	0	0	0	0	55619000	0	115000000	93499000	119080000	88813000	96122000	126300000	156770000	195260000	158720000	142600000	109230000	153510000	124260000	113540000	159300000	154060000	150880000	117220000	5	0	106469000	1.52682e+08	1.36543e+08	1	2.0728e+07	1.42133e+07	2.53524e+07	1.86354e+07	Cation efflux system protein CzcA (D8DXU8)	K15726	P	-	1	1.43405	1.28247
D8DTL2	52382000	71098000	48044000	99816000	64817000	57837000	80564000	50693000	62461000	48178000	56127000	54469000	56373000	45560000	47613000	52059000	39478000	44285000	45144000	62400000	48409000	35578000	37622000	0	1	6.56657e+07	5.87487e+07	4.75613e+07	45830600	0	1.70526e+07	1.07355e+07	5.44606e+06	1.91683e+07	Putative rubredoxin (D8DTL2)	K13075	S	1	0.894663	0.724295	0.697939
D8DX01	106930000	98041000	115290000	110370000	123330000	87093000	75265000	48367000	103750000	88306000	57305000	0	73546000	0	0	0	0	0	0	61009000	0	0	0	0	11	1.06842e+08	74598600	0	0	2	1.17129e+07	3.33236e+07	2.7409e+07	2.27367e+07	Penicillin-binding protein 2 (D8DX01)	0	M	1	0.698212	-	-
D8DZJ0	73217000	88661000	0	0	0	0	185780000	156740000	0	137550000	124950000	169110000	92940000	138690000	182520000	186040000	171210000	190400000	302760000	158700000	238680000	162890000	250240000	215340000	5	0	154826000	160300000	221435000	1	3.84146e+07	6.10093e+07	3.46065e+07	5.02348e+07	Large-conductance mechanosensitive channel (D8DZJ0)	K03282	M	-	1	1.03536	1.43022
A0A1H9IPB9	0	0	0	0	0	0	15139000	0	0	13819000	0	13782000	0	15001000	16872000	17100000	16725000	0	14924000	0	24247000	0	34222000	20465000	13	0	0	16424500	23464500	2	0	7.1373e+06	7.77237e+06	1.24658e+07	ATPase (A0A1H9IPB9)	K06921	S	-	-	1	1.42863
D8DUT2	611010000	666040000	372530000	521170000	466080000	421280000	408250000	338610000	523780000	414240000	414260000	413600000	441580000	382800000	424620000	308130000	334720000	287160000	369830000	499280000	339890000	258610000	335150000	338460000	0	509685000	418790000	3.63168e+08	356870000	0	1.02773e+08	5.42079e+07	5.7628e+07	7.2114e+07	Putative lipoprotein (D8DUT2)	0	S	1	0.821664	0.712535	0.700178
D8DU70	6564900000	5605100000	8110800000	3749600000	4792200000	3808600000	3838700000	4216600000	3336100000	4152600000	3448000000	3864400000	4683700000	4489000000	4185700000	4499900000	4109900000	4432900000	4311600000	4081100000	4675600000	4360500000	4228700000	3983000000	0	5.43853e+09	3809400000	4.40018e+09	4.27342e+09	0	1.54728e+09	3.27135e+08	1.95598e+08	2.21405e+08	Acetate kinase (D8DU70)	K00925	C	1	0.700446	0.809075	0.785766
D8DUL5	64361000	64171000	105350000	96768000	144210000	107930000	0	74723000	79527000	60630000	0	71992000	93111000	0	64560000	64681000	46280000	71689000	91239000	72645000	94547000	0	63155000	52199000	4	9.71317e+07	71718000	68064200	74757000	0	2.7571e+07	3.42807e+07	2.88657e+07	3.15394e+07	Proline iminopeptidase (D8DUL5)	K01259	E	1	0.738359	0.700742	0.769646
D8DTM3	1047800000	881850000	1095200000	1495800000	1704400000	1539700000	1660000000	1688100000	1750900000	1642100000	1787100000	1778800000	2226900000	1762700000	1776000000	1760000000	1726800000	1820700000	1794600000	1551800000	1974700000	1641700000	1784100000	1712200000	0	1294125000	1.71783e+09	1.84552e+09	1.74318e+09	0	2.99868e+08	5.71147e+07	1.72804e+08	1.32793e+08	Histidinol-phosphate aminotransferase (D8DTM3)	0	E	1	1.32741	1.42607	1.347
D8DYB3	47772000	27082000	0	0	0	0	134990000	144730000	0	131650000	213960000	245400000	121490000	123030000	141450000	106190000	91874000	148960000	156980000	173800000	63826000	0	0	189130000	7	0	174146000	1.22166e+08	145934000	1	1.86268e+07	7.76091e+07	1.94244e+07	7.94793e+07	Uncharacterized protein (D8DYB3)	0	!S	-	1.42549	1	1.19456
D8DYZ6	0	0	0	0	0	0	93250000	82232000	60882000	79972000	114410000	88648000	104210000	79503000	89162000	90310000	109020000	124240000	60018000	51834000	73897000	67698000	73993000	91666000	6	0	8.65657e+07	99407500	69851000	1	0	1.60532e+07	1.48101e+07	1.24857e+07	Macrolide export ATP-binding/permease protein MacB (D8DYZ6)	K02003	V	-	1.23929	1.42314	1
D8DZN3	0	0	0	0	0	0	0	34097000	33373000	29703000	32151000	34121000	42084000	40989000	45754000	40640000	54171000	55007000	0	33659000	59092000	58320000	0	34657000	9	0	32689000	4.64408e+07	46432000	1	0	1.22759e+07	5.99945e+06	2.40762e+07	Nucleoside-diphosphate-sugar epimerase (D8DZN3)	0	M	-	1	1.42069	1.42042
D8DXC9	0	0	0	0	0	0	0	45359000	0	63932000	78327000	83830000	63827000	0	0	129710000	79710000	101670000	0	50378000	67384000	0	68797000	78265000	12	0	67862000	93729250	66206000	1	0	3.42215e+07	4.85831e+07	3.22706e+07	AspT/YidE/YbjL antiporter duplication domain-containing protein (D8DXC9)	K07085	P	-	1.02501	1.41572	1
D8DWE7	191680000	200720000	225720000	289780000	198290000	201190000	181280000	161350000	202140000	139770000	185990000	185700000	224840000	204730000	242610000	250740000	204160000	215690000	260190000	257430000	247420000	234880000	248840000	246000000	0	2.17897e+08	1.76038e+08	223795000	2.49127e+08	0	3.38484e+07	2.01341e+07	1.77756e+07	8.23692e+06	Putative lipoprotein (D8DWE7)	0	!S	1	0.807898	1.02707	1.14332
A0A1H9BYT5	293270000	390670000	357100000	345680000	269770000	290790000	214490000	229250000	263570000	236890000	261210000	225520000	248030000	208710000	264550000	234970000	278410000	284680000	206020000	239750000	231480000	208520000	252630000	241500000	0	3.24547e+08	2.38488e+08	253225000	2.29983e+08	0	4.28113e+07	1.81538e+07	2.61208e+07	1.72146e+07	Septal ring factor EnvC, activator of murein hydrolases AmiA and AmiB (A0A1H9BYT5)	0	M	1	0.734835	0.780242	0.708629
D8DTR5	15636000000	20297000000	17873000000	25228000000	18601000000	18252000000	28276000000	26652000000	25529000000	28977000000	26947000000	27082000000	29931000000	29980000000	23654000000	20259000000	23139000000	23493000000	28728000000	31050000000	26224000000	20158000000	19442000000	21980000000	0	19314500000	2.72438e+10	25076000000	24597000000	0	2.97719e+09	1.11613e+09	3.63097e+09	4.36808e+09	Putative lipoprotein (D8DTR5)	0	S	1	1.41054	1.2983	1.2735
D8DWH2	0	0	0	0	0	0	96199000	79370000	97745000	67016000	77142000	105450000	115260000	117350000	140150000	128330000	130530000	105620000	92970000	83535000	122880000	116100000	150510000	117370000	6	0	8.71537e+07	1.22873e+08	1.13894e+08	1	0	1.35098e+07	1.13507e+07	2.15944e+07	Glycosyltransferase, group 2 family (D8DWH2)	K07011	M	-	1	1.40985	1.30682
D8DYJ1	0	0	0	0	0	0	116490000	0	103580000	80542000	92569000	93243000	146450000	145710000	110090000	138040000	142010000	130680000	139130000	91268000	144990000	151510000	168100000	126350000	7	0	97284800	1.35497e+08	1.36891e+08	1	0	3.78909e+07	1.25292e+07	2.39823e+07	Glutamate synthase (NADPH/NADH) small chain (D8DYJ1)	K00266	C	-	1	1.39278	1.40712
D8DWI9	120820000	43962000	0	81522000	0	0	311850000	344020000	281900000	273160000	317670000	297620000	324140000	449790000	360570000	419240000	401460000	390750000	473450000	282120000	562620000	449050000	417650000	383550000	3	0	304370000	3.90992e+08	4.28073e+08	1	4.66637e+07	2.35566e+07	4.03309e+07	8.56302e+07	AAA (D8DWI9)	K07133	S	-	1	1.28459	1.40642
A0A1H9JBF0	0	0	0	0	0	0	48368000	0	34819000	0	27906000	37816000	47901000	68950000	52968000	49683000	0	41732000	62038000	36307000	55334000	44317000	46078000	21632000	9	0	37227250	52246800	4.42843e+07	1	0	1.85516e+07	2.11751e+07	1.3021e+07	His Kinase A (Phospho-acceptor) domain-containing protein (A0A1H9JBF0)	0	T	-	1	1.40346	1.18957
D8DZ03	467480000	489100000	585340000	492820000	641970000	627570000	390650000	423680000	388920000	443190000	472870000	444450000	368620000	386730000	401040000	404280000	418340000	401510000	312220000	414720000	416620000	438710000	357340000	415940000	0	5.50713e+08	4.27293e+08	3.96753e+08	3.92592e+08	0	7.01301e+07	3.01457e+07	1.55756e+07	4.3668e+07	3-isopropylmalate dehydrogenase (D8DZ03)	K00052	E	1	0.775891	0.720435	0.712878
D8DXF0	170770000	173130000	0	119870000	0	109430000	171900000	148090000	189400000	149790000	169160000	175290000	198860000	142240000	202650000	174110000	169670000	184790000	224210000	160250000	160890000	165330000	285880000	208500000	2	143300000	1.67272e+08	178720000	2.00843e+08	0	7.15547e+07	1.44481e+07	2.02034e+07	4.53526e+07	Putative lipoprotein (D8DXF0)	0	O	1	1.16728	1.24717	1.40156
D8DY04	43117000	216590000	0	683590000	645120000	518370000	614420000	451930000	905060000	292030000	193070000	244040000	823180000	983140000	733720000	162140000	223290000	269670000	1139600000	566420000	941300000	366920000	342740000	184360000	1	421357400	4.50092e+08	5.32523e+08	5.90223e+08	0	2.77247e+08	2.47489e+08	3.24016e+08	3.41924e+08	Alpha-galactosidase (D8DY04)	K07407	G	1	1.06819	1.26383	1.40077
D8DUT8	0	0	0	0	0	0	221510000	187370000	188490000	208020000	228540000	186120000	266670000	221490000	264820000	331730000	285680000	334600000	226650000	178190000	226800000	306910000	275430000	230780000	6	0	2.03342e+08	284165000	2.40793e+08	1	0	1.7123e+07	3.96166e+07	4.07971e+07	Transcription-repair-coupling factor (D8DUT8)	K03723	L	-	1	1.39748	1.18418
D8DZL1	0	0	0	0	0	0	220190000	240180000	236150000	318830000	388950000	256970000	322250000	333590000	351930000	412750000	406000000	311660000	405140000	259970000	526370000	426430000	392400000	309570000	6	0	2.76878e+08	3.56363e+08	3.86647e+08	1	0	5.90698e+07	3.94623e+07	8.51158e+07	Tryptophan synthase beta chain (D8DZL1)	K01817	E	-	1	1.28708	1.39645
D8E016	380080000	355340000	299160000	367570000	332470000	287340000	377170000	429370000	489800000	524580000	486180000	446220000	432380000	445780000	500460000	511820000	453270000	474900000	481800000	366460000	543710000	394250000	531410000	505780000	0	3.36993e+08	4.58887e+08	4.69768e+08	4.70568e+08	0	3.42668e+07	4.78286e+07	2.8816e+07	6.71819e+07	Phosphate transport system substrate-binding protein (D8E016)	K02040	P	1	1.36171	1.394	1.39637
D8DV43	62382000	82082000	80972000	58207000	98093000	102460000	112670000	72100000	106690000	97260000	77525000	89443000	45828000	77762000	74105000	73682000	80183000	84240000	68679000	93560000	0	48322000	0	54777000	2	8.06993e+07	9.26147e+07	7.26333e+07	66334500	0	1.64291e+07	1.46089e+07	1.25154e+07	3.43312e+07	Putative chorismate binding enzyme (D8DV43)	0	E, H	1	1.14765	0.900049	0.821996
A0A1H9CDS9	998590000	1101800000	1021900000	2041300000	1981100000	1974300000	1289200000	1126400000	1557400000	1428800000	1531900000	1297600000	1525700000	1110100000	1201000000	1313100000	1272200000	1297300000	902310000	1176800000	1029800000	1053200000	1114200000	1259800000	0	1.51983e+09	1.37188e+09	1.28657e+09	1.08935e+09	0	4.80558e+08	1.50487e+08	1.26933e+08	1.13398e+08	Uncharacterized protein (A0A1H9CDS9)	0	S	1	0.902655	0.846519	0.716758
D8DU94	210570000	164210000	181760000	219680000	174170000	176080000	157320000	203850000	253210000	243630000	155670000	170870000	179650000	178870000	136590000	164560000	145330000	141190000	129380000	205540000	140940000	117870000	115880000	139590000	0	187745000	197425000	1.57698e+08	1.41533e+08	0	2.02109e+07	3.94656e+07	1.75512e+07	3.01848e+07	Cell division protein FtsI (Penicillin-binding protein 3) (D8DU94)	K03587	M	1	1.05156	0.83996	0.753859
[truncated: 756 more rows]
