# Supplementary material for: Na+-Coupled Respiration and Reshaping of Extracellular Polysaccharide Layer Counteract Monensin-Induced Cation Permeability in Prevotella bryantii B14
Source: Int J Mol Sci. 2021 Sep 22;22(19):10202. doi: 10.3390/ijms221910202 (PMC8508442; doi:10.3390/ijms221910202)
Supplement: Supplementary file 1 [file ijms-22-10202-s001.zip › Data S2.xlsx]

## Sheet: Supplementary data 2
UniprotKB	9h 0 µM_A	9h 0 µM_B	9h 0 µM_C	24h 0 µM_A	24h 0 µM_B	24h 0 µM_C	48h 0 µM_A	48h 0 µM_B	48h 0 µM_C	72h 0 µM_A	72h 0 µM_B	72h 0 µM_C	9h 20 µM_A	9h 20 µM_B	9h 20 µM_C	24h 20 µM_A	24h 20 µM_B	24h 20 µM_C	48h 20 µM_A	48h 20 µM_B	48h 20 µM_C	72h 20 µM_A	72h 20 µM_B	72h 20 µM_C	0Count Total	0Count 0µM	0Count 20µM	9h_0 (Av)	24h_0 (Av)	48h_0 (Av)	72h_0 (Av)	9h_20 (Av)	24h_20 (Av)	48h_20 (Av)	72h_20 (Av)	0Count	9h_0 (SD)	24h_0 (SD)	48h_0 (SD)	72h_0 (SD)	9h_20 (SD)	24h_20 (SD)	48h_20 (SD)	72h_20 (SD)	Protein Description (Uniport ID)	#KO (KEGG)	COG	9h_0 (X-fold)	24h_0 (X-fold)
D8DTT2	2350000000	2630000000	3010000000	1690000000	1010000000	1390000000	1230000000	1020000000	1030000000	1030000000	780000000	780000000	564000000	459000000	499000000	251000000	195000000	239000000	227000000	179000000	202000000	279000000	174000000	0	1	0	1	2.66333e+09	1.36333e+09	1025000000	8.63333e+08	5.07333e+08	2.28333e+08	2.02667e+08	226500000	0	2.70473e+08	2.78248e+08	5000000	1.17851e+08	4.32692e+07	2.4074e+07	1.96016e+07	52500000	Thioredoxin (D8DTT2)	K03671	O	1	0.51189
A0A1H8YR75	0	0	0	0	84300000	0	0	0	0	0	0	0	182000000	224000000	194000000	154000000	212000000	189000000	196000000	237000000	243000000	179000000	228000000	201000000	11	11	0	0	0	0	0	200000000	185000000	2.25333e+08	203500000	4	0	0	0	0	1.76635e+07	2.38467e+07	2.08859e+07	24500000	Phospholipid/cholesterol/gamma-HCH transport system ATP-binding protein (A0A1H8YR75)	K02065	Q	-	-
D8DWM6	0	0	0	168000000	141000000	125000000	0	276000000	279000000	284000000	187000000	323000000	192000000	316000000	286000000	489000000	415000000	431000000	386000000	449000000	438000000	404000000	653000000	620000000	4	4	0	0	1.44667e+08	277500000	2.64667e+08	2.64667e+08	445000000	4.24333e+08	528500000	1	0	1.77451e+07	1500000	5.718e+07	5.28226e+07	3.1791e+07	2.74752e+07	124500000	Glycerate dehydrogenase (D8DWM6)	K00018	C	-	1
D8DWU2	99000000	207000000	0	380000000	907000000	588000000	311000000	547000000	819000000	577000000	601000000	614000000	1120000000	1260000000	1240000000	1580000000	1550000000	1420000000	1760000000	1940000000	1800000000	2110000000	3250000000	2330000000	1	1	0	153000000	625000000	683000000	5.97333e+08	1.20667e+09	1.51667e+09	1.83333e+09	2680000000	0	8.4534e+07	2.16732e+08	136000000	1.53261e+07	6.18241e+07	6.94422e+07	7.71722e+07	570000000	Serine hydroxymethyltransferase (D8DWU2)	K00600	E	1	4.08497
D8DSW7	474000000	439000000	390000000	1080000000	1390000000	1210000000	2050000000	1140000000	2130000000	2320000000	1290000000	1850000000	1710000000	1950000000	2120000000	2740000000	3170000000	2960000000	3180000000	3200000000	3330000000	3130000000	4470000000	4290000000	0	0	0	4.34333e+08	1.22667e+09	1635000000	1820000000	1.92667e+09	2.95667e+09	3.23667e+09	3800000000	0	3.44513e+07	1.27105e+08	495000000	4.2103e+08	1.68193e+08	1.75563e+08	6.64998e+07	670000000	Dipeptidase D (D8DSW7)	K01270	E	1	2.82425
A0A1H8YRT8	170000000	82000000	116000000	64700000	0	0	0	50500000	0	0	0	0	55200000	0	71900000	0	0	0	0	0	0	0	0	0	17	7	10	1.22667e+08	0	0	0	63550000	0	0	0	6	3.62338e+07	0	0	0	3.07238e+07	0	0	0	Uncharacterized protein (A0A1H8YRT8)	0	S!	1	-
A0A1H8YRV1	864000000	751000000	844000000	183000000	232000000	217000000	0	201000000	74800000	322000000	183000000	0	413000000	247000000	291000000	140000000	136000000	152000000	163000000	142000000	61900000	88000000	0	0	4	2	2	8.19667e+08	2.10667e+08	137900000	252500000	317000000	1.42667e+08	122300000	0	1	4.92364e+07	2.04993e+07	63100000	1.31864e+08	7.02187e+07	6.79869e+06	4.35612e+07	0	Esterase-like activity of phytase (A0A1H8YRV1)	0	S	1	0.257015
D8DU99	0	0	0	191000000	321000000	278000000	359000000	308000000	636000000	656000000	243000000	622000000	259000000	363000000	401000000	624000000	712000000	668000000	691000000	765000000	683000000	829000000	1250000000	652000000	3	3	0	0	2.63333e+08	472000000	507000000	341000000	668000000	713000000	1039500000	1	0	5.40761e+07	164000000	1.87192e+08	6.00222e+07	3.59258e+07	3.69143e+07	210500000	UDP-N-acetylglucosamine-N-acetylmuramyl-(pentapeptide) pyrophosphoryl-undecaprenol N-acetylglucosamine transferase (D8DU99)	K02563	M	-	1
A0A1H8YRZ8	0	0	0	0	0	0	0	27700000	0	0	0	0	0	0	0	0	19100000	0	28000000	17500000	23900000	0	36300000	0	18	11	7	0	0	0	0	0	0	2.31333e+07	0	7	0	0	0	0	0	0	4.32075e+06	0	Two component regulator propeller (A0A1H8YRZ8)	0	T	-	-
A0A1H8YSJ0	0	0	0	0	27400000	0	0	0	0	0	0	0	22700000	60000000	60500000	52100000	55500000	62300000	89300000	91200000	70200000	99300000	90500000	0	12	11	1	0	0	0	0	4.77333e+07	5.66333e+07	8.35667e+07	94900000	4	0	0	0	0	1.77024e+07	4.24055e+06	9.48344e+06	4400000	Winged helix-turn-helix DNA-binding (A0A1H8YSJ0)	K04095	D	-	-
D8DU71	1370000000	1430000000	980000000	5740000000	8640000000	7510000000	7970000000	6310000000	3700000000	2570000000	7640000000	3330000000	3680000000	5690000000	4890000000	6560000000	5650000000	6370000000	5990000000	4620000000	5210000000	3070000000	3560000000	5080000000	0	0	0	1260000000	7.29667e+09	5005000000	4.51333e+09	4.75333e+09	6.19333e+09	5.27333e+09	3315000000	0	1.99499e+08	1.19349e+09	1305000000	2.23255e+09	8.2625e+08	3.91947e+08	5.6109e+08	245000000	Phosphate acetyltransferase (D8DU71)	0	C	1	5.79101
A0A1H8YSM8	0	21100000	0	0	0	0	0	0	0	0	0	0	47400000	0	0	0	0	0	0	0	0	0	0	0	22	11	11	0	0	0	0	0	0	0	0	8	0	0	0	0	0	0	0	0	Uncharacterized protein (A0A1H8YSM8)	0	S!	-	-
D8DXX3	102000000	68700000	70700000	255000000	334000000	266000000	562000000	218000000	619000000	710000000	272000000	644000000	876000000	959000000	1080000000	1090000000	1370000000	1360000000	1230000000	1620000000	1400000000	1460000000	2390000000	1650000000	0	0	0	8.04667e+07	285000000	418500000	542000000	9.71667e+08	1.27333e+09	1.41667e+09	1925000000	0	1.52482e+07	3.4938e+07	200500000	1.92811e+08	8.37629e+07	1.29701e+08	1.59652e+08	465000000	Methionine aminopeptidase (D8DXX3)	K01265	J	1	3.54184
D8DV48	2500000000	2170000000	2200000000	999000000	683000000	901000000	432000000	439000000	777000000	707000000	311000000	692000000	1010000000	768000000	817000000	185000000	136000000	177000000	128000000	101000000	113000000	172000000	105000000	0	1	0	1	2290000000	861000000	608000000	570000000	865000000	166000000	114000000	138500000	0	1.48997e+08	1.32071e+08	169000000	1.83243e+08	1.04464e+08	2.14631e+07	1.10454e+07	33500000	Uncharacterized protein (D8DV48)	0	O	1	0.375983
A0A1H8YU87	237000000	297000000	340000000	166000000	98700000	88800000	0	59200000	0	0	78100000	0	89000000	47600000	93600000	0	17900000	16100000	13900000	0	41200000	0	0	0	9	4	5	2.91333e+08	1.17833e+08	0	0	7.67333e+07	17000000	27550000	0	3	4.22401e+07	3.42979e+07	0	0	2.06858e+07	8.0475e+06	1.71138e+07	0	Uncharacterized protein (A0A1H8YU87)	0	M	1	0.404462
A0A1H8YUS6	0	0	0	0	0	0	0	0	0	0	0	0	0	0	0	126000000	148000000	177000000	242000000	241000000	205000000	144000000	0	0	17	12	5	0	0	0	0	0	1.50333e+08	2.29333e+08	0	6	0	0	0	0	0	2.08859e+07	1.72111e+07	0	Uncharacterized protein (A0A1H8YUS6)	0	S!	-	-
A0A1H8YUT2	1010000000	1140000000	777000000	7590000000	8070000000	8300000000	4780000000	8890000000	5020000000	6980000000	8540000000	6390000000	3320000000	4530000000	4380000000	6580000000	6570000000	6440000000	7010000000	6390000000	6540000000	5740000000	4840000000	8910000000	0	0	0	9.75667e+08	7.98667e+09	6955000000	7.30333e+09	4.07667e+09	6530000000	6.64667e+09	5290000000	0	1.5017e+08	2.95785e+08	1.935e+09	9.07022e+08	5.38537e+08	6.37704e+07	2.64113e+08	450000000	Acyl-CoA dehydrogenase (A0A1H8YUT2)	0	I	1	8.18586
D8DY04	0	0	31200000	0	0	0	0	0	0	0	0	0	4160000000	2340000000	2950000000	183000000	251000000	269000000	66600000	129000000	174000000	78800000	21100000	0	12	11	1	0	0	0	0	3150000000	2.34333e+08	123200000	49950000	4	0	0	0	0	7.56351e+08	3.70345e+07	4.40373e+07	28850000	Alpha-galactosidase (D8DY04)	K07407	G	-	-
D8DYQ2	1280000000	901000000	808000000	0	0	0	0	0	0	0	0	0	1770000000	885000000	1020000000	465000000	273000000	416000000	199000000	294000000	246000000	236000000	76400000	80700000	9	9	0	9.96333e+08	0	0	0	1225000000	3.84667e+08	2.46333e+08	156200000	3	2.04144e+08	0	0	0	3.89294e+08	8.14548e+07	3.87843e+07	79800000	Alpha-N-arabinofuranosidase 2 (Arabinosidase 2) (D8DYQ2)	K01209	G	1	-
A0A1H8YVS2	1900000000	2740000000	2560000000	1030000000	970000000	1260000000	318000000	496000000	395000000	406000000	588000000	255000000	1620000000	1070000000	1050000000	731000000	578000000	639000000	553000000	468000000	449000000	164000000	0	0	2	0	2	2400000000	1.08667e+09	445500000	4.16333e+08	1.24667e+09	6.49333e+08	490000000	0	1	3.61109e+08	1.24989e+08	50500000	1.36143e+08	2.64113e+08	6.28879e+07	4.5218e+07	0	Membrane-bound lytic murein transglycosylase D (A0A1H8YVS2)	K08307	M	1	0.452778
D8DYV6	560000000	515000000	262000000	855000000	997000000	949000000	1660000000	1270000000	2040000000	1970000000	1220000000	1630000000	2700000000	3130000000	2870000000	3140000000	3630000000	3640000000	3730000000	4370000000	4410000000	4670000000	5320000000	9880000000	0	0	0	4.45667e+08	9.33667e+08	1655000000	1.60667e+09	2900000000	3470000000	4170000000	4995000000	0	1.31165e+08	5.89765e+07	385000000	3.0663e+08	1.76824e+08	2.33381e+08	3.11555e+08	325000000	Beta sliding clamp (D8DYV6)	K02338	L	1	2.09499
A0A1H8Z050	519000000	251000000	335000000	207000000	88200000	154000000	0	140000000	117000000	244000000	0	95800000	0	0	0	0	0	0	0	0	0	0	0	0	14	2	12	3.68333e+08	1.49733e+08	128500000	169900000	0	0	0	0	4	1.11921e+08	4.85936e+07	11500000	1.00375e+08	0	0	0	0	Uncharacterized protein (A0A1H8Z050)	0	S!	1	0.406516
A0A1H8Z174	3070000000	2320000000	3340000000	1970000000	1020000000	1360000000	946000000	1280000000	1150000000	1240000000	1090000000	1200000000	696000000	387000000	441000000	266000000	241000000	240000000	339000000	340000000	287000000	414000000	161000000	70900000	0	0	0	2910000000	1450000000	1215000000	1.17667e+09	508000000	249000000	322000000	287500000	0	4.31509e+08	3.93022e+08	65000000	6.3421e+07	1.34752e+08	1.20277e+07	2.47521e+07	126500000	Outer membrane protein beta-barrel family protein (A0A1H8Z174)	0	S	1	0.498282
A0A1H8ZKD2	402000000	300000000	340000000	173000000	98000000	151000000	0	121000000	173000000	170000000	129000000	161000000	180000000	121000000	114000000	74300000	82600000	69500000	69500000	84200000	60100000	113000000	90000000	0	2	1	1	3.47333e+08	1.40667e+08	147000000	1.53333e+08	1.38333e+08	7.54667e+07	7.12667e+07	101500000	0	4.19629e+07	3.14784e+07	26000000	1.75942e+07	2.96011e+07	5.41131e+06	9.91777e+06	11500000	Surface antigen (A0A1H8ZKD2)	0	M	1	0.40499
A0A1H8ZND7	0	50600000	33400000	0	68100000	0	0	0	0	0	0	0	70100000	82700000	87200000	31500000	49400000	38800000	0	41100000	0	0	0	0	14	9	5	42000000	0	0	0	80000000	39900000	0	0	5	2.10073e+07	0	0	0	7.2374e+06	7.34892e+06	0	0	Uncharacterized protein (A0A1H8ZND7)	0	S!	1	-
A0A1H8ZQW1	0	0	0	0	0	0	0	0	0	0	0	0	0	61700000	0	80700000	86800000	63400000	107000000	147000000	109000000	54300000	165000000	0	15	12	3	0	0	0	0	0	7.69667e+07	121000000	109650000	5	0	0	0	0	0	9.91105e+06	1.84029e+07	55350000	Endonuclease MutS2 (A0A1H8ZQW1)	K07456	L	-	-
A0A1H8ZRM2	774000000	593000000	631000000	245000000	187000000	202000000	0	216000000	197000000	168000000	154000000	181000000	171000000	104000000	101000000	53600000	63900000	0	0	0	0	51500000	0	0	7	1	6	666000000	2.11333e+08	206500000	1.67667e+08	1.25333e+08	58750000	0	0	2	7.79273e+07	2.45809e+07	9500000	1.10252e+07	3.23144e+07	2.80124e+07	0	0	Uncharacterized protein (A0A1H8ZRM2)	0	S!	1	0.317317
A0A1H8ZS43	2910000000	2940000000	2990000000	1250000000	695000000	784000000	567000000	1070000000	416000000	687000000	691000000	473000000	631000000	253000000	316000000	115000000	96600000	102000000	101000000	106000000	112000000	115000000	125000000	0	1	0	1	2.94667e+09	9.09667e+08	743000000	617000000	400000000	1.04533e+08	1.06333e+08	120000000	0	3.29983e+07	2.43379e+08	327000000	1.01836e+08	1.65354e+08	7.72241e+06	4.49691e+06	5000000	TonB-dependent Receptor Plug Domain (A0A1H8ZS43)	0	P	1	0.30871
A0A1H8ZSS8	28300000	71700000	32600000	337000000	510000000	519000000	1580000000	725000000	963000000	929000000	676000000	1130000000	144000000	204000000	210000000	365000000	330000000	371000000	398000000	336000000	360000000	636000000	681000000	675000000	0	0	0	44200000	4.55333e+08	844000000	9.11667e+08	186000000	3.55333e+08	3.64667e+08	658500000	0	1.95245e+07	8.37549e+07	119000000	1.8575e+08	2.97993e+07	1.80801e+07	2.55256e+07	22500000	Thymidylate synthase (FAD) (A0A1H8ZSS8)	K03465	F	1	10.3017
A0A1H8ZT33	9070000000	11100000000	11100000000	2280000000	2400000000	2980000000	2640000000	2190000000	3060000000	2510000000	3130000000	2510000000	4510000000	2270000000	2590000000	1820000000	1290000000	1580000000	1890000000	1530000000	1600000000	2090000000	1780000000	195000000	0	0	0	1.04233e+10	2.55333e+09	2625000000	2.71667e+09	3.12333e+09	1.56333e+09	1.67333e+09	1935000000	0	9.56951e+08	3.0565e+08	435000000	2.92271e+08	9.89186e+08	2.16692e+08	1.55849e+08	155000000	Polygalacturonase (A0A1H8ZT33)	0	M	1	0.244963
A0A1H8ZTK5	1100000000	1030000000	1010000000	486000000	326000000	287000000	0	437000000	288000000	131000000	362000000	141000000	251000000	111000000	155000000	0	0	0	0	0	0	43800000	0	0	9	1	8	1.04667e+09	3.66333e+08	362500000	2.11333e+08	1.72333e+08	0	0	0	3	3.85861e+07	8.6102e+07	74500000	1.06616e+08	5.84542e+07	0	0	0	Uncharacterized protein (A0A1H8ZTK5)	0	S!	1	0.35
D8E078	1620000000	1790000000	1350000000	10900000000	10800000000	11300000000	10000000000	10600000000	8050000000	11100000000	12100000000	8580000000	4140000000	5950000000	5730000000	9760000000	9220000000	8520000000	9900000000	9180000000	10100000000	9770000000	9310000000	5710000000	0	0	0	1.58667e+09	11000000000	9325000000	1.05933e+10	5.27333e+09	9.16667e+09	9.72667e+09	9540000000	0	1.81169e+08	2.16025e+08	1.275e+09	1.48102e+09	8.06405e+08	5.07631e+08	3.95081e+08	230000000	Formate C-acetyltransferase (D8E078)	K00656	C	1	6.93277
A0A1H8ZX03	115000000	130000000	141000000	55800000	45100000	82800000	0	0	0	0	0	0	0	0	0	0	0	0	0	0	0	0	0	0	18	6	12	1.28667e+08	6.12333e+07	0	0	0	0	0	0	6	1.06562e+07	1.58632e+07	0	0	0	0	0	0	Uncharacterized protein (A0A1H8ZX03)	0	S!	1	0.475907
D8DZC2	0	0	0	48100000	96500000	0	0	46400000	101000000	268000000	0	0	235000000	331000000	272000000	446000000	501000000	476000000	631000000	668000000	665000000	778000000	750000000	1410000000	7	7	0	0	72300000	73700000	0	2.79333e+08	4.74333e+08	6.54667e+08	764000000	2	0	3.9396e+07	27300000	0	3.95334e+07	2.24846e+07	1.67796e+07	14000000	UDP-N-acetylglucosamine 2-epimerase (Non-hydrolysing) (D8DZC2)	K01791	M	-	1
A0A1H8ZZV6	0	0	0	0	0	0	0	0	0	0	0	0	106000000	125000000	130000000	167000000	163000000	177000000	208000000	216000000	194000000	260000000	282000000	0	13	12	1	0	0	0	0	1.20333e+08	169000000	206000000	271000000	4	0	0	0	0	1.03387e+07	5.88784e+06	9.09212e+06	11000000	Anthranilate synthase component 1 (A0A1H8ZZV6)	K01657	E, H	-	-
A0A1H9D5W0	1550000000	2270000000	1140000000	3970000000	4760000000	4200000000	1520000000	4800000000	4080000000	3930000000	5510000000	2860000000	4580000000	5910000000	5830000000	5370000000	6890000000	6530000000	6820000000	6610000000	6990000000	3430000000	2660000000	6160000000	0	0	0	1.65333e+09	4310000000	4440000000	4100000000	5440000000	6.26333e+09	6.80667e+09	3045000000	0	4.67071e+08	3.31763e+08	360000000	1.08852e+09	6.08988e+08	6.48554e+08	1.55421e+08	385000000	Phosphoserine aminotransferase (A0A1H9D5W0)	K00831	E	1	2.60685
D8DTH2	0	0	0	295000000	404000000	281000000	303000000	292000000	345000000	387000000	277000000	292000000	206000000	244000000	226000000	342000000	316000000	317000000	308000000	350000000	322000000	408000000	646000000	310000000	3	3	0	0	3.26667e+08	318500000	3.18667e+08	2.25333e+08	325000000	3.26667e+08	527000000	1	0	5.49808e+07	26500000	4.87055e+07	1.55206e+07	1.20277e+07	1.74611e+07	119000000	Zinc metalloprotease (D8DTH2)	K11749	M	-	1.02564
A0A1H9A574	0	0	0	51600000	79900000	0	0	62600000	0	0	67500000	0	40700000	41900000	55100000	66600000	88800000	50000000	65900000	56900000	69200000	81600000	0	0	10	8	2	0	65750000	0	0	45900000	6.84667e+07	64000000	0	4	0	3.30781e+07	0	0	6.5238e+06	1.58949e+07	5.19808e+06	0	Enamine deaminase RidA, house cleaning of reactive enamine intermediates, YjgF/YER057c/UK114 family (A0A1H9A574)	0	S	-	1
D8DYR0	0	0	0	193000000	238000000	189000000	0	219000000	0	0	332000000	0	129000000	153000000	143000000	256000000	209000000	236000000	255000000	200000000	278000000	98300000	75100000	0	8	7	1	0	2.06667e+08	0	0	1.41667e+08	2.33667e+08	2.44333e+08	86700000	3	0	2.22161e+07	0	0	9.84322e+06	1.92585e+07	3.27244e+07	11600000	MFS transporter, FHS family, L-fucose permease (D8DYR0)	K02429	G	-	1
A0A1H9A6B5	0	52400000	0	120000000	96500000	0	0	0	206000000	0	0	0	0	0	0	0	0	0	0	0	0	0	0	0	20	8	12	0	108250000	0	0	0	0	0	0	7	0	5.19236e+07	0	0	0	0	0	0	GLPGLI family protein (A0A1H9A6B5)	0	S	-	1
A0A1H9C5Q4	1660000000	1330000000	892000000	3480000000	5800000000	4270000000	5820000000	5600000000	7530000000	8130000000	5080000000	8300000000	6200000000	9780000000	8740000000	12000000000	14200000000	13000000000	16500000000	19200000000	16900000000	19400000000	24300000000	15400000000	0	0	0	1294000000	4.51667e+09	6565000000	7170000000	8240000000	1.30667e+10	1.75333e+10	21850000000	0	3.14566e+08	9.63062e+08	9.65e+08	1.47948e+09	1.50368e+09	8.99383e+08	1.18977e+09	2.45e+09	Polyribonucleotide nucleotidyltransferase (A0A1H9C5Q4)	K00962	J	1	3.49047
A0A1H9A8A6	0	0	0	0	0	0	0	0	0	0	0	0	0	41900000	0	52800000	51200000	0	133000000	0	77500000	0	0	0	19	12	7	0	0	0	0	0	52000000	105250000	0	6	0	0	0	0	0	2.45217e+07	5.45441e+07	0	NADH-quinone oxidoreductase subunit M (A0A1H9A8A6)	K00342	C	-	-
A0A1H9A8K0	0	0	0	60200000	46000000	61200000	0	68300000	0	139000000	0	0	34600000	36100000	43600000	82100000	69800000	54900000	135000000	138000000	113000000	152000000	156000000	0	8	7	1	0	55800000	0	0	38100000	6.89333e+07	1.28667e+08	154000000	3	0	6.94166e+06	0	0	3.937e+06	1.11213e+07	1.11455e+07	2000000	NADH-quinone oxidoreductase subunit L (A0A1H9A8K0)	K00341	C	-	1
D8DTE7	0	0	0	10800000	17900000	14600000	0	28700000	37600000	35300000	25800000	44500000	0	0	15700000	20500000	14200000	17800000	14300000	8460000	11900000	16200000	15200000	0	7	4	3	0	1.44333e+07	33150000	35200000	0	17500000	1.15533e+07	15700000	2	0	2.90096e+06	4450000	7.63457e+06	0	2.5807e+06	2.39674e+06	500000	Serine O-acetyltransferase (D8DTE7)	K00640	E	-	1
A0A1H9AB73	0	37100000	26800000	0	0	0	0	0	0	0	0	0	0	0	0	0	0	0	0	0	0	0	0	0	22	10	12	31950000	0	0	0	0	0	0	0	7	1.56373e+07	0	0	0	0	0	0	0	Uncharacterized protein (A0A1H9AB73)	0	S!	1	-
A0A1H9ADW8	0	0	0	0	0	0	0	0	0	0	0	0	24800000	25700000	27900000	0	18100000	13800000	12800000	12600000	0	0	0	0	17	12	5	0	0	0	0	2.61333e+07	15950000	12700000	0	5	0	0	0	0	1.30213e+06	7.72111e+06	5.98739e+06	0	Peptidase (A0A1H9ADW8)	K06889	S	-	-
A0A1H9JA50	0	0	0	61300000	0	58100000	0	91000000	116000000	129000000	95400000	54700000	99900000	105000000	133000000	120000000	152000000	178000000	152000000	218000000	211000000	170000000	479000000	165000000	5	5	0	0	59700000	103500000	9.30333e+07	1.12633e+08	150000000	1.93667e+08	324500000	1	0	2.81732e+07	12500000	3.0379e+07	1.45511e+07	2.37206e+07	2.96011e+07	154500000	Putative transport protein (A0A1H9JA50)	K07085	P	-	1
A0A1H9AVE2	4270000000	4900000000	3920000000	14900000	0	0	0	0	0	0	0	0	1620000000	1000000000	1130000000	369000000	383000000	415000000	193000000	304000000	196000000	126000000	0	0	10	8	2	4.36333e+09	0	0	0	1250000000	389000000	231000000	0	4	4.0549e+08	0	0	0	2.66958e+08	1.92527e+07	5.16333e+07	0	Cephalosporin-C deacetylase (A0A1H9AVE2)	K01060	Q	1	-
D8DZG5	0	0	0	36100000	0	0	0	0	0	0	0	0	33700000	67000000	74100000	87800000	95600000	82700000	93400000	106000000	90400000	96000000	0	0	13	11	2	0	0	0	0	5.82667e+07	88700000	96600000	0	5	0	0	0	0	1.76114e+07	5.30471e+06	6.7587e+06	0	NAD dependent epimerase/reductase-related protein (Fragment) (D8DZG5)	K01784	G, M	-	-
A0A1H9AYF9	0	0	0	953000000	1000000000	1360000000	1840000000	1830000000	2620000000	2720000000	1930000000	2780000000	666000000	851000000	821000000	1040000000	1030000000	1050000000	1230000000	1280000000	1130000000	2100000000	2130000000	1890000000	3	3	0	0	1.10433e+09	2225000000	2.47667e+09	7.79333e+08	1040000000	1.21333e+09	2115000000	1	0	1.81799e+08	395000000	3.87327e+08	8.10692e+07	8.16497e+06	6.2361e+07	15000000	HlyD family secretion protein (A0A1H9AYF9)	K02005	V	-	1
A0A1H9B1E3	3410000000	3680000000	4240000000	3610000000	2460000000	2860000000	1650000000	1430000000	1030000000	1480000000	628000000	581000000	2100000000	1370000000	1390000000	892000000	545000000	539000000	406000000	294000000	338000000	629000000	154000000	0	1	0	1	3.77667e+09	2.97667e+09	1230000000	8.96333e+08	1620000000	6.58667e+08	346000000	391500000	0	3.45672e+08	4.76678e+08	200000000	4.1316e+08	3.39509e+08	1.6501e+08	4.60724e+07	237500000	4-methyl-5(B-hydroxyethyl)-thiazole monophosphate biosynthesis (A0A1H9B1E3)	K03152	S	1	0.788173
A0A1H9B1J6	1750000000	2280000000	1510000000	10400000000	14500000000	11200000000	6200000000	10500000000	8150000000	8670000000	11800000000	6450000000	9370000000	13600000000	12300000000	13400000000	13500000000	15700000000	12300000000	12300000000	11700000000	5930000000	5360000000	12500000000	0	0	0	1.84667e+09	1.20333e+10	9325000000	8.97333e+09	1.17567e+10	14200000000	12100000000	5645000000	0	3.21697e+08	1.77451e+09	1.175e+09	2.19463e+09	1.76911e+09	1.06145e+09	2.82843e+08	285000000	30S ribosomal protein S2 (A0A1H9B1J6)	K02967	J	1	6.51625
A0A1H9B5C3	131000000	97700000	130000000	117000000	25800000	76700000	35500000	0	31300000	19900000	36800000	0	21200000	0	13900000	0	0	0	0	0	0	0	0	0	12	2	10	1.19567e+08	7.31667e+07	0	28350000	17550000	0	0	0	4	1.54675e+07	3.7316e+07	0	1.50402e+07	8.79356e+06	0	0	0	Uncharacterized protein (A0A1H9B5C3)	0	S!	1	0.611932
D8DXE0	111000000	71300000	59700000	1100000000	1080000000	1070000000	1080000000	1700000000	2120000000	2130000000	1640000000	1850000000	1310000000	1780000000	1710000000	2430000000	2530000000	2510000000	3410000000	3380000000	3150000000	3910000000	3580000000	4260000000	0	0	0	8.06667e+07	1.08333e+09	1910000000	1.87333e+09	1600000000	2490000000	3.31333e+09	3745000000	0	2.19655e+07	1.24722e+07	210000000	2.00721e+08	2.07043e+08	4.32049e+07	1.16142e+08	165000000	Arginine-tRNA ligase (D8DXE0)	K01887	J	1	13.4298
A0A1H9B8K5	0	0	0	121000000	151000000	156000000	125000000	190000000	111000000	280000000	280000000	397000000	85200000	74100000	66100000	106000000	107000000	133000000	137000000	160000000	145000000	217000000	273000000	0	4	3	1	0	1.42667e+08	150500000	319000000	7.51333e+07	1.15333e+08	1.47333e+08	245000000	1	0	1.5456e+07	39500000	5.51543e+07	7.8317e+06	1.24989e+07	9.53357e+06	28000000	Predicted exporter (A0A1H9B8K5)	0	S	-	1
A0A1H9B8Y5	13900000000	11900000000	13600000000	7100000000	4150000000	4900000000	2840000000	4510000000	2610000000	2880000000	3020000000	2550000000	4630000000	1930000000	2620000000	1480000000	1000000000	1320000000	1400000000	1050000000	1130000000	1340000000	1280000000	304000000	0	0	0	1.31333e+10	5.38333e+09	3560000000	2.81667e+09	3060000000	1.26667e+09	1.19333e+09	1310000000	0	8.80656e+08	1.25189e+09	950000000	1.97034e+08	1.14534e+09	1.99555e+08	1.49741e+08	30000000	TonB-linked outer membrane protein, SusC/RagA family (A0A1H9B8Y5)	0	P	1	0.409898
A0A1H9BAC6	0	62900000	0	0	0	0	0	0	0	0	0	0	53100000	53000000	61700000	0	0	0	0	0	0	0	0	0	20	11	9	0	0	0	0	5.59333e+07	0	0	0	7	0	0	0	0	4.07785e+06	0	0	0	Acetyl xylan esterase (AXE1) (A0A1H9BAC6)	0	S	-	-
A0A1H9BAK7	210000000	201000000	207000000	0	0	0	0	0	0	0	0	0	215000000	90200000	169000000	42500000	49400000	70000000	0	0	0	108000000	39800000	0	13	9	4	206000000	0	0	0	1.58067e+08	5.39667e+07	0	73900000	4	3.74166e+06	0	0	0	5.15326e+07	1.1682e+07	0	34100000	Trehalase (A0A1H9BAK7)	0	S	1	-
A0A1H9BDS9	0	0	0	0	0	0	0	0	0	0	0	0	0	0	0	0	0	0	0	0	16300000	0	0	0	23	12	11	0	0	0	0	0	0	0	0	8	0	0	0	0	0	0	0	0	DNA polymerase IV (A0A1H9BDS9)	K02346	L	-	-
A0A1H9BF77	0	0	0	0	58800000	0	0	0	0	0	0	0	34900000	63400000	35600000	42600000	0	28900000	57200000	53300000	0	0	0	0	16	11	5	0	0	0	0	4.46333e+07	35750000	55250000	0	5	0	0	0	0	1.32731e+07	1.77566e+07	2.60937e+07	0	AAA domain-containing protein (A0A1H9BF77)	0	L	-	-
A0A1H9BHA9	7610000000	5340000000	8030000000	5890000000	3430000000	7110000000	22500000000	14800000000	18700000000	21200000000	13400000000	23000000000	4680000000	6450000000	3170000000	3110000000	2850000000	5220000000	4680000000	2850000000	2920000000	9880000000	12600000000	6590000000	0	0	0	6.99333e+09	5.47667e+09	16750000000	19200000000	4.76667e+09	3.72667e+09	3.48333e+09	11240000000	0	1.18159e+09	1.53052e+09	1.95e+09	4.16653e+09	1.34046e+09	1.06127e+09	8.46654e+08	1360000000	DNA-binding protein HU-beta (A0A1H9BHA9)	K03530	L	1	0.783127
A0A1H9BJD7	0	0	0	0	83200000	0	0	85800000	0	313000000	108000000	0	157000000	136000000	140000000	195000000	185000000	157000000	297000000	330000000	258000000	304000000	500000000	0	9	8	1	0	0	0	210500000	1.44333e+08	179000000	295000000	402000000	3	0	0	0	1.29811e+08	9.10433e+06	1.60831e+07	2.94279e+07	98000000	Phosphate:Na+ symporter (A0A1H9BJD7)	K03324	P	-	-
A0A1H9BK84	13400000000	9860000000	11800000000	5350000000	3530000000	4500000000	4820000000	4090000000	4170000000	3930000000	2270000000	3780000000	5170000000	2680000000	2960000000	1830000000	1450000000	1770000000	1480000000	1720000000	1560000000	2540000000	3150000000	576000000	0	0	0	1.16867e+10	4460000000	4130000000	3.32667e+09	3.60333e+09	1.68333e+09	1.58667e+09	2845000000	0	1.44742e+09	7.4355e+08	40000000	7.49681e+08	1.11368e+09	1.668e+08	9.97775e+07	305000000	Beta-barrel assembly machine subunit BamA (A0A1H9BK84)	K07277	M	1	0.381631
A0A1H9BUS7	101000000	66900000	56300000	309000000	381000000	517000000	2220000000	456000000	868000000	1000000000	443000000	977000000	205000000	261000000	253000000	230000000	202000000	185000000	190000000	167000000	154000000	165000000	434000000	80100000	0	0	0	7.47333e+07	4.02333e+08	662000000	8.06667e+08	2.39667e+08	2.05667e+08	1.70333e+08	299500000	0	1.90708e+07	8.62451e+07	206000000	2.57323e+08	2.47296e+07	1.85532e+07	1.48847e+07	134500000	Arginine repressor (A0A1H9BUS7)	K03402	K	1	5.38359
A0A1H9BYT5	89100000	36700000	76000000	153000000	107000000	141000000	444000000	158000000	258000000	186000000	133000000	250000000	108000000	107000000	87000000	95100000	80800000	86000000	83100000	101000000	83700000	124000000	172000000	0	1	0	1	6.72667e+07	1.33667e+08	208000000	1.89667e+08	1.00667e+08	87300000	8.92667e+07	148000000	0	2.22657e+07	1.94822e+07	50000000	4.78354e+07	9.67241e+06	5.90988e+06	8.30033e+06	24000000	Septal ring factor EnvC, activator of murein hydrolases AmiA and AmiB (A0A1H9BYT5)	0	M	1	1.98712
A0A1H9C2R2	25900000000	20300000000	22700000000	14400000000	7740000000	10300000000	8060000000	9420000000	9260000000	8210000000	6130000000	8340000000	13000000000	6510000000	7650000000	4970000000	3760000000	4380000000	4390000000	4020000000	4020000000	5670000000	4970000000	3340000000	0	0	0	2.29667e+10	1.08133e+10	9340000000	7560000000	9.05333e+09	4370000000	4.14333e+09	5320000000	0	2.29395e+09	2.74306e+09	80000000	1.01255e+09	2.82926e+09	4.94031e+08	1.7442e+08	350000000	TonB-linked outer membrane protein, SusC/RagA family (A0A1H9C2R2)	0	P	1	0.470827
A0A1H9C300	1680000000	1410000000	1260000000	656000000	480000000	550000000	636000000	448000000	398000000	598000000	299000000	309000000	194000000	104000000	112000000	0	0	0	0	0	0	0	0	0	9	0	9	1450000000	562000000	423000000	402000000	1.36667e+08	0	0	0	3	1.73781e+08	7.2351e+07	25000000	1.38653e+08	4.06721e+07	0	0	0	Starch-binding associating with outer membrane (A0A1H9C300)	K21572	S!	1	0.387586
A0A1H8YRQ4	961000000	982000000	581000000	5050000000	4960000000	4530000000	6880000000	7020000000	8950000000	7920000000	6890000000	7370000000	4180000000	6340000000	6320000000	8370000000	8850000000	8460000000	8240000000	8100000000	8500000000	10400000000	10600000000	9340000000	0	0	0	8.41333e+08	4.84667e+09	7985000000	7.39333e+09	5.61333e+09	8560000000	8280000000	10500000000	0	1.84283e+08	2.26912e+08	9.65e+08	4.20819e+08	1.01355e+09	2.08327e+08	1.65731e+08	100000000	Inosine-5'-monophosphate dehydrogenase (A0A1H8YRQ4)	K00088	F	1	5.7607
A0A1H9C5E6	0	0	0	0	0	0	0	0	0	0	0	0	0	44200000	0	48500000	50500000	0	58000000	43900000	54700000	0	0	0	18	12	6	0	0	0	0	0	49500000	52200000	0	6	0	0	0	0	0	2.33488e+07	6.02163e+06	0	Shikimate kinase (A0A1H9C5E6)	K00891	E	-	-
D8DZF9	237000000	209000000	72700000	913000000	1310000000	1130000000	900000000	1260000000	1440000000	1390000000	995000000	1240000000	1130000000	1560000000	1460000000	1620000000	1620000000	1610000000	1440000000	1300000000	1420000000	1770000000	1650000000	1800000000	0	0	0	172900000	1.11767e+09	1350000000	1.20833e+09	1.38333e+09	1.61667e+09	1.38667e+09	1710000000	0	7.17683e+07	1.62309e+08	90000000	1.62805e+08	1.83727e+08	4.71405e+06	6.18241e+07	60000000	Phenylalanine-tRNA ligase alpha subunit (D8DZF9)	K01889	J	1	6.46424
A0A1H9C7M5	95500000	95800000	112000000	0	0	0	0	0	0	0	0	0	0	0	0	0	0	0	0	0	0	0	0	0	21	9	12	101100000	0	0	0	0	0	0	0	7	7.70844e+06	0	0	0	0	0	0	0	Uncharacterized protein (A0A1H9C7M5)	0	S!	1	-
A0A1H9C9K8	453000000	401000000	471000000	186000000	118000000	170000000	0	71800000	87600000	102000000	73800000	0	200000000	148000000	148000000	63200000	0	58800000	0	51800000	39000000	0	0	0	7	2	5	4.41667e+08	158000000	79700000	87900000	1.65333e+08	61000000	45400000	0	1	2.96798e+07	2.90287e+07	7900000	4.3006e+07	2.4513e+07	2.88117e+07	2.20305e+07	0	Uncharacterized protein (A0A1H9C9K8)	0	S!	1	0.357736
A0A1H9C9X3	0	0	0	0	0	0	0	0	0	0	0	0	0	0	6140000	0	0	0	0	0	0	0	0	0	23	12	11	0	0	0	0	0	0	0	0	8	0	0	0	0	0	0	0	0	Thump (A0A1H9C9X3)	0	S	-	-
A0A1H9CBU4	0	0	0	0	0	0	0	0	0	0	0	0	51900000	147000000	91600000	154000000	248000000	161000000	260000000	244000000	254000000	146000000	87400000	0	13	12	1	0	0	0	0	9.68333e+07	1.87667e+08	2.52667e+08	116700000	4	0	0	0	0	3.90004e+07	4.27577e+07	6.59966e+06	29300000	DNA mismatch repair protein MutS (A0A1H9CBU4)	K03555	L	-	-
D8DTM3	58400000	173000000	30800000	197000000	313000000	221000000	0	119000000	139000000	110000000	176000000	94500000	2360000000	1790000000	1830000000	1020000000	1230000000	1050000000	1150000000	1210000000	1220000000	408000000	370000000	258000000	1	1	0	87400000	2.43667e+08	129000000	1.26833e+08	1.99333e+09	1100000000	1.19333e+09	389000000	0	6.15682e+07	4.99956e+07	10000000	3.53373e+07	2.59786e+08	9.27362e+07	3.09121e+07	19000000	Histidinol-phosphate aminotransferase (D8DTM3)	0	E	1	2.78795
A0A1H9CDS9	712000000	873000000	670000000	558000000	712000000	752000000	633000000	555000000	654000000	633000000	541000000	560000000	1040000000	727000000	795000000	605000000	573000000	639000000	662000000	712000000	647000000	794000000	670000000	301000000	0	0	0	7.51667e+08	674000000	604500000	578000000	854000000	6.05667e+08	6.73667e+08	732000000	0	8.74922e+07	8.36341e+07	49500000	3.96569e+07	1.3442e+08	2.69485e+07	2.77889e+07	62000000	Uncharacterized protein (A0A1H9CDS9)	0	S	1	0.896674
D8DWV1	67200000	52600000	0	448000000	530000000	525000000	856000000	902000000	1190000000	1390000000	750000000	1350000000	594000000	915000000	826000000	1120000000	1320000000	1220000000	1470000000	1650000000	1490000000	1720000000	2600000000	1410000000	1	1	0	59900000	501000000	1046000000	1.16333e+09	7.78333e+08	1220000000	1.53667e+09	2160000000	0	2.88594e+07	3.75322e+07	144000000	2.92727e+08	1.35313e+08	8.16497e+07	8.05536e+07	440000000	UDP-3-O-acylglucosamine N-acyltransferase (D8DWV1)	K02536	M	1	8.36394
D8DZI5	55000000000	33700000000	51000000000	42600000000	27600000000	40100000000	60800000000	40500000000	57800000000	53700000000	22700000000	38200000000	18800000000	17500000000	16500000000	12400000000	11600000000	13900000000	9870000000	8620000000	8870000000	20300000000	10400000000	8570000000	0	0	0	4.65667e+10	3.67667e+10	49150000000	38200000000	17600000000	1.26333e+10	9120000000	15350000000	0	9.2435e+09	6.56167e+09	8.65e+09	1.26557e+10	9.4163e+08	9.53357e+08	5.40062e+08	4.95e+09	10 kDa chaperonin (D8DZI5)	K04078	O	1	0.789549
A0A1H9J878	0	0	0	329000000	392000000	361000000	0	599000000	990000000	961000000	382000000	923000000	211000000	414000000	380000000	467000000	518000000	509000000	438000000	484000000	512000000	644000000	1040000000	1230000000	4	4	0	0	3.60667e+08	794500000	7.55333e+08	335000000	498000000	478000000	842000000	1	0	2.57207e+07	195500000	2.64442e+08	8.87731e+07	2.22261e+07	3.05068e+07	198000000	ATP synthase subunit delta (A0A1H9J878)	K02113	C	-	1
A0A1H9CGF8	0	0	0	0	0	0	0	0	0	0	0	0	51500000	54800000	37300000	50000000	51500000	63700000	78200000	78100000	84300000	89000000	92800000	0	13	12	1	0	0	0	0	4.78667e+07	5.50667e+07	80200000	90900000	4	0	0	0	0	7.59225e+06	6.13533e+06	2.89943e+06	1900000	SpoU rRNA Methylase family protein (A0A1H9CGF8)	0	J	-	-
A0A1H9CGY4	0	0	0	17500000	0	0	0	0	0	0	0	0	230000000	304000000	331000000	461000000	493000000	427000000	470000000	455000000	399000000	379000000	657000000	0	12	11	1	0	0	0	0	2.88333e+08	4.60333e+08	4.41333e+08	518000000	4	0	0	0	0	4.26953e+07	2.69485e+07	3.05541e+07	139000000	tRNA-2-methylthio-N(6)-dimethylallyladenosine synthase (A0A1H9CGY4)	K06168	J	-	-
D8DU32	0	0	0	0	0	0	0	0	0	0	0	0	0	0	0	0	0	0	0	0	8780000	0	0	0	23	12	11	0	0	0	0	0	0	0	0	8	0	0	0	0	0	0	0	0	Aminotransferase, class II (D8DU32)	K14155	E	-	-
A0A1H9CHR4	17100000	0	0	0	0	0	0	0	0	0	0	0	0	0	0	0	0	0	0	0	0	0	0	0	23	11	12	0	0	0	0	0	0	0	0	8	0	0	0	0	0	0	0	0	Helix-hairpin-helix motif-containing protein (A0A1H9CHR4)	0	S!	-	-
A0A1H9CHY6	0	66400000	25900000	0	37600000	0	0	0	0	0	0	0	38000000	20700000	24300000	15500000	0	14300000	0	0	0	0	0	0	16	9	7	46150000	0	0	0	2.76667e+07	14900000	0	0	5	2.73252e+07	0	0	0	7.45311e+06	7.04099e+06	0	0	Uncharacterized protein (A0A1H9CHY6)	0	S!	1	-
A0A1H9CIV9	0	0	0	0	0	0	0	0	0	0	0	0	0	0	44600000	102000000	83900000	78100000	149000000	161000000	163000000	104000000	0	0	16	12	4	0	0	0	0	0	88000000	1.57667e+08	0	6	0	0	0	0	0	1.01787e+07	6.18241e+06	0	NAD-dependent deacetylase (A0A1H9CIV9)	K12410	K	-	-
A0A1H9CTZ7	0	0	0	45600000	0	46100000	0	86800000	0	0	133000000	0	38500000	48100000	54300000	62700000	77100000	65300000	96400000	92600000	74000000	39100000	0	0	10	8	2	0	45850000	0	0	4.69667e+07	6.83667e+07	8.76667e+07	0	4	0	2.16149e+07	0	0	6.49991e+06	6.26596e+06	9.78752e+06	0	Membrane proteinase PrsW, cleaves anti-sigma factor RsiW, M82 family (A0A1H9CTZ7)	0	S	-	1
A0A1H9CU96	89800000	172000000	130000000	0	72100000	0	0	0	0	0	0	0	570000000	457000000	512000000	273000000	309000000	251000000	229000000	183000000	249000000	0	64000000	0	10	8	2	130600000	0	0	0	513000000	2.77667e+08	2.20333e+08	0	4	3.35607e+07	0	0	0	4.61375e+07	2.39072e+07	2.76325e+07	0	Uncharacterized protein (A0A1H9CU96)	0	S!	1	-
A0A1H9CVK2	0	0	0	19800000	42100000	14700000	0	0	0	0	0	0	99000000	130000000	132000000	62000000	139000000	122000000	122000000	104000000	134000000	75100000	66900000	0	10	9	1	0	2.55333e+07	0	0	1.20333e+08	1.07667e+08	120000000	71000000	3	0	1.1898e+07	0	0	1.5107e+07	3.30286e+07	1.23288e+07	4100000	3-isopropylmalate dehydratase large subunit (A0A1H9CVK2)	K01703	E	-	1
A0A1H9CWL6	0	0	0	0	0	0	0	0	0	0	0	0	0	0	0	109000000	89800000	83900000	89300000	112000000	110000000	0	0	0	18	12	6	0	0	0	0	0	9.42333e+07	1.03767e+08	0	6	0	0	0	0	0	1.07158e+07	1.0262e+07	0	KAP family P-loop domain-containing protein (A0A1H9CWL6)	0	S	-	-
A0A1H9CWQ4	0	0	0	78700000	91100000	123000000	0	165000000	208000000	164000000	164000000	140000000	0	66100000	0	90800000	116000000	139000000	142000000	115000000	141000000	191000000	130000000	0	7	4	3	0	97600000	186500000	156000000	0	1.15267e+08	1.32667e+08	160500000	2	0	1.86603e+07	21500000	1.13137e+07	0	1.96844e+07	1.24989e+07	30500000	ATPase (A0A1H9CWQ4)	K06926	S	-	1
A0A1H9CY22	1150000000	966000000	1280000000	471000000	200000000	280000000	0	183000000	65700000	27400000	185000000	0	275000000	110000000	163000000	57000000	59600000	0	0	0	0	0	0	0	9	2	7	1132000000	317000000	124350000	106200000	1.82667e+08	58300000	0	0	2	1.2882e+08	1.13687e+08	58650000	8.15227e+07	6.87815e+07	2.75034e+07	0	0	Outer membrane receptor proteins, mostly Fe transport (A0A1H9CY22)	0	P	1	0.280035
D8DY94	0	0	0	0	0	0	0	0	0	0	0	0	0	5190000	6370000	0	6740000	4150000	3180000	0	8690000	0	0	0	18	12	6	0	0	0	0	5780000	5445000	5935000	0	5	0	0	0	0	2.76698e+06	2.77605e+06	3.58993e+06	0	Fructose-1,6-bisphosphatase class 3 (D8DY94)	K04041	G	-	-
A0A1H9D0N0	184000000	121000000	176000000	0	0	0	0	0	0	0	0	0	151000000	144000000	155000000	0	0	0	0	0	0	0	0	0	18	9	9	1.60333e+08	0	0	0	150000000	0	0	0	6	2.8004e+07	0	0	0	4.54606e+06	0	0	0	Uncharacterized protein (A0A1H9D0N0)	K09800	S	1	-
A0A1H9D129	0	0	0	0	0	0	0	0	0	0	0	0	0	0	624000	0	0	0	0	0	0	0	0	0	23	12	11	0	0	0	0	0	0	0	0	8	0	0	0	0	0	0	0	0	Biosynthetic peptidoglycan transglycosylase (A0A1H9D129)	K03814	M	-	-
A0A1H9D2A4	120000000	160000000	205000000	101000000	103000000	108000000	0	70900000	0	0	0	0	53800000	67000000	76800000	87500000	82300000	67400000	0	0	0	0	0	0	11	5	6	1.61667e+08	104000000	0	0	6.58667e+07	7.90667e+07	0	0	4	3.47211e+07	2.94392e+06	0	0	9.42385e+06	8.51835e+06	0	0	Uncharacterized protein (A0A1H9D2A4)	0	S!	1	0.643299
A0A1H9D2E8	72100000	59600000	98600000	75400000	0	0	0	0	0	0	0	0	148000000	105000000	108000000	82900000	86900000	85200000	51100000	101000000	83500000	89700000	107000000	0	9	8	1	7.67667e+07	0	0	0	1.20333e+08	85000000	7.85333e+07	98350000	3	1.626e+07	0	0	0	1.96016e+07	1.63911e+06	2.06721e+07	8650000	D-alanyl-D-alanine carboxypeptidase (A0A1H9D2E8)	0	S!	1	-
A0A1H9D2Y7	0	0	0	0	104000000	0	0	97600000	0	0	0	0	136000000	152000000	149000000	132000000	150000000	141000000	185000000	199000000	139000000	216000000	0	0	12	10	2	0	0	0	0	1.45667e+08	141000000	1.74333e+08	0	5	0	0	0	0	6.94422e+06	7.34847e+06	2.56298e+07	0	Uncharacterized protein (A0A1H9D2Y7)	0	S	-	-
A0A1H9D2Z8	298000000	192000000	264000000	171000000	127000000	133000000	0	117000000	79600000	0	124000000	0	0	58500000	0	0	55800000	0	0	0	54200000	0	0	0	12	3	9	2.51333e+08	1.43667e+08	98300000	0	0	0	0	0	5	4.41915e+07	1.94822e+07	18700000	0	0	0	0	0	Uncharacterized protein (A0A1H9D2Z8)	0	S!	1	0.571618
A0A1H9D4W2	851000000	622000000	599000000	434000000	258000000	333000000	306000000	379000000	432000000	440000000	345000000	491000000	600000000	330000000	407000000	176000000	250000000	195000000	210000000	209000000	229000000	252000000	214000000	0	1	0	1	6.90667e+08	3.41667e+08	405500000	4.25333e+08	4.45667e+08	207000000	216000000	233000000	0	1.13761e+08	7.21126e+07	26500000	6.04998e+07	1.13567e+08	3.13794e+07	9.20145e+06	19000000	Tetratricopeptide repeat-containing protein (A0A1H9D4W2)	0	S	1	0.494691
A0A1H9D509	0	0	0	0	0	0	0	16500000	0	0	0	0	0	30300000	18100000	0	30800000	25800000	0	0	13600000	0	0	0	18	11	7	0	0	0	0	24200000	28300000	0	0	6	0	0	0	0	1.24478e+07	1.3496e+07	0	0	L,D-transpeptidase catalytic domain (A0A1H9D509)	K21470	S	-	-
A0A1H9D5T4	1290000000	1230000000	1290000000	416000000	544000000	543000000	436000000	231000000	191000000	213000000	267000000	208000000	800000000	412000000	468000000	247000000	234000000	220000000	205000000	192000000	167000000	222000000	298000000	0	1	0	1	1270000000	501000000	211000000	2.29333e+08	560000000	2.33667e+08	188000000	260000000	0	2.82843e+07	6.01055e+07	20000000	2.67125e+07	1.71239e+08	1.10252e+07	1.57692e+07	38000000	Uncharacterized protein (A0A1H9D5T4)	0	S	1	0.394488
D8DU52	51900000	67100000	0	0	42200000	20500000	0	0	0	0	0	0	194000000	120000000	102000000	38700000	116000000	53400000	69600000	79700000	107000000	59200000	102000000	0	9	8	1	59500000	31350000	0	0	1.38667e+08	6.93667e+07	8.54333e+07	80600000	2	2.87268e+07	1.72304e+07	0	0	3.98107e+07	3.35164e+07	1.57975e+07	21400000	Acetylornithine aminotransferase (D8DU52)	K00819	E	1	0.526891
A0A1H9D660	1220000000	1520000000	1370000000	398000000	569000000	402000000	0	197000000	72500000	92900000	340000000	0	710000000	393000000	443000000	309000000	225000000	262000000	252000000	221000000	223000000	282000000	0	0	4	2	2	1370000000	4.56333e+08	134750000	216450000	5.15333e+08	2.65333e+08	232000000	0	1	1.22474e+08	7.96841e+07	62250000	1.43484e+08	1.39155e+08	3.43738e+07	1.41657e+07	0	Lysophospholipase L1 (A0A1H9D660)	0	S	1	0.33309
D8DUR7	377000000	292000000	167000000	844000000	1130000000	925000000	566000000	1040000000	1450000000	1610000000	873000000	1190000000	3010000000	4260000000	4140000000	5850000000	7480000000	6760000000	6860000000	7060000000	6630000000	6270000000	5680000000	9110000000	0	0	0	2.78667e+08	9.66333e+08	1245000000	1.22433e+09	3.80333e+09	6.69667e+09	6850000000	5975000000	0	8.6249e+07	1.20361e+08	205000000	3.01857e+08	5.63106e+08	6.6695e+08	1.75689e+08	295000000	Putative oxaloacetate decarboxylase (D8DUR7)	K01960	C	1	3.4677
D8DU58	53300000	0	0	402000000	442000000	442000000	298000000	377000000	431000000	496000000	365000000	291000000	73100000	147000000	111000000	184000000	151000000	152000000	215000000	101000000	152000000	287000000	0	0	4	2	2	0	4.28667e+08	404000000	384000000	1.10367e+08	1.62333e+08	156000000	0	2	0	1.88562e+07	27000000	8.47624e+07	3.01729e+07	1.53261e+07	4.66262e+07	0	N-acetylornithine carbamoyltransferase (Aotcase) (D8DU58)	K13043	E	-	1.11632
A0A1H9D8L0	0	0	48200000	492000000	372000000	459000000	1290000000	609000000	620000000	611000000	578000000	655000000	243000000	431000000	427000000	586000000	441000000	418000000	476000000	454000000	449000000	510000000	801000000	0	3	2	1	0	441000000	614500000	6.14667e+08	367000000	4.81667e+08	4.59667e+08	655500000	1	0	5.06162e+07	5500000	3.15419e+07	8.76964e+07	7.43699e+07	1.17284e+07	145500000	Uncharacterized protein (A0A1H9D8L0)	0	S!	-	1
A0A1H9DC81	0	0	0	0	0	0	0	0	0	0	0	0	88700000	176000000	147000000	123000000	164000000	158000000	84900000	129000000	129000000	159000000	225000000	0	13	12	1	0	0	0	0	1.37233e+08	1.48333e+08	114300000	192000000	4	0	0	0	0	3.6303e+07	1.80801e+07	2.07889e+07	33000000	Ca-activated chloride channel family protein (A0A1H9DC81)	K07114	S	-	-
A0A1H9DCY2	328000000	306000000	328000000	119000000	135000000	120000000	0	0	0	0	0	0	176000000	91800000	103000000	0	0	0	0	0	0	0	0	0	15	6	9	3.20667e+08	1.24667e+08	0	0	123600000	0	0	0	5	1.03709e+07	7.31817e+06	0	0	3.73335e+07	0	0	0	Uncharacterized protein (A0A1H9DCY2)	0	S!	1	0.388773
A0A1H9DD30	10600000000	9640000000	11500000000	5280000000	3880000000	4930000000	4120000000	3860000000	4950000000	3190000000	2300000000	2640000000	6390000000	3840000000	4150000000	2930000000	3120000000	2760000000	2260000000	2550000000	2040000000	3360000000	2930000000	1730000000	0	0	0	10580000000	4.69667e+09	4405000000	2710000000	4.79333e+09	2.93667e+09	2.28333e+09	3145000000	0	7.59474e+08	5.94886e+08	545000000	3.66697e+08	1.13608e+09	1.47045e+08	2.08859e+08	215000000	Outer membrane protein OmpA (A0A1H9DD30)	0	M	1	0.443919
A0A1H9DDW2	0	0	0	107000000	0	125000000	0	118000000	0	168000000	0	0	0	0	0	72900000	0	0	93400000	131000000	102000000	0	0	0	16	8	8	0	116000000	0	0	0	0	108800000	0	6	0	5.51745e+07	0	0	0	0	1.60856e+07	0	DUF3857 domain-containing protein (A0A1H9DDW2)	0	S	-	1
D8DYS0	0	0	0	0	0	0	0	0	0	0	0	0	201000000	128000000	162000000	140000000	146000000	139000000	206000000	178000000	207000000	116000000	0	0	14	12	2	0	0	0	0	1.63667e+08	1.41667e+08	197000000	0	5	0	0	0	0	2.98254e+07	3.09121e+06	1.34412e+07	0	2,3-bisphosphoglycerate-independent phosphoglycerate mutase (D8DYS0)	K15635	G	-	-
A0A1H9DSE2	0	59000000	85400000	0	0	0	0	0	0	0	0	0	0	0	0	0	0	0	0	0	0	0	0	0	22	10	12	72200000	0	0	0	0	0	0	0	7	3.57011e+07	0	0	0	0	0	0	0	Uncharacterized protein (A0A1H9DSE2)	0	S!	1	-
A0A1H9DU78	0	0	0	0	0	0	0	0	0	70200000	0	0	0	0	0	0	0	0	0	0	0	0	0	0	23	11	12	0	0	0	0	0	0	0	0	8	0	0	0	0	0	0	0	0	Solute carrier family 13 (Sodium-dependent dicarboxylate transporter), member 2/3/5 (A0A1H9DU78)	K14445	P	-	-
A0A1H9DUG4	821000000	1210000000	858000000	268000000	376000000	281000000	0	200000000	192000000	165000000	195000000	175000000	577000000	261000000	313000000	180000000	109000000	140000000	150000000	77100000	132000000	135000000	75300000	0	2	1	1	963000000	3.08333e+08	196000000	1.78333e+08	3.83667e+08	143000000	119700000	105150000	0	1.75307e+08	4.8141e+07	4000000	1.24722e+07	1.38346e+08	2.90631e+07	3.10061e+07	29850000	YARHG domain-containing protein (A0A1H9DUG4)	0	S	1	0.32018
A0A1H9DV15	1280000000	1380000000	2120000000	736000000	405000000	696000000	291000000	442000000	285000000	262000000	380000000	266000000	225000000	57600000	101000000	29900000	14000000	0	0	39100000	40300000	66600000	59100000	0	3	0	3	1.59333e+09	6.12333e+08	363500000	3.02667e+08	1.27867e+08	21950000	39700000	62850000	0	3.74641e+08	1.47513e+08	78500000	5.47073e+07	7.09321e+07	1.22148e+07	1.87212e+07	3750000	Outer membrane receptor proteins, mostly Fe transport (A0A1H9DV15)	0	S	1	0.38431
A0A1H9DWU5	1480000000	2000000000	2390000000	954000000	642000000	648000000	0	530000000	622000000	531000000	331000000	337000000	279000000	120000000	113000000	152000000	67100000	0	122000000	0	73300000	119000000	0	0	5	1	4	1.95667e+09	748000000	576000000	3.99667e+08	1.70667e+08	109550000	97650000	0	1	3.72767e+08	1.45685e+08	46000000	9.2899e+07	7.66565e+07	6.21954e+07	5.01427e+07	0	Uncharacterized protein (A0A1H9DWU5)	0	S!	1	0.382283
D8DVK1	1410000000	1560000000	972000000	2090000000	2540000000	2240000000	4080000000	2520000000	2570000000	4030000000	2520000000	4120000000	3400000000	2910000000	2890000000	2430000000	2150000000	2230000000	2450000000	2110000000	2150000000	2010000000	4060000000	2280000000	0	0	0	1314000000	2290000000	2545000000	3.55667e+09	3.06667e+09	2270000000	2.23667e+09	3035000000	0	2.49463e+08	1.87083e+08	25000000	7.33954e+08	2.35844e+08	1.17757e+08	1.51731e+08	1025000000	Branched-chain amino acid aminotransferase (D8DVK1)	K00826	E	1	1.74277
A0A1H9DZU8	0	0	0	107000000	51200000	98300000	236000000	194000000	309000000	235000000	150000000	343000000	26000000	26900000	34100000	67700000	69400000	88100000	130000000	126000000	107000000	206000000	207000000	0	4	3	1	0	85500000	251500000	2.42667e+08	29000000	7.50667e+07	121000000	206500000	1	0	2.45124e+07	57500000	7.89782e+07	3.62491e+06	9.24205e+06	1.00333e+07	500000	Uncharacterized protein (A0A1H9DZU8)	0	S!	-	1
A0A1H9E268	323000000	259000000	250000000	179000000	0	81200000	60300000	101000000	29400000	146000000	35000000	0	102000000	106000000	115000000	0	0	103000000	79600000	92000000	0	0	0	0	8	2	6	2.77333e+08	130100000	65200000	90500000	1.07667e+08	0	85800000	0	2	3.24996e+07	7.31811e+07	35800000	6.22379e+07	5.4365e+06	0	4.07621e+07	0	TonB-linked outer membrane protein, SusC/RagA family (A0A1H9E268)	0	P	1	0.469111
A0A1H9E2A5	109000000	79100000	68000000	0	0	0	0	0	0	0	0	0	33900000	51700000	30300000	0	0	0	0	0	0	0	0	0	18	9	9	8.53667e+07	0	0	0	3.86333e+07	0	0	0	6	1.73148e+07	0	0	0	9.35569e+06	0	0	0	Starch-binding associating with outer membrane (A0A1H9E2A5)	K21572	S	1	-
A0A1H9E3R0	0	10100000	0	0	0	0	0	0	0	0	0	0	0	0	0	0	0	0	0	0	0	0	0	0	23	11	12	0	0	0	0	0	0	0	0	8	0	0	0	0	0	0	0	0	Uncharacterized protein (A0A1H9E3R0)	0	S!	-	-
A0A1H9E3T7	29300000	26100000	0	0	0	0	0	0	0	0	0	0	0	0	0	0	0	0	0	0	0	0	0	0	22	10	12	27700000	0	0	0	0	0	0	0	7	1.31231e+07	0	0	0	0	0	0	0	Uncharacterized protein (A0A1H9E3T7)	0	S!	1	-
A0A1H9E502	40700000	67300000	51500000	18900000	24200000	0	0	0	0	0	0	0	31900000	17800000	19200000	0	0	0	0	0	0	0	0	0	16	7	9	5.31667e+07	21550000	0	0	2.29667e+07	0	0	0	5	1.09232e+07	1.03866e+07	0	0	6.34262e+06	0	0	0	Uncharacterized protein (A0A1H9E502)	0	S	1	0.405329
A0A1H9E645	882000000	998000000	881000000	282000000	261000000	212000000	0	203000000	146000000	128000000	196000000	157000000	398000000	191000000	201000000	135000000	104000000	34000000	50600000	74800000	88400000	44600000	103000000	0	2	1	1	9.20333e+08	2.51667e+08	174500000	1.60333e+08	2.63333e+08	91000000	7.12667e+07	73800000	0	5.49201e+07	2.93295e+07	28500000	2.78608e+07	9.53112e+07	4.22453e+07	1.56327e+07	29200000	Starch-binding associating with outer membrane (A0A1H9E645)	K21572	S	1	0.273452
A0A1H9EEF7	0	101000000	0	546000000	391000000	731000000	1970000000	919000000	1550000000	1250000000	570000000	1460000000	214000000	341000000	395000000	272000000	215000000	326000000	390000000	472000000	419000000	671000000	962000000	623000000	2	2	0	0	556000000	1234500000	1.09333e+09	3.16667e+08	271000000	427000000	816500000	1	0	1.38984e+08	315500000	3.79854e+08	7.58698e+07	4.53211e+07	3.39509e+07	145500000	Protein-export membrane protein SecG (A0A1H9EEF7)	K03075	U	-	1
D8DSX6	449000000	365000000	423000000	58700000	0	32000000	0	0	0	0	0	0	82500000	29900000	13200000	0	0	0	0	0	0	0	0	0	16	7	9	4.12333e+08	45350000	0	0	4.18667e+07	0	0	0	5	3.51125e+07	2.39967e+07	0	0	2.95299e+07	0	0	0	Subtilase family protein (D8DSX6)	0	O	1	0.109984
A0A1H9EHL1	91900000	225000000	38100000	0	737000000	210000000	0	0	0	70100000	423000000	68000000	612000000	951000000	1090000000	861000000	840000000	976000000	892000000	1000000000	867000000	571000000	387000000	0	5	4	1	1.18333e+08	473500000	0	1.87033e+08	8.84333e+08	8.92333e+08	9.19667e+08	479000000	1	7.85576e+07	3.10018e+08	0	1.66856e+08	2.00756e+08	5.97792e+07	5.77139e+07	92000000	N-carbamoylputrescine amidase (A0A1H9EHL1)	K12251	S	1	4.00141
A0A1H9EIQ1	662000000	499000000	425000000	1370000000	1880000000	2430000000	3950000000	1500000000	3240000000	2910000000	1610000000	2320000000	3040000000	3300000000	3030000000	3580000000	3010000000	2960000000	2850000000	2910000000	3030000000	2430000000	3630000000	4950000000	0	0	0	5.28667e+08	1.89333e+09	2370000000	2280000000	3.12333e+09	3.18333e+09	2930000000	3030000000	0	9.90028e+07	4.32846e+08	870000000	5.31476e+08	1.24989e+08	2.81227e+08	7.48331e+07	600000000	NifU homolog involved in Fe-S cluster formation (A0A1H9EIQ1)	0	C	1	3.58134
A0A1H9EJ52	0	0	0	0	0	0	0	0	0	0	0	0	0	0	0	0	0	0	0	46900000	36200000	0	0	0	22	12	10	0	0	0	0	0	0	41550000	0	7	0	0	0	0	0	0	2.00681e+07	0	Uncharacterized protein (A0A1H9EJ52)	0	S!	-	-
A0A1H9EJX9	1780000000	3040000000	3050000000	626000000	649000000	422000000	0	27900000	16000000	0	0	0	2200000000	1370000000	1750000000	313000000	424000000	310000000	163000000	213000000	118000000	34600000	97500000	0	5	4	1	2.62333e+09	5.65667e+08	21950000	0	1.77333e+09	349000000	1.64667e+08	66050000	1	5.96341e+08	1.02021e+08	5950000	0	3.39248e+08	5.30471e+07	3.88015e+07	31450000	Uncharacterized protein (A0A1H9EJX9)	0	S!	1	0.215629
A0A1H9EKI0	0	0	0	67100000	85200000	74700000	0	0	0	0	47600000	0	87100000	63900000	73800000	75500000	63600000	64300000	87200000	70000000	64100000	62800000	0	0	10	8	2	0	7.56667e+07	0	0	7.49333e+07	67800000	7.37667e+07	0	4	0	7.42084e+06	0	0	9.5052e+06	5.45222e+06	9.79943e+06	0	Prephenate dehydratase (A0A1H9EKI0)	K04518	E	-	1
A0A1H9EM98	0	0	0	0	0	0	0	0	0	0	0	0	0	18200000	0	0	0	0	0	0	0	0	0	0	23	12	11	0	0	0	0	0	0	0	0	8	0	0	0	0	0	0	0	0	Acetolactate synthase, small subunit (A0A1H9EM98)	K01653	E	-	-
A0A1H9EMI6	848000000	670000000	688000000	72800000	107000000	109000000	0	0	0	34500000	0	0	7620000000	4940000000	4560000000	1460000000	2000000000	1910000000	886000000	1900000000	1440000000	891000000	1620000000	747000000	5	5	0	7.35333e+08	9.62667e+07	0	0	5.70667e+09	1790000000	1.40867e+09	1255500000	2	8.00056e+07	1.66135e+07	0	0	1.3618e+09	2.3622e+08	4.14556e+08	364500000	Aminopeptidase C (A0A1H9EMI6)	K01372	E	1	0.130916
A0A1H9EP77	0	0	0	54900000	56100000	59000000	0	59500000	54200000	45000000	76700000	0	55400000	58100000	0	0	59000000	60300000	43900000	40500000	49200000	0	0	0	10	5	5	0	5.66667e+07	56850000	60850000	56750000	59650000	4.45333e+07	0	2	0	1.72111e+06	2650000	3.14692e+07	2.67749e+07	2.81243e+07	3.57988e+06	0	Uncharacterized protein (A0A1H9EP77)	0	S!	-	1
A0A1H9EPM2	0	0	0	0	22400000	0	0	0	0	0	0	0	0	21400000	0	28100000	0	0	0	0	0	0	0	0	21	11	10	0	0	0	0	0	0	0	0	8	0	0	0	0	0	0	0	0	Uncharacterized protein (A0A1H9EPM2)	0	S!	-	-
A0A1H9EPT8	2140000000	1620000000	1980000000	2650000000	1800000000	2290000000	2850000000	1270000000	675000000	875000000	937000000	839000000	1710000000	1220000000	1330000000	925000000	829000000	744000000	707000000	644000000	645000000	664000000	737000000	117000000	0	0	0	1.91333e+09	2.24667e+09	972500000	8.83667e+08	1420000000	8.32667e+08	6.65333e+08	700500000	0	2.1746e+08	3.48361e+08	297500000	4.0475e+07	2.09921e+08	7.39384e+07	2.94656e+07	36500000	Xaa-Pro aminopeptidase (A0A1H9EPT8)	K01262	E	1	1.17422
A0A1H9EQ53	0	0	0	49700000	39500000	29200000	0	39000000	0	0	56200000	0	0	0	0	30300000	36300000	0	30000000	33600000	30800000	0	0	0	14	7	7	0	3.94667e+07	0	0	0	33300000	3.14667e+07	0	5	0	8.36912e+06	0	0	0	1.58877e+07	1.54344e+06	0	Uncharacterized protein (A0A1H9EQ53)	0	S!	-	1
A0A1H9ER00	153000000	0	173000000	733000000	241000000	475000000	0	887000000	0	0	998000000	0	277000000	535000000	521000000	217000000	184000000	322000000	260000000	199000000	204000000	0	0	0	8	5	3	163000000	483000000	0	0	4.44333e+08	241000000	221000000	0	3	7.72715e+07	2.00938e+08	0	0	1.1846e+08	5.88388e+07	2.76526e+07	0	50S ribosomal protein L35 (A0A1H9ER00)	K02916	J	1	2.96319
A0A1H9ER23	0	0	0	0	0	0	0	0	0	0	0	0	87100000	85800000	82700000	69200000	114000000	91600000	81400000	107000000	104000000	119000000	128000000	0	13	12	1	0	0	0	0	85200000	91600000	9.74667e+07	123500000	4	0	0	0	0	1.84572e+06	1.82895e+07	1.14267e+07	4500000	ATP-binding cassette, subfamily F, member 3 (A0A1H9ER23)	K06158	S	-	-
D8DSW0	1300000000	1430000000	1300000000	23000000	0	0	0	0	0	0	0	0	1260000000	784000000	800000000	518000000	410000000	372000000	386000000	299000000	334000000	244000000	1040000000	0	9	8	1	1.34333e+09	0	0	0	948000000	4.33333e+08	3.39667e+08	642000000	3	6.12826e+07	0	0	0	2.20714e+08	6.18457e+07	3.57429e+07	398000000	Beta-galactosidase (D8DSW0)	0	G	1	-
D8DY33	270000000	123000000	113000000	0	0	0	0	0	0	0	0	0	1550000000	955000000	994000000	269000000	361000000	377000000	52500000	185000000	103000000	0	0	0	12	9	3	1.68667e+08	0	0	0	1.16633e+09	3.35667e+08	113500000	0	4	7.17697e+07	0	0	0	2.7176e+08	4.75908e+07	5.46001e+07	0	Beta-galactosidase (D8DY33)	K01190	G	1	-
D8DV80	38500000	38900000	0	301000000	255000000	208000000	0	399000000	140000000	137000000	516000000	111000000	627000000	787000000	827000000	1100000000	1240000000	1210000000	1600000000	1410000000	1570000000	1280000000	1030000000	141000000	2	2	0	38700000	2.54667e+08	269500000	2.54667e+08	747000000	1.18333e+09	1.52667e+09	1155000000	0	1.82441e+07	3.79678e+07	129500000	1.85095e+08	8.64099e+07	6.01849e+07	8.34e+07	125000000	Xylulokinase (D8DV80)	0	G	1	6.58053
A0A1H9EX05	0	0	0	0	0	0	0	0	0	0	0	0	0	59900000	71500000	57000000	71600000	88400000	90900000	112000000	84200000	0	0	0	16	12	4	0	0	0	0	65700000	7.23333e+07	95700000	0	5	0	0	0	0	3.13312e+07	1.28295e+07	1.1846e+07	0	Ligand-binding sensor domain-containing protein (A0A1H9EX05)	0	K	-	-
A0A1H9EXT0	385000000	273000000	213000000	712000000	2260000000	1430000000	2140000000	1190000000	1570000000	1670000000	1520000000	1450000000	613000000	702000000	724000000	1150000000	986000000	986000000	1280000000	1220000000	1190000000	1240000000	1660000000	766000000	0	0	0	2.90333e+08	1.46733e+09	1380000000	1.54667e+09	6.79667e+08	1.04067e+09	1230000000	1450000000	0	7.12804e+07	6.32519e+08	190000000	9.17727e+07	4.79884e+07	7.73103e+07	3.74166e+07	210000000	Cytidylate kinase (A0A1H9EXT0)	0	S!	1	5.05396
A0A1H9EYC2	0	0	0	606000000	551000000	575000000	0	326000000	0	0	0	0	0	0	0	0	0	0	0	0	0	0	0	0	20	8	12	0	5.77333e+08	0	0	0	0	0	0	7	0	2.25142e+07	0	0	0	0	0	0	Uncharacterized protein (A0A1H9EYC2)	0	S!	-	1
D8DUN8	915000000	874000000	589000000	2670000000	3460000000	2590000000	2130000000	3780000000	5140000000	5510000000	3580000000	5120000000	5220000000	7100000000	6700000000	9770000000	10900000000	10900000000	13600000000	13100000000	12300000000	12400000000	11700000000	15900000000	0	0	0	7.92667e+08	2.90667e+09	4460000000	4.73667e+09	6340000000	1.05233e+10	13000000000	12050000000	0	1.44984e+08	3.92626e+08	680000000	8.3324e+08	8.0862e+08	5.32687e+08	5.35413e+08	350000000	Threonine-tRNA ligase (D8DUN8)	K01868	J	1	3.66695
A0A1H9A5F0	0	23400000	0	1090000000	861000000	1010000000	1190000000	1590000000	1830000000	2240000000	1440000000	2270000000	975000000	1150000000	1310000000	1500000000	1560000000	2050000000	1920000000	1830000000	2230000000	2390000000	3040000000	2090000000	2	2	0	0	987000000	1710000000	1.98333e+09	1145000000	1.70333e+09	1.99333e+09	2715000000	1	0	9.48929e+07	120000000	3.8439e+08	1.36809e+08	2.46351e+08	1.71335e+08	325000000	Ribonuclease Y (A0A1H9A5F0)	K18682	S	-	1
A0A1H9FAU1	2310000000	2610000000	3160000000	1040000000	587000000	738000000	351000000	820000000	590000000	681000000	570000000	472000000	1240000000	808000000	775000000	365000000	449000000	376000000	486000000	402000000	427000000	462000000	512000000	0	1	0	1	2.69333e+09	7.88333e+08	705000000	5.74333e+08	941000000	3.96667e+08	4.38333e+08	487000000	0	3.51979e+08	1.8833e+08	115000000	8.53789e+07	2.11854e+08	3.72767e+07	3.52168e+07	25000000	Putative porin (A0A1H9FAU1)	0	S!	1	0.292698
A0A1H9FBR6	237000000	151000000	95000000	844000000	1010000000	1230000000	756000000	721000000	1610000000	1210000000	478000000	1050000000	943000000	1460000000	1280000000	1250000000	1180000000	1370000000	959000000	1140000000	856000000	1210000000	1030000000	687000000	0	0	0	161000000	1028000000	1165500000	9.12667e+08	1.22767e+09	1.26667e+09	985000000	1120000000	0	5.84009e+07	1.58097e+08	444500000	3.1422e+08	2.14284e+08	7.84573e+07	1.17391e+08	90000000	Zinc-ribbon domain-containing protein (A0A1H9FBR6)	0	S!	1	6.38509
A0A1H9FBV8	88500000	70900000	88200000	153000000	104000000	122000000	190000000	197000000	150000000	123000000	175000000	109000000	64800000	71000000	67100000	69000000	77400000	85600000	69300000	113000000	63900000	150000000	0	0	2	0	2	8.25333e+07	1.26333e+08	173500000	1.35667e+08	6.76333e+07	7.73333e+07	8.20667e+07	0	1	8.22692e+06	2.02375e+07	23500000	2.83941e+07	2.55908e+06	6.77709e+06	2.1984e+07	0	Lysozyme (A0A1H9FBV8)	K07273	M	1	1.53069
A0A1H9FCA0	0	0	0	0	0	0	0	0	0	0	0	0	32900000	41000000	41600000	62000000	57600000	54200000	61000000	52500000	69000000	0	0	0	15	12	3	0	0	0	0	38500000	5.79333e+07	6.08333e+07	0	5	0	0	0	0	3.96737e+06	3.19305e+06	6.73713e+06	0	Methionine synthase (A0A1H9FCA0)	K00548	E	-	-
A0A1H9FFT0	376000000	507000000	515000000	161000000	50400000	124000000	0	25900000	0	0	44300000	0	111000000	62400000	74200000	23400000	27100000	0	23500000	0	0	0	0	0	10	4	6	466000000	111800000	0	0	8.25333e+07	25250000	0	0	4	6.37234e+07	4.5969e+07	0	0	2.06974e+07	1.19984e+07	0	0	Outer membrane protein, cobalt-zinc-cadmium efflux system (A0A1H9FFT0)	K15725	M	1	0.239914
A0A1H9FH26	0	0	0	0	0	0	0	0	0	0	0	0	0	0	0	0	0	0	0	16700000	0	0	0	0	23	12	11	0	0	0	0	0	0	0	0	8	0	0	0	0	0	0	0	0	Signal transduction histidine kinase (A0A1H9FH26)	0	T	-	-
A0A1H9FHL3	25500000	51400000	9270000	23700000	341000000	186000000	99400000	65300000	99000000	116000000	154000000	140000000	536000000	515000000	448000000	290000000	303000000	285000000	247000000	284000000	288000000	306000000	557000000	0	1	0	1	2.87233e+07	1.83567e+08	82150000	1.36667e+08	4.99667e+08	2.92667e+08	273000000	431500000	0	1.73499e+07	1.29549e+08	16850000	1.56915e+07	3.75263e+07	7.58654e+06	1.84572e+07	125500000	DNA alkylation repair enzyme (A0A1H9FHL3)	0	S	1	6.39086
A0A1H9FHZ4	4010000000	3610000000	3940000000	5360000000	3600000000	4630000000	3960000000	2630000000	2000000000	3150000000	1620000000	1310000000	2070000000	1380000000	1710000000	1210000000	1090000000	1090000000	1070000000	749000000	765000000	1310000000	661000000	420000000	0	0	0	3.85333e+09	4530000000	2315000000	2.02667e+09	1720000000	1130000000	8.61333e+08	985500000	0	1.7442e+08	7.21988e+08	315000000	8.04335e+08	2.8178e+08	5.65685e+07	1.47694e+08	324500000	Dipeptidyl-peptidase-3 (A0A1H9FHZ4)	K01277	S	1	1.17561
A0A1H9FI30	0	0	0	0	0	0	0	0	0	0	0	0	0	0	0	0	0	0	0	0	30100000	0	0	0	23	12	11	0	0	0	0	0	0	0	0	8	0	0	0	0	0	0	0	0	MutS domain V (A0A1H9FI30)	0	L	-	-
A0A1H9CYT7	253000000	257000000	105000000	283000000	1060000000	457000000	415000000	386000000	678000000	549000000	486000000	569000000	2300000000	3460000000	3280000000	2520000000	3060000000	2950000000	2540000000	3240000000	2910000000	3300000000	3050000000	465000000	0	0	0	205000000	600000000	532000000	5.34667e+08	3.01333e+09	2.84333e+09	2.89667e+09	3175000000	0	7.07295e+07	3.32935e+08	146000000	3.53679e+07	5.09728e+08	2.33e+08	2.85929e+08	125000000	Starch synthase (A0A1H9CYT7)	K00703	G	1	2.92683
A0A1H9FK25	0	0	0	0	0	0	0	0	0	0	0	0	0	0	0	0	0	0	0	0	181000000	0	0	0	23	12	11	0	0	0	0	0	0	0	0	8	0	0	0	0	0	0	0	0	Membrane fusion protein, multidrug efflux system (A0A1H9FK25)	K03543	V	-	-
A0A1H9FLA1	3670000000	4580000000	5060000000	1690000000	1770000000	1340000000	0	957000000	638000000	728000000	690000000	282000000	1340000000	773000000	806000000	604000000	402000000	434000000	197000000	145000000	202000000	180000000	0	0	3	1	2	4.43667e+09	1600000000	797500000	5.66667e+08	973000000	480000000	1.81333e+08	0	1	5.76445e+08	1.86726e+08	159500000	2.01887e+08	2.59858e+08	8.86491e+07	2.57725e+07	0	NADH-FMN oxidoreductase RutF, flavin reductase (DIM6/NTAB) family (A0A1H9FLA1)	0	S	1	0.360631
A0A1H9FPB8	0	0	0	0	0	0	0	0	0	0	0	0	0	0	10500000	0	0	0	0	0	0	0	0	0	23	12	11	0	0	0	0	0	0	0	0	8	0	0	0	0	0	0	0	0	Uncharacterized protein (A0A1H9FPB8)	0	S!	-	-
A0A1H9G110	0	0	16700000	0	0	0	0	0	0	0	0	0	0	0	0	0	0	0	0	0	0	0	0	0	23	11	12	0	0	0	0	0	0	0	0	8	0	0	0	0	0	0	0	0	Outer membrane protein TolC (A0A1H9G110)	0	M	-	-
A0A1H9G1S3	0	0	0	0	0	0	0	0	0	0	0	0	0	0	0	0	18900000	14700000	0	0	0	0	0	0	22	12	10	0	0	0	0	0	16800000	0	0	7	0	0	0	0	0	8.10309e+06	0	0	Uncharacterized protein (A0A1H9G1S3)	0	S!	-	-
A0A1H9G5I5	0	0	0	0	0	0	0	0	0	0	0	0	0	0	0	0	0	0	0	0	0	0	145000000	0	23	12	11	0	0	0	0	0	0	0	0	8	0	0	0	0	0	0	0	0	Uncharacterized protein (A0A1H9G5I5)	0	S!	-	-
A0A1H9G5R8	0	0	0	0	0	0	0	0	0	0	0	0	0	0	12300000	0	0	0	0	0	0	0	0	0	23	12	11	0	0	0	0	0	0	0	0	8	0	0	0	0	0	0	0	0	Curli biogenesis system outer membrane secretion channel CsgG (A0A1H9G5R8)	0	M	-	-
A0A1H9G8B0	694000000	685000000	814000000	399000000	320000000	530000000	1210000000	169000000	323000000	285000000	142000000	235000000	291000000	217000000	228000000	0	0	0	0	0	0	0	0	0	9	0	9	731000000	4.16333e+08	246000000	2.20667e+08	2.45333e+08	0	0	0	3	5.88048e+07	8.66038e+07	77000000	5.92528e+07	3.2602e+07	0	0	0	Uncharacterized protein (A0A1H9G8B0)	0	S!	1	0.569539
A0A1H9G8D0	0	0	0	0	0	0	0	0	0	0	0	0	0	0	0	0	0	3360000	0	0	0	0	0	0	23	12	11	0	0	0	0	0	0	0	0	8	0	0	0	0	0	0	0	0	Putative MFS transporter, AGZA family, xanthine/uracil permease (A0A1H9G8D0)	K06901	S	-	-
D8DZB7	924000000	763000000	579000000	3430000000	2850000000	3970000000	4210000000	4330000000	6740000000	6190000000	3850000000	6660000000	2910000000	4660000000	4350000000	6630000000	6800000000	7000000000	6720000000	6940000000	7100000000	8790000000	9340000000	5200000000	0	0	0	7.55333e+08	3.41667e+09	5535000000	5.56667e+09	3.97333e+09	6810000000	6920000000	9065000000	0	1.4095e+08	4.57335e+08	1205000000	1.22894e+09	7.62467e+08	1.51217e+08	1.55778e+08	275000000	GGGtGRT protein (D8DZB7)	0	S!	1	4.52339
A0A1H9GAL7	0	11300000	0	12500000	110000000	0	0	0	0	0	9380000	0	225000000	367000000	308000000	251000000	459000000	521000000	616000000	694000000	555000000	257000000	203000000	117000000	8	8	0	0	61250000	0	0	300000000	4.10333e+08	6.21667e+08	230000000	3	0	4.91737e+07	0	0	5.82466e+07	1.15474e+08	5.68878e+07	27000000	Uncharacterized protein (A0A1H9GAL7)	0	S!	-	1
A0A1H9GB11	0	0	0	0	0	0	0	0	0	0	0	0	0	0	0	0	0	0	0	0	0	17500000	0	0	23	12	11	0	0	0	0	0	0	0	0	8	0	0	0	0	0	0	0	0	Uncharacterized protein (A0A1H9GB11)	0	S!	-	-
D8DZM1	0	0	0	96000000	214000000	206000000	0	243000000	379000000	352000000	303000000	294000000	406000000	795000000	783000000	968000000	1180000000	1020000000	1020000000	1120000000	1230000000	1130000000	1180000000	949000000	4	4	0	0	172000000	311000000	3.16333e+08	6.61333e+08	1056000000	1.12333e+09	1155000000	1	0	5.38393e+07	68000000	2.54864e+07	1.80614e+08	9.02146e+07	8.57645e+07	25000000	Methionyl-tRNA formyltransferase (D8DZM1)	K00604	J	-	1
A0A1H9GC45	0	0	0	0	0	0	0	0	0	0	3240000	0	0	0	0	0	0	0	0	0	0	0	0	0	23	11	12	0	0	0	0	0	0	0	0	8	0	0	0	0	0	0	0	0	DUF3298 domain-containing protein (A0A1H9GC45)	0	S	-	-
D8DTW5	0	0	0	89500000	266000000	67800000	0	280000000	239000000	189000000	246000000	120000000	528000000	753000000	514000000	984000000	1130000000	916000000	1200000000	852000000	1130000000	1200000000	1070000000	911000000	4	4	0	0	141100000	259500000	185000000	5.98333e+08	1010000000	1.06067e+09	1135000000	1	0	8.87608e+07	20500000	5.1517e+07	1.09515e+08	8.92786e+07	1.50292e+08	65000000	Histidine kinase (D8DTW5)	0	T	-	1
A0A1H9GE28	764000000	483000000	587000000	457000000	285000000	310000000	440000000	369000000	518000000	536000000	267000000	478000000	484000000	343000000	347000000	308000000	293000000	361000000	285000000	320000000	298000000	398000000	702000000	0	1	0	1	6.11333e+08	3.50667e+08	443500000	427000000	3.91333e+08	3.20667e+08	301000000	550000000	0	1.16001e+08	7.58786e+07	74500000	1.15588e+08	6.55456e+07	2.917e+07	1.44453e+07	152000000	Outer membrane lipoprotein-sorting protein (A0A1H9GE28)	0	S	1	0.57361
A0A1H9GRD7	113000000	0	0	0	0	0	0	0	0	0	0	0	0	0	0	0	0	0	0	0	0	0	0	0	23	11	12	0	0	0	0	0	0	0	0	8	0	0	0	0	0	0	0	0	M6 family metalloprotease domain-containing protein (A0A1H9GRD7)	K09607	S	-	-
A0A1H9GRI2	0	0	2820000	0	0	0	0	0	0	0	0	0	0	0	0	0	0	0	0	0	0	0	0	0	23	11	12	0	0	0	0	0	0	0	0	8	0	0	0	0	0	0	0	0	Uncharacterized protein (A0A1H9GRI2)	0	S!	-	-
A0A1H9GU48	0	53800000	82500000	0	0	0	0	0	0	0	0	0	0	0	0	0	0	0	0	0	0	0	0	0	22	10	12	68150000	0	0	0	0	0	0	0	7	3.41961e+07	0	0	0	0	0	0	0	ATP-binding cassette, subfamily B (A0A1H9GU48)	0	V	1	-
A0A1H9GW48	0	0	0	0	0	0	0	0	0	0	0	0	0	0	26200000	0	0	0	0	0	0	0	0	0	23	12	11	0	0	0	0	0	0	0	0	8	0	0	0	0	0	0	0	0	RloB-like protein (A0A1H9GW48)	0	S!	-	-
A0A1H9GWM5	1700000000	1150000000	1400000000	406000000	244000000	321000000	630000000	608000000	567000000	574000000	579000000	575000000	315000000	122000000	120000000	53500000	0	0	27500000	0	21000000	65400000	0	0	5	0	5	1.41667e+09	3.23667e+08	587500000	576000000	1.85667e+08	0	24250000	0	2	2.24846e+08	6.61631e+07	20500000	2.16025e+06	9.14561e+07	0	1.17355e+07	0	Uncharacterized protein (A0A1H9GWM5)	0	S!	1	0.228471
A0A1H9GX25	133000000	84500000	83800000	50200000	0	0	0	35400000	0	0	0	0	24600000	0	0	0	0	0	0	0	0	0	0	0	18	7	11	1.00433e+08	0	0	0	0	0	0	0	7	2.30299e+07	0	0	0	0	0	0	0	Uncharacterized protein (A0A1H9GX25)	0	S!	1	-
A0A1H9GYM9	0	0	0	0	0	0	0	0	0	0	0	0	0	0	0	0	0	0	0	0	9760000	0	0	0	23	12	11	0	0	0	0	0	0	0	0	8	0	0	0	0	0	0	0	0	Transcriptional regulator, AbiEi antitoxin, Type IV TA system (A0A1H9GYM9)	0	S	-	-
A0A1H9GYX3	101000000	99800000	140000000	68200000	91100000	0	0	0	0	0	0	0	78200000	0	76400000	74100000	0	0	0	0	0	0	0	0	16	7	9	113600000	79650000	0	0	77300000	0	0	0	5	1.8674e+07	3.86938e+07	0	0	3.6447e+07	0	0	0	Carbohydrate binding module (Family 6) (A0A1H9GYX3)	0	S!	1	0.701144
A0A1H9GZI8	67500000	46000000	94500000	1450000000	1850000000	2150000000	1050000000	1890000000	1350000000	1320000000	1640000000	1470000000	661000000	411000000	573000000	716000000	511000000	518000000	752000000	566000000	524000000	787000000	402000000	0	1	0	1	6.93333e+07	1.81667e+09	1620000000	1.47667e+09	5.48333e+08	5.81667e+08	614000000	594500000	0	1.98424e+07	2.86744e+08	270000000	1.30724e+08	1.03542e+08	9.5031e+07	9.90757e+07	192500000	Uncharacterized protein (A0A1H9GZI8)	0	S!	1	26.2019
A0A1H9H0H9	0	0	0	0	0	0	0	0	0	0	0	0	69500000	118000000	145000000	210000000	263000000	231000000	262000000	290000000	261000000	135000000	351000000	0	13	12	1	0	0	0	0	1.10833e+08	2.34667e+08	271000000	243000000	4	0	0	0	0	3.12366e+07	2.17919e+07	1.34412e+07	108000000	Predicted nuclease of restriction endonuclease-like (RecB) superfamily, DUF1016 family (A0A1H9H0H9)	0	S	-	-
A0A1H9H0I9	0	0	0	0	0	0	0	0	0	0	0	0	32500000	62200000	81000000	71200000	86700000	71900000	49400000	61300000	73900000	95600000	90600000	0	13	12	1	0	0	0	0	5.85667e+07	76600000	6.15333e+07	93100000	4	0	0	0	0	1.9966e+07	7.14749e+06	1.00034e+07	2500000	Type I restriction-modification system, DNA methylase subunit (A0A1H9H0I9)	K03427	V	-	-
D8DXM8	0	0	0	105000000	73500000	86900000	0	142000000	207000000	226000000	130000000	218000000	119000000	123000000	111000000	223000000	274000000	234000000	288000000	335000000	284000000	388000000	369000000	197000000	4	4	0	0	8.84667e+07	174500000	1.91333e+08	1.17667e+08	2.43667e+08	3.02333e+08	378500000	1	0	1.29074e+07	32500000	4.3492e+07	4.98888e+06	2.1914e+07	2.31565e+07	9500000	tRNA uridine 5-carboxymethylaminomethyl modification enzyme MnmG (D8DXM8)	K03495	D	-	1
A0A1H9HAH0	0	0	0	0	0	0	0	0	0	0	0	0	0	0	0	0	0	0	0	20100000	0	0	0	0	23	12	11	0	0	0	0	0	0	0	0	8	0	0	0	0	0	0	0	0	Predicted PurR-regulated permease PerM (A0A1H9HAH0)	0	S	-	-
A0A1H9HAN6	0	0	0	0	0	0	0	0	0	0	0	0	25800000	25000000	26100000	60700000	73900000	52700000	32500000	46200000	41200000	0	0	0	15	12	3	0	0	0	0	2.56333e+07	6.24333e+07	3.99667e+07	0	5	0	0	0	0	464280	8.74122e+06	5.66058e+06	0	Thymidine kinase (A0A1H9HAN6)	K00857	F	-	-
A0A1H9HAV5	626000000	603000000	464000000	1040000000	797000000	938000000	1800000000	1430000000	1520000000	1150000000	1060000000	1410000000	856000000	793000000	732000000	801000000	803000000	791000000	677000000	701000000	666000000	836000000	822000000	487000000	0	0	0	5.64333e+08	925000000	1475000000	1.20667e+09	7.93667e+08	7.98333e+08	6.81333e+08	829000000	0	7.1565e+07	9.96293e+07	45000000	1.48399e+08	5.0625e+07	5.24934e+06	1.46135e+07	7000000	Uncharacterized protein (A0A1H9HAV5)	0	S	1	1.6391
D8DUZ3	240000000	143000000	21300000	1140000000	1060000000	1380000000	5760000000	2580000000	4320000000	3680000000	2140000000	4290000000	1630000000	2490000000	1720000000	2250000000	3280000000	3290000000	2900000000	2970000000	2910000000	4220000000	7520000000	4380000000	0	0	0	1.34767e+08	1.19333e+09	3450000000	3370000000	1.94667e+09	2940000000	2.92667e+09	5870000000	0	8.94735e+07	1.35974e+08	870000000	9.04691e+08	3.85948e+08	4.87921e+08	3.09121e+07	1650000000	zf-RING (D8DUZ3)	K07164	S	1	8.85481
A0A1H9HB16	0	0	0	0	0	0	0	0	0	0	0	0	0	0	0	0	0	0	0	0	0	52400000	0	0	23	12	11	0	0	0	0	0	0	0	0	8	0	0	0	0	0	0	0	0	tRNA-specific adenosine deaminase (A0A1H9HB16)	K11991	F, J	-	-
A0A1H9HBF0	323000000	210000000	224000000	2330000000	1790000000	2360000000	1940000000	2710000000	2940000000	3660000000	2100000000	1890000000	626000000	928000000	803000000	994000000	908000000	945000000	1370000000	978000000	1090000000	1930000000	866000000	817000000	0	0	0	2.52333e+08	2160000000	2825000000	2550000000	7.85667e+08	949000000	1146000000	1398000000	0	5.02947e+07	2.61916e+08	115000000	7.89557e+08	1.23899e+08	3.52231e+07	1.6486e+08	532000000	Uridylate kinase (A0A1H9HBF0)	K09903	F	1	8.56011
A0A1H9HBH6	0	0	0	0	0	0	0	0	0	0	0	0	0	0	43500000	0	0	0	0	0	0	0	0	0	23	12	11	0	0	0	0	0	0	0	0	8	0	0	0	0	0	0	0	0	BirA family transcriptional regulator, biotin operon repressor / biotin-[acetyl-CoA-carboxylase] ligase (A0A1H9HBH6)	K03524	H	-	-
A0A1H9HCM8	781000000	801000000	479000000	0	48300000	0	0	0	0	0	0	0	240000000	127000000	102000000	116000000	133000000	139000000	213000000	178000000	192000000	294000000	292000000	0	9	8	1	687000000	0	0	0	1.56333e+08	1.29333e+08	1.94333e+08	293000000	3	1.47305e+08	0	0	0	6.00352e+07	9.74109e+06	1.43836e+07	1000000	Uncharacterized protein (A0A1H9HCM8)	0	S	1	-
D8DVY3	29500000	123000000	123000000	46800000	63900000	37800000	0	76200000	0	0	73600000	0	102000000	112000000	133000000	202000000	214000000	224000000	226000000	223000000	265000000	264000000	458000000	0	5	4	1	9.18333e+07	49500000	0	0	1.15667e+08	2.13333e+08	238000000	361000000	2	4.40763e+07	1.0825e+07	0	0	1.29185e+07	8.99383e+06	1.91311e+07	97000000	Transketolase (D8DVY3)	K00615	G	1	0.53902
D8DZC5	115000000	136000000	40400000	359000000	259000000	273000000	314000000	341000000	381000000	331000000	279000000	335000000	242000000	454000000	446000000	688000000	791000000	747000000	959000000	914000000	904000000	787000000	766000000	956000000	0	0	0	9.71333e+07	297000000	361000000	315000000	3.80667e+08	742000000	9.25667e+08	776500000	0	4.10224e+07	4.42116e+07	20000000	2.55082e+07	9.81065e+07	4.21979e+07	2.39212e+07	10500000	Formate-tetrahydrofolate ligase (D8DZC5)	K01938	F	1	3.05765
D8DUY3	0	0	0	156000000	149000000	124000000	411000000	244000000	343000000	332000000	186000000	350000000	200000000	241000000	235000000	315000000	392000000	347000000	407000000	371000000	389000000	460000000	691000000	292000000	3	3	0	0	143000000	293500000	2.89333e+08	2.25333e+08	3.51333e+08	389000000	575500000	1	0	1.37356e+07	49500000	7.34363e+07	1.80801e+07	3.15841e+07	1.46969e+07	115500000	4-hydroxythreonine-4-phosphate dehydrogenase (D8DUY3)	0	H	-	1
A0A1H9HHD3	211000000	191000000	275000000	113000000	114000000	113000000	0	48900000	0	0	0	0	150000000	194000000	167000000	81000000	107000000	86500000	72600000	80000000	0	64900000	86200000	0	7	5	2	2.25667e+08	1.13333e+08	0	0	1.70333e+08	91500000	76300000	75550000	2	3.58267e+07	471405	0	0	1.81169e+07	1.11878e+07	3.60948e+07	10650000	N-acetylmuramoyl-L-alanine amidase (A0A1H9HHD3)	K01448	M	1	0.502216
D8E024	516000000	476000000	356000000	1420000000	1820000000	1470000000	2930000000	2340000000	3380000000	3220000000	2090000000	3220000000	2250000000	2890000000	2910000000	4230000000	4310000000	4660000000	5700000000	5200000000	5260000000	4340000000	6130000000	4990000000	0	0	0	4.49333e+08	1570000000	2860000000	2.84333e+09	2.68333e+09	4400000000	5.38667e+09	5235000000	0	6.79869e+07	1.77951e+08	520000000	5.32687e+08	3.06522e+08	1.86726e+08	2.2291e+08	895000000	Phosphoribosylaminoimidazolecarboxamide formyltransferase / IMP cyclohydrolase (D8E024)	K00602	F	1	3.49407
A0A1H9HLW0	193000000	90500000	169000000	102000000	0	0	0	90800000	0	0	0	0	47100000	0	0	0	0	0	0	0	0	0	0	0	18	7	11	1.50833e+08	0	0	0	0	0	0	0	7	4.37728e+07	0	0	0	0	0	0	0	Exodeoxyribonuclease 7 small subunit (A0A1H9HLW0)	K03602	L	1	-
A0A1H9HWL9	1140000000	1240000000	1100000000	269000000	298000000	254000000	0	84200000	0	54800000	49500000	26000000	717000000	328000000	337000000	229000000	152000000	143000000	91900000	111000000	74600000	21000000	0	0	4	2	2	1160000000	2.73667e+08	0	4.34333e+07	4.60667e+08	1.74667e+08	92500000	0	2	5.88784e+07	1.82635e+07	0	1.25157e+07	1.81292e+08	3.85948e+07	1.48663e+07	0	Prolyl oligopeptidase (A0A1H9HWL9)	K01322	E	1	0.23592
D8DY29	0	0	0	0	0	0	0	0	0	0	0	0	0	0	38000000	34600000	46600000	37800000	42200000	67600000	46600000	60200000	0	0	16	12	4	0	0	0	0	0	3.96667e+07	5.21333e+07	0	6	0	0	0	0	0	5.07368e+06	1.10831e+07	0	Aminotransferase, class II (D8DY29)	K14155	E	-	-
A0A1H9HYN3	0	0	0	871000000	0	0	0	0	0	0	0	0	0	0	0	0	0	0	0	0	0	0	0	0	23	11	12	0	0	0	0	0	0	0	0	8	0	0	0	0	0	0	0	0	Uncharacterized protein (A0A1H9HYN3)	0	S	-	-
A0A1H9I0A1	0	0	0	56700000	53200000	0	0	0	0	0	62400000	0	0	0	0	0	0	0	52200000	57100000	59900000	0	0	0	18	9	9	0	54950000	0	0	0	0	56400000	0	6	0	2.59431e+07	0	0	0	0	3.18224e+06	0	Uncharacterized protein (A0A1H9I0A1)	0	S!	-	1
D8DT48	337000000	392000000	222000000	1190000000	1520000000	1350000000	1300000000	1880000000	2270000000	2540000000	1650000000	2730000000	3090000000	4630000000	4520000000	5500000000	6000000000	5550000000	7200000000	7580000000	7210000000	7390000000	8550000000	5860000000	0	0	0	317000000	1.35333e+09	2075000000	2.30667e+09	4080000000	5.68333e+09	7330000000	7970000000	0	7.08284e+07	1.34743e+08	195000000	4.70768e+08	7.01475e+08	2.24846e+08	1.76824e+08	580000000	Alanine-tRNA ligase (D8DT48)	K01872	J	1	4.26919
D8DXF8	28400000	32500000	0	571000000	618000000	569000000	705000000	816000000	680000000	932000000	796000000	712000000	953000000	1480000000	1580000000	2480000000	2710000000	2490000000	2910000000	3020000000	2900000000	3190000000	3020000000	1820000000	1	1	0	30450000	586000000	748000000	8.13333e+08	1.33767e+09	2560000000	2.94333e+09	3105000000	0	1.44515e+07	2.26421e+07	68000000	9.06471e+07	2.75047e+08	1.06145e+08	5.4365e+07	85000000	Methionine-tRNA ligase (D8DXF8)	K01874	J	1	19.2447
A0A1H9I223	396000000	283000000	349000000	238000000	134000000	258000000	0	94600000	86900000	0	51100000	0	186000000	119000000	142000000	0	0	34000000	0	0	0	0	0	0	11	3	8	3.42667e+08	210000000	90750000	0	149000000	0	0	0	4	4.63489e+07	5.43568e+07	3850000	0	2.77969e+07	0	0	0	DUF4325 domain-containing protein (A0A1H9I223)	0	S!	1	0.61284
A0A1H9I7V6	709000000	1740000000	1540000000	567000000	1320000000	759000000	0	212000000	307000000	335000000	210000000	298000000	1530000000	840000000	973000000	668000000	421000000	430000000	245000000	219000000	184000000	289000000	364000000	0	2	1	1	1.32967e+09	882000000	259500000	281000000	1.11433e+09	5.06333e+08	216000000	326500000	0	4.46408e+08	3.19478e+08	47500000	5.24277e+07	2.98894e+08	1.14375e+08	2.49933e+07	37500000	3,4-dihydroxy-2-butanone 4-phosphate synthase (A0A1H9I7V6)	0	H	1	0.663324
A0A1H9I9T6	0	94500000	0	229000000	351000000	276000000	0	269000000	0	0	431000000	0	124000000	272000000	281000000	326000000	331000000	360000000	363000000	406000000	463000000	373000000	0	964000000	7	6	1	0	2.85333e+08	0	0	2.25667e+08	339000000	4.10667e+08	0	4	0	5.02416e+07	0	0	7.1983e+07	1.49889e+07	4.0958e+07	0	UPF0145 protein SAMN05444375 (A0A1H9I9T6)	0	S	-	1
A0A1H9IBU3	530000000	395000000	364000000	3610000000	3290000000	4410000000	2520000000	5680000000	4800000000	7260000000	9650000000	5900000000	2100000000	2750000000	2590000000	3830000000	4140000000	3700000000	5750000000	5740000000	5060000000	6430000000	3010000000	6150000000	0	0	0	4.29667e+08	3770000000	5240000000	7.60333e+09	2480000000	3890000000	5.51667e+09	4720000000	0	7.20663e+07	4.71027e+08	440000000	1.55006e+09	2.76526e+08	1.84572e+08	3.22938e+08	1710000000	K(+)-insensitive pyrophosphate-energized proton pump (A0A1H9IBU3)	K15987	C	1	8.77424
A0A1H9ICS8	14700000000	12600000000	18500000000	10100000000	6150000000	7720000000	13000000000	7840000000	8630000000	8370000000	5490000000	9010000000	3470000000	2500000000	2110000000	1240000000	1120000000	1160000000	1350000000	1280000000	1040000000	1760000000	2390000000	235000000	0	0	0	1.52667e+10	7990000000	8235000000	7.62333e+09	2.69333e+09	1.17333e+09	1.22333e+09	2075000000	0	2.44177e+09	1.62384e+09	395000000	1.53095e+09	5.718e+08	4.98888e+07	1.32749e+08	315000000	Iron complex outermembrane recepter protein (A0A1H9ICS8)	K02014	P	1	0.523362
D8E067	1070000000	1110000000	703000000	6400000000	6050000000	6650000000	6820000000	7940000000	6570000000	8370000000	8080000000	6880000000	5530000000	8810000000	8020000000	11600000000	12700000000	11800000000	13600000000	13900000000	14000000000	10800000000	9140000000	18200000000	0	0	0	961000000	6.36667e+09	7255000000	7.77667e+09	7.45333e+09	1.20333e+10	1.38333e+10	9970000000	0	1.83163e+08	2.4608e+08	685000000	6.44998e+08	1.39772e+09	4.78423e+08	1.69967e+08	830000000	DNA-directed RNA polymerase subunit beta' (D8E067)	K03046	K	1	6.62504
A0A1H9IEH5	0	12900000	4340000	0	0	0	0	0	0	0	0	0	7170000	2590000	0	0	0	0	0	0	0	0	0	0	20	10	10	8620000	0	0	0	4880000	0	0	0	6	5.35951e+06	0	0	0	2.96448e+06	0	0	0	Uncharacterized protein (A0A1H9IEH5)	0	S!	1	-
A0A1H9IFH6	250000000	208000000	266000000	79300000	59500000	82000000	204000000	55800000	71900000	85800000	53300000	83600000	76400000	45300000	77900000	17100000	25900000	18400000	28600000	26500000	20600000	34900000	77400000	0	1	0	1	2.41333e+08	73600000	63850000	7.42333e+07	6.65333e+07	2.04667e+07	2.52333e+07	56150000	0	2.44586e+07	1.0031e+07	8050000	1.48293e+07	1.50267e+07	3.87843e+06	3.38657e+06	21250000	Starch-binding associating with outer membrane (A0A1H9IFH6)	K21572	S	1	0.304972
A0A1H9JYJ0	946000000	883000000	291000000	4840000000	4870000000	4710000000	4750000000	6450000000	6150000000	8390000000	5630000000	6590000000	4840000000	6700000000	6380000000	9280000000	10100000000	9140000000	11500000000	12800000000	11700000000	10800000000	9630000000	13400000000	0	0	0	7.06667e+08	4.80667e+09	6300000000	6870000000	5.97333e+09	9.50667e+09	12000000000	10215000000	0	2.95044e+08	6.94422e+07	150000000	1.14403e+09	8.11966e+08	4.23425e+08	5.71548e+08	585000000	DNA-directed RNA polymerase subunit beta (A0A1H9JYJ0)	K03043	K	1	6.80189
A0A1H9IPB9	0	0	0	0	0	0	0	0	0	0	0	0	0	0	0	0	0	0	9790000	0	0	0	0	0	23	12	11	0	0	0	0	0	0	0	0	8	0	0	0	0	0	0	0	0	ATPase (A0A1H9IPB9)	K06921	S	-	-
A0A1H9IPZ9	0	0	0	0	0	0	0	0	0	0	0	0	0	20100000	0	0	0	0	24400000	0	27300000	0	0	0	21	12	9	0	0	0	0	0	0	25850000	0	7	0	0	0	0	0	0	1.22432e+07	0	Uncharacterized conserved protein YegL, contains vWA domain of TerY type (A0A1H9IPZ9)	0	S	-	-
D8DWP3	0	0	0	73100000	63400000	103000000	0	0	0	204000000	113000000	0	63100000	77600000	73700000	107000000	139000000	116000000	148000000	230000000	153000000	201000000	478000000	0	8	7	1	0	7.98333e+07	0	158500000	7.14667e+07	1.20667e+08	177000000	339500000	2	0	1.68532e+07	0	8.34439e+07	6.12663e+06	1.34743e+07	3.75322e+07	138500000	Mechanosensitive ion channel (D8DWP3)	K03442	M	-	1
A0A1H9IU67	234000000	193000000	63800000	781000000	934000000	721000000	1080000000	863000000	1190000000	1060000000	1290000000	968000000	1820000000	2520000000	2640000000	2780000000	3410000000	3470000000	3060000000	3250000000	3520000000	1900000000	2580000000	2080000000	0	0	0	163600000	812000000	1026500000	1106000000	2.32667e+09	3220000000	3.27667e+09	2240000000	0	7.25271e+07	8.96772e+07	163500000	1.3542e+08	3.61601e+08	3.1209e+08	1.88739e+08	340000000	GTPase, G3E family (A0A1H9IU67)	0	S	1	4.96333
D8DWL4	17400000	22900000	0	236000000	197000000	187000000	249000000	221000000	595000000	456000000	246000000	459000000	525000000	802000000	728000000	1010000000	1160000000	1100000000	1190000000	1350000000	1260000000	1360000000	2270000000	355000000	1	1	0	20150000	2.06667e+08	408000000	387000000	685000000	1090000000	1.26667e+09	1815000000	0	9.76058e+06	2.11397e+07	187000000	9.97096e+07	1.17101e+08	6.16441e+07	6.54896e+07	455000000	S-adenosylmethionine:tRNA ribosyltransferase-isomerase (D8DWL4)	K07568	J	1	10.2564
A0A1H9J4F3	0	98100000	50300000	0	0	0	0	0	0	0	0	0	340000000	254000000	261000000	166000000	182000000	167000000	199000000	219000000	224000000	152000000	0	0	12	10	2	74200000	0	0	0	285000000	1.71667e+08	214000000	0	4	4.00535e+07	0	0	0	3.89957e+07	7.31817e+06	1.08012e+07	0	Thiamine-phosphate pyrophosphorylase (A0A1H9J4F3)	0	H	1	-
A0A1H9J4K4	55500000	0	0	46700000	0	0	0	0	0	0	0	0	380000000	204000000	209000000	125000000	131000000	117000000	102000000	127000000	126000000	165000000	198000000	0	11	10	1	0	0	0	0	2.64333e+08	1.24333e+08	1.18333e+08	181500000	4	0	0	0	0	8.18142e+07	5.73488e+06	1.15566e+07	16500000	Carboxynorspermidine decarboxylase (A0A1H9J4K4)	K13747	E	-	-
A0A1H9J5P0	0	0	0	0	0	0	0	0	0	0	0	0	0	0	4030000	33000000	27200000	34100000	0	9230000	13100000	0	0	0	18	12	6	0	0	0	0	0	3.14333e+07	11165000	0	6	0	0	0	0	0	3.02692e+06	5.49525e+06	0	Phosphoribosyl 1,2-cyclic phosphodiesterase (A0A1H9J5P0)	0	S	-	-
A0A1H9J688	3290000000	3180000000	3630000000	1940000000	1900000000	3090000000	3670000000	1830000000	2070000000	3070000000	2480000000	2130000000	3020000000	2260000000	2470000000	1620000000	1370000000	1400000000	1480000000	1420000000	1450000000	2190000000	1330000000	1410000000	0	0	0	3.36667e+09	2310000000	1950000000	2560000000	2.58333e+09	1.46333e+09	1450000000	1760000000	0	1.91543e+08	5.51785e+08	120000000	3.879e+08	3.20451e+08	1.11455e+08	2.44949e+07	430000000	DUF4923 domain-containing protein (A0A1H9J688)	0	S!	1	0.686139
A0A1H9F949	97300000	247000000	50900000	1150000000	1060000000	1090000000	1400000000	1360000000	1820000000	1800000000	1220000000	1490000000	1290000000	2200000000	2220000000	3140000000	3430000000	3340000000	3520000000	3820000000	3820000000	4200000000	5380000000	1330000000	0	0	0	1.31733e+08	1100000000	1590000000	1.50333e+09	1.90333e+09	3.30333e+09	3720000000	4790000000	0	8.36781e+07	3.74166e+07	230000000	2.36972e+08	4.33769e+08	1.21198e+08	1.41421e+08	590000000	Glutamine-tRNA ligase (A0A1H9F949)	K01886	J	1	8.3502
A0A1H9J8E6	1720000000	1370000000	1210000000	7580000000	8960000000	10100000000	7800000000	11100000000	11000000000	11900000000	10900000000	9630000000	4360000000	6600000000	6180000000	8800000000	9740000000	9420000000	9750000000	10600000000	9870000000	9580000000	6940000000	12500000000	0	0	0	1.43333e+09	8880000000	11050000000	10810000000	5.71333e+09	9320000000	1.00733e+10	8260000000	0	2.12968e+08	1.03034e+09	50000000	9.28906e+08	9.72191e+08	3.90214e+08	3.75618e+08	1320000000	ATP synthase subunit alpha (A0A1H9J8E6)	K02111	C	1	6.19535
D8DWM3	550000000	1020000000	539000000	2950000000	3670000000	2690000000	1760000000	4720000000	3080000000	2960000000	4730000000	3230000000	3920000000	5900000000	5390000000	5890000000	6650000000	6940000000	6880000000	7500000000	7330000000	6010000000	4850000000	9990000000	0	0	0	703000000	3.10333e+09	3900000000	3640000000	5070000000	6.49333e+09	7.23667e+09	5430000000	0	2.24198e+08	4.14514e+08	820000000	7.78588e+08	8.39405e+08	4.42744e+08	2.61576e+08	580000000	ATPase, MoxR family (D8DWM3)	K03924	S	1	4.41441
D8DW01	251000000	330000000	117000000	0	0	0	0	0	0	0	0	0	1780000000	898000000	1050000000	124000000	170000000	155000000	41100000	96000000	95000000	0	38800000	0	11	9	2	2.32667e+08	0	0	0	1.24267e+09	1.49667e+08	7.73667e+07	0	4	8.79179e+07	0	0	0	3.84986e+08	1.91543e+07	2.56477e+07	0	Alpha-L-arabinofuranosidase (D8DW01)	K01209	G	1	-
A0A1H9JDU0	0	0	0	0	0	0	0	0	0	0	0	0	28800000	0	0	0	0	0	0	0	0	0	0	0	23	12	11	0	0	0	0	0	0	0	0	8	0	0	0	0	0	0	0	0	Uncharacterized protein (A0A1H9JDU0)	0	S!	-	-
A0A1H9JEY9	230000000	275000000	253000000	45600000	0	0	0	0	0	0	0	0	90300000	0	0	0	0	0	0	0	0	0	0	0	19	8	11	2.52667e+08	0	0	0	0	0	0	0	7	1.83727e+07	0	0	0	0	0	0	0	Flagellum-specific peptidoglycan hydrolase FlgJ (A0A1H9JEY9)	K02395	M	1	-
A0A1H9JLG0	0	0	0	125000000	126000000	0	0	0	203000000	171000000	104000000	0	62000000	88400000	89900000	122000000	164000000	142000000	160000000	184000000	183000000	180000000	283000000	0	8	7	1	0	125500000	0	137500000	80100000	1.42667e+08	1.75667e+08	231500000	2	0	5.91627e+07	0	7.03531e+07	1.28133e+07	1.71529e+07	1.10855e+07	51500000	Superfamily II DNA or RNA helicase, SNF2 family (A0A1H9JLG0)	0	L	-	1
A0A1H9JLL7	0	0	0	0	0	0	0	0	0	0	0	0	0	33500000	0	0	41100000	0	0	28500000	37000000	0	0	0	20	12	8	0	0	0	0	0	0	32750000	0	7	0	0	0	0	0	0	1.58237e+07	0	AAA domain-containing protein (A0A1H9JLL7)	0	L	-	-
A0A1H9JLN8	0	0	0	35500000	25600000	37500000	0	41000000	0	0	27200000	0	116000000	260000000	265000000	212000000	470000000	268000000	255000000	376000000	423000000	141000000	229000000	0	8	7	1	0	3.28667e+07	0	0	2.13667e+08	3.16667e+08	3.51333e+08	185000000	3	0	5.20278e+06	0	0	6.90909e+07	1.10807e+08	7.07688e+07	44000000	DEAD/DEAH box helicase domain-containing protein (A0A1H9JLN8)	K06877	L	-	1
A0A1H9HHA1	38700000	47500000	0	459000000	597000000	634000000	542000000	946000000	1290000000	1380000000	640000000	1220000000	1260000000	1760000000	1770000000	2340000000	2640000000	2480000000	3190000000	3500000000	3220000000	3730000000	4380000000	1760000000	1	1	0	43100000	5.63333e+08	1118000000	1080000000	1.59667e+09	2.48667e+09	3.30333e+09	4055000000	0	2.06327e+07	7.53053e+07	172000000	3.1791e+08	2.38094e+08	1.22565e+08	1.39603e+08	325000000	Vitamin B12-dependent ribonucleotide reductase (A0A1H9HHA1)	K00525	F	1	13.0704
D8DXI7	137000000	36100000	0	289000000	284000000	266000000	468000000	491000000	650000000	741000000	449000000	819000000	658000000	1450000000	1240000000	1360000000	2010000000	1770000000	2140000000	2200000000	2440000000	2560000000	3420000000	893000000	1	1	0	86550000	2.79667e+08	570500000	6.69667e+08	1116000000	1.71333e+09	2260000000	2990000000	0	5.7978e+07	9.87702e+06	79500000	1.59251e+08	3.3501e+08	2.6837e+08	1.29615e+08	430000000	DNA topoisomerase 1 (D8DXI7)	K03168	L	1	3.23127
A0A1H9JMP5	0	0	0	0	0	0	0	0	0	0	0	0	0	0	0	0	0	0	0	0	7130000	0	0	0	23	12	11	0	0	0	0	0	0	0	0	8	0	0	0	0	0	0	0	0	Uncharacterized protein (A0A1H9JMP5)	0	S!	-	-
D8DYV8	0	0	0	15400000	22800000	44800000	0	65200000	0	33800000	90400000	0	204000000	323000000	397000000	386000000	458000000	534000000	540000000	566000000	556000000	296000000	74400000	0	7	6	1	0	2.76667e+07	0	62100000	308000000	4.59333e+08	554000000	185200000	2	0	1.24861e+07	0	3.72949e+07	7.95026e+07	6.04281e+07	1.07083e+07	110800000	Histidinol-phosphate aminotransferase (D8DYV8)	K00817	E	-	1
A0A1H9JWG5	850000000	805000000	860000000	285000000	190000000	252000000	232000000	131000000	130000000	228000000	108000000	160000000	644000000	330000000	370000000	133000000	135000000	154000000	132000000	130000000	133000000	189000000	233000000	0	1	0	1	8.38333e+08	2.42333e+08	130500000	1.65333e+08	448000000	1.40667e+08	1.31667e+08	211000000	0	2.39212e+07	3.93813e+07	500000	4.91347e+07	1.39552e+08	9.46338e+06	1.24722e+06	22000000	Gliding motility associated protien GldN (A0A1H9JWG5)	0	S	1	0.289066
A0A1H9JWM8	3310000000	3880000000	4690000000	1660000000	1210000000	1280000000	1680000000	1690000000	1670000000	1390000000	1260000000	1360000000	1750000000	1050000000	956000000	512000000	463000000	527000000	525000000	542000000	475000000	687000000	547000000	142000000	0	0	0	3960000000	1.38333e+09	1680000000	1.33667e+09	1252000000	5.00667e+08	514000000	617000000	0	5.66216e+08	1.97709e+08	10000000	5.55778e+07	3.54224e+08	2.73293e+07	2.84371e+07	70000000	Long-chain fatty acid transport protein (A0A1H9JWM8)	K06076	M	1	0.349327
A0A1H9JXA7	8870000000	9840000000	9680000000	9830000000	7930000000	10700000000	4770000000	8880000000	6570000000	6220000000	10100000000	5780000000	5690000000	5350000000	5440000000	5110000000	4270000000	4350000000	4180000000	3110000000	3540000000	3640000000	1950000000	5590000000	0	0	0	9.46333e+09	9.48667e+09	7725000000	7.36667e+09	5.49333e+09	4.57667e+09	3610000000	2795000000	0	4.24604e+08	1.15661e+09	1.155e+09	1.94109e+09	1.43836e+08	3.78535e+08	4.39621e+08	845000000	Putative sigma-54 modulation protein (A0A1H9JXA7)	K05808	J	1	1.00247
A0A1H9JXP7	5890000000	9720000000	5530000000	17000000000	26000000000	14600000000	27400000000	18500000000	25000000000	29900000000	20200000000	17300000000	53100000000	58900000000	60600000000	64200000000	65800000000	66000000000	58800000000	58900000000	63900000000	34500000000	41800000000	101000000000	0	0	0	7.04667e+09	19200000000	21750000000	2.24667e+10	5.75333e+10	6.53333e+10	6.05333e+10	38150000000	0	1.89604e+09	4.90714e+09	3.25e+09	5.38785e+09	3.21075e+09	8.05536e+08	2.38094e+09	3650000000	Elongation factor Tu (A0A1H9JXP7)	K02358	J	1	2.72469
A0A1H9JXW6	957000000	1490000000	1110000000	5290000000	7970000000	8100000000	4590000000	6300000000	4520000000	4870000000	7820000000	4310000000	4540000000	5640000000	5340000000	5860000000	5360000000	5350000000	4200000000	3750000000	4660000000	3520000000	2830000000	8300000000	0	0	0	1.18567e+09	7120000000	5410000000	5.66667e+09	5.17333e+09	5.52333e+09	4.20333e+09	3175000000	0	2.24078e+08	1.29509e+09	890000000	1.5397e+09	4.6428e+08	2.38094e+08	3.71513e+08	345000000	LSU ribosomal protein L10P (A0A1H9JXW6)	K02864	J	1	6.00506
A0A1H9JY91	2060000000	1420000000	1170000000	10100000000	10500000000	11500000000	6880000000	15600000000	20100000000	18900000000	12800000000	17200000000	6240000000	8230000000	7910000000	11500000000	10400000000	10600000000	12500000000	14000000000	12300000000	15500000000	14300000000	14600000000	0	0	0	1550000000	10700000000	17850000000	16300000000	7460000000	1.08333e+10	1.29333e+10	14900000000	0	3.74789e+08	5.88784e+08	2.25e+09	2.57034e+09	8.72506e+08	4.78423e+08	7.58654e+08	600000000	50S ribosomal protein L1 (A0A1H9JY91)	K02863	J	1	6.90323
A0A1H9JYE1	11700000000	12200000000	10700000000	23700000000	23800000000	27900000000	29300000000	25000000000	20100000000	28300000000	24400000000	26800000000	19200000000	18900000000	19300000000	14900000000	13300000000	14300000000	14100000000	13000000000	15800000000	17300000000	18400000000	21900000000	0	0	0	1.15333e+10	2.51333e+10	22550000000	26500000000	1.91333e+10	1.41667e+10	14300000000	17850000000	0	6.2361e+08	1.95675e+09	2.45e+09	1.60624e+09	1.69967e+08	6.59966e+08	1.15181e+09	550000000	50S ribosomal protein L7/L12 (A0A1H9JYE1)	K02935	J	1	2.17919
D8DU74	39700000	17500000	0	244000000	266000000	250000000	413000000	456000000	739000000	636000000	371000000	684000000	525000000	793000000	696000000	1040000000	1350000000	1140000000	1350000000	1400000000	1310000000	1490000000	2400000000	264000000	1	1	0	28600000	2.53333e+08	597500000	5.63667e+08	6.71333e+08	1.17667e+09	1.35333e+09	1945000000	0	1.62453e+07	9.28559e+06	141500000	1.37638e+08	1.10792e+08	1.29185e+08	3.68179e+07	455000000	UDP-N-acetylmuramoyl-tripeptide-D-alanyl-D-alanine ligase (D8DU74)	K01929	M	1	8.85781
A0A1H9JYW9	288000000	381000000	282000000	674000000	892000000	807000000	455000000	478000000	506000000	500000000	920000000	468000000	833000000	935000000	887000000	552000000	533000000	487000000	447000000	451000000	459000000	311000000	354000000	0	1	0	1	317000000	791000000	492000000	6.29333e+08	885000000	524000000	4.52333e+08	332500000	0	4.53211e+07	8.97144e+07	14000000	2.05947e+08	4.16653e+07	2.72886e+07	4.98888e+06	21500000	Transcription termination/antitermination protein NusG (A0A1H9JYW9)	K02601	K	1	2.49527
A0A1H9JYZ2	1160000000	1010000000	996000000	6460000000	6280000000	8680000000	21500000000	11200000000	16000000000	17100000000	10300000000	17600000000	2710000000	4580000000	4080000000	4940000000	4950000000	5160000000	5390000000	5480000000	4960000000	7450000000	8780000000	6040000000	0	0	0	1.05533e+09	7140000000	13600000000	15000000000	3790000000	5.01667e+09	5.27667e+09	8115000000	0	7.42309e+07	1.09142e+09	2400000000	3.32966e+09	7.90485e+08	1.01434e+08	2.26912e+08	665000000	50S ribosomal protein L11 (A0A1H9JYZ2)	K02867	J	1	6.76563
D8DWB6	63700000	36000000	0	436000000	290000000	300000000	247000000	403000000	582000000	420000000	406000000	480000000	593000000	792000000	626000000	847000000	925000000	987000000	998000000	1000000000	1150000000	756000000	1250000000	786000000	1	1	0	49850000	342000000	492500000	4.35333e+08	6.70333e+08	9.19667e+08	1.04933e+09	1003000000	0	2.60789e+07	6.65933e+07	89500000	3.20971e+07	8.70798e+07	5.7279e+07	7.11868e+07	247000000	Na(+)-translocating NADH-quinone reductase subunit F (D8DWB6)	K00351	C	1	6.86058
A0A1H9K3H3	550000000	414000000	395000000	0	0	0	0	0	0	0	0	0	227000000	100000000	95600000	0	0	0	0	0	0	0	0	0	18	9	9	453000000	0	0	0	1.40867e+08	0	0	0	6	6.90266e+07	0	0	0	6.09319e+07	0	0	0	5'-nucleotidase (A0A1H9K3H3)	K01081	F	1	-
D8DTJ5	21000000000	25600000000	30000000000	32900000000	50300000000	53100000000	13000000000	42900000000	21600000000	24900000000	62700000000	24500000000	12900000000	13100000000	12800000000	17100000000	15800000000	15800000000	20500000000	15100000000	16100000000	7030000000	4450000000	17100000000	0	0	0	2.55333e+10	4.54333e+10	32250000000	3.73667e+10	1.29333e+10	1.62333e+10	1.72333e+10	5740000000	0	3.67454e+09	8.93582e+09	10650000000	1.79141e+10	1.24722e+08	6.12826e+08	2.34568e+09	1290000000	HSP20 family protein (D8DTJ5)	K13993	O	1	1.77937
D8DY38	163000000	311000000	152000000	0	0	24200000	0	0	0	0	0	0	1270000000	536000000	682000000	14300000	36600000	46600000	0	12800000	16300000	0	30800000	0	11	8	3	2.08667e+08	0	0	0	8.29333e+08	32500000	14550000	0	4	7.24998e+07	0	0	0	3.17248e+08	1.35014e+07	7.00619e+06	0	Alpha-L-rhamnosidase (D8DY38)	0	G	1	-
A0A1H9K9P8	323000000	163000000	158000000	55700000	0	0	0	0	0	0	0	0	0	0	0	0	0	0	0	0	0	0	0	0	20	8	12	2.14667e+08	0	0	0	0	0	0	0	7	7.66304e+07	0	0	0	0	0	0	0	Uncharacterized protein (A0A1H9K9P8)	0	S!	1	-
A0A1H9K9W4	0	0	0	0	0	0	0	0	0	0	0	0	51000000	67800000	83000000	70900000	124000000	114000000	110000000	114000000	127000000	65800000	186000000	0	13	12	1	0	0	0	0	6.72667e+07	1.02967e+08	117000000	125900000	4	0	0	0	0	1.30694e+07	2.30391e+07	7.25718e+06	60100000	L-serine dehydratase (A0A1H9K9W4)	K01752	E	-	-
A0A1H9K9C0	1020000000	687000000	870000000	1310000000	2030000000	2800000000	458000000	2180000000	640000000	1070000000	3040000000	856000000	908000000	1170000000	929000000	633000000	832000000	780000000	505000000	569000000	445000000	310000000	98300000	0	1	0	1	859000000	2.04667e+09	1410000000	1.65533e+09	1.00233e+09	7.48333e+08	5.06333e+08	204150000	0	1.36169e+08	6.08404e+08	770000000	9.82997e+08	1.18868e+08	8.42707e+07	5.06316e+07	105850000	HSP20 family protein (A0A1H9K9C0)	K13993	O	1	2.38262
A0A1H9KKY6	4770000000	3930000000	4530000000	2150000000	1590000000	1840000000	2200000000	1150000000	1460000000	1530000000	1260000000	1210000000	2320000000	1150000000	1300000000	1000000000	767000000	784000000	796000000	796000000	701000000	1010000000	1200000000	64000000	0	0	0	4410000000	1860000000	1305000000	1.33333e+09	1590000000	8.50333e+08	7.64333e+08	1105000000	0	3.5327e+08	2.29056e+08	155000000	1.40554e+08	5.19808e+08	1.06058e+08	4.47834e+07	95000000	Protein involved in polysaccharide export, contains SLBB domain of the beta-grasp fold (A0A1H9KKY6)	K01991	M	1	0.421769
A0A1H9KL67	415000000	760000000	913000000	334000000	221000000	197000000	0	141000000	67900000	0	190000000	0	138000000	81100000	68300000	36000000	43600000	0	54100000	37700000	0	0	0	0	8	3	5	696000000	2.50667e+08	104450000	0	95800000	39800000	45900000	0	2	2.08283e+08	5.97346e+07	36550000	0	3.0294e+07	1.90167e+07	2.26497e+07	0	Uncharacterized protein (A0A1H9KL67)	0	S!	1	0.360153
A0A1H9KPY2	0	0	0	0	0	0	0	0	0	0	0	0	0	0	0	0	0	0	0	0	9010000	0	0	0	23	12	11	0	0	0	0	0	0	0	0	8	0	0	0	0	0	0	0	0	Helix-turn-helix domain-containing protein (A0A1H9KPY2)	0	K	-	-
A0A1H9KQE9	99000000	183000000	138000000	1860000000	1940000000	1900000000	745000000	1790000000	906000000	1550000000	1640000000	1330000000	597000000	781000000	717000000	1110000000	1010000000	1300000000	1160000000	1030000000	1250000000	776000000	420000000	278000000	0	0	0	140000000	1900000000	1348000000	1.50667e+09	6.98333e+08	1140000000	1.14667e+09	598000000	0	3.4322e+07	3.26599e+07	442000000	1.30213e+08	7.62685e+07	1.20277e+08	9.03081e+07	178000000	Aspartate ammonia-lyase (A0A1H9KQE9)	K01744	E	1	13.5714
A0A1H9KS17	0	0	0	0	0	0	0	0	0	0	0	0	0	0	0	0	9170000	9600000	0	0	0	0	0	0	22	12	10	0	0	0	0	0	9385000	0	0	7	0	0	0	0	0	4.42761e+06	0	0	Type I restriction enzyme, S subunit (A0A1H9KS17)	K01154	V	-	-
A0A1H9KSK5	0	0	0	0	0	0	0	0	0	0	0	0	0	0	36300000	51700000	75800000	72700000	98300000	84900000	95700000	88900000	0	0	16	12	4	0	0	0	0	0	6.67333e+07	9.29667e+07	0	6	0	0	0	0	0	1.07052e+07	5.80192e+06	0	Type I restriction enzyme M protein (A0A1H9KSK5)	K03427	V	-	-
A0A1H9KT60	0	0	0	0	0	0	0	0	0	0	0	0	0	0	0	0	0	0	0	0	19600000	0	0	0	23	12	11	0	0	0	0	0	0	0	0	8	0	0	0	0	0	0	0	0	TIGR02646 family protein (A0A1H9KT60)	0	S!	-	-
A0A1H9KT80	0	0	0	0	0	0	0	0	0	0	0	0	0	44200000	0	68400000	81400000	49500000	46800000	67000000	68600000	0	0	0	17	12	5	0	0	0	0	0	6.64333e+07	60800000	0	6	0	0	0	0	0	1.30972e+07	9.92102e+06	0	Two component regulator propeller (A0A1H9KT80)	0	T	-	-
D8DVS2	523000000	359000000	431000000	916000000	919000000	1150000000	279000000	638000000	704000000	496000000	320000000	333000000	605000000	780000000	832000000	1190000000	949000000	969000000	974000000	954000000	783000000	1110000000	900000000	931000000	0	0	0	4.37667e+08	995000000	671000000	383000000	739000000	1036000000	9.03667e+08	1005000000	0	6.71185e+07	1.09608e+08	33000000	8.00791e+07	9.71013e+07	1.092e+08	8.5714e+07	105000000	Membrane fusion protein, multidrug efflux system (D8DVS2)	K03585	V	1	2.27342
A0A1H9KWJ5	2160000000	2450000000	2760000000	618000000	742000000	808000000	677000000	901000000	1320000000	1590000000	772000000	1480000000	2380000000	1340000000	1460000000	735000000	658000000	650000000	562000000	712000000	645000000	1070000000	1130000000	356000000	0	0	0	2.45667e+09	7.22667e+08	1110500000	1.28067e+09	1.72667e+09	681000000	6.39667e+08	1100000000	0	2.44994e+08	7.87627e+07	209500000	3.62474e+08	4.64567e+08	3.83232e+07	6.13533e+07	30000000	Predicted pyrophosphatase or phosphodiesterase, AlkP superfamily (A0A1H9KWJ5)	0	S	1	0.294166
A0A1H9KXG0	0	0	0	556000000	489000000	516000000	313000000	1070000000	567000000	837000000	1070000000	1210000000	49600000	62300000	50700000	184000000	319000000	293000000	729000000	428000000	438000000	791000000	202000000	0	4	3	1	0	5.20333e+08	818500000	1039000000	54200000	2.65333e+08	5.31667e+08	496500000	1	0	2.75237e+07	251500000	1.53846e+08	5.74514e+06	5.84827e+07	1.39595e+08	294500000	CRISPR-associated protein Cpf1, subtype PREFRAN (A0A1H9KXG0)	K07496	S!	-	1
A0A1H9KY99	0	90900000	113000000	0	0	0	0	0	0	0	0	0	0	0	0	0	0	0	0	0	0	0	0	0	22	10	12	101950000	0	0	0	0	0	0	0	7	4.88992e+07	0	0	0	0	0	0	0	Uncharacterized protein (A0A1H9KY99)	0	S	1	-
A0A1H9L390	6960000000	8100000000	7570000000	22300000000	23000000000	28900000000	44500000000	46600000000	37400000000	31000000000	43900000000	30900000000	15300000000	17600000000	14400000000	25400000000	26100000000	24900000000	26500000000	26100000000	25700000000	25800000000	13300000000	18700000000	0	0	0	7.54333e+09	2.47333e+10	42000000000	3.52667e+10	1.57667e+10	2.54667e+10	26100000000	19550000000	0	4.65785e+08	2.96011e+09	4600000000	6.10483e+09	1.34743e+09	4.92161e+08	3.26599e+08	6.25e+09	Uncharacterized protein (A0A1H9L390)	0	S	1	3.27883
A0A1H9L622	0	0	0	0	0	0	0	0	0	0	0	0	166000000	74900000	95000000	0	0	0	0	0	0	0	0	0	21	12	9	0	0	0	0	1.11967e+08	0	0	0	7	0	0	0	0	3.90786e+07	0	0	0	Glycosyl hydrolase family 67 N-terminus (A0A1H9L622)	0	S!	-	-
A0A1H9L6Z7	0	0	0	0	338000000	0	0	0	0	0	0	0	455000000	95700000	245000000	217000000	278000000	279000000	238000000	378000000	192000000	0	0	0	14	11	3	0	0	0	0	2.65233e+08	258000000	2.69333e+08	0	5	0	0	0	0	1.4738e+08	2.89943e+07	7.91005e+07	0	Transcriptional regulator, TetR family (A0A1H9L6Z7)	0	K	-	-
A0A1H9LDC5	0	0	0	0	0	0	0	0	0	0	0	11800000	0	0	0	0	0	0	0	0	0	0	0	0	23	11	12	0	0	0	0	0	0	0	0	8	0	0	0	0	0	0	0	0	Uncharacterized protein (A0A1H9LDC5)	0	S!	-	-
A0A1H9LDK0	2360000000	1970000000	2090000000	649000000	291000000	366000000	123000000	390000000	138000000	247000000	285000000	175000000	654000000	237000000	356000000	118000000	113000000	86400000	85300000	76100000	84800000	169000000	173000000	0	1	0	1	2140000000	4.35333e+08	264000000	2.35667e+08	4.15667e+08	105800000	8.20667e+07	171000000	0	1.63095e+08	1.54156e+08	126000000	4.56168e+07	1.7539e+08	1.38689e+07	4.22401e+06	2000000	TonB-linked outer membrane protein, SusC/RagA family (A0A1H9LDK0)	0	P	1	0.203427
A0A1H9LDM3	1600000000	1490000000	1660000000	455000000	314000000	303000000	287000000	273000000	152000000	131000000	172000000	174000000	680000000	236000000	260000000	51600000	38300000	66800000	43700000	51000000	55800000	149000000	50600000	16200000	0	0	0	1.58333e+09	3.57333e+08	212500000	159000000	392000000	5.22333e+07	5.01667e+07	99800000	0	7.03957e+07	6.92066e+07	60500000	1.98158e+07	2.03882e+08	1.16437e+07	4.97483e+06	49200000	SusD family protein (A0A1H9LDM3)	K21572	S	1	0.225684
A0A1H9LFB0	10900000000	11700000000	12100000000	7280000000	5370000000	6460000000	2490000000	4850000000	3010000000	3050000000	3680000000	1430000000	2900000000	1920000000	2010000000	899000000	805000000	844000000	621000000	750000000	766000000	775000000	444000000	717000000	0	0	0	1.15667e+10	6370000000	3930000000	2720000000	2.27667e+09	8.49333e+08	7.12333e+08	609500000	0	4.98888e+08	7.82347e+08	920000000	9.47734e+08	4.42292e+08	3.85602e+07	6.49119e+07	165500000	IPT/TIG domain-containing protein (A0A1H9LFB0)	0	S!	1	0.55072
A0A1H9LFP7	41700000	22800000	0	732000000	1020000000	1070000000	351000000	953000000	580000000	503000000	891000000	465000000	324000000	358000000	330000000	441000000	459000000	384000000	551000000	527000000	555000000	373000000	309000000	0	2	1	1	32250000	9.40667e+08	766500000	6.19667e+08	3.37333e+08	428000000	5.44333e+08	341000000	0	1.70488e+07	1.48955e+08	186500000	1.92488e+08	1.48174e+07	3.19687e+07	1.23648e+07	32000000	Isocitrate dehydrogenase [NADP] (A0A1H9LFP7)	K00031	C	1	29.168
A0A1H9LKF7	0	0	0	0	41500000	0	0	0	0	0	33200000	0	49500000	82700000	97700000	99900000	117000000	108000000	121000000	134000000	121000000	66600000	0	0	12	10	2	0	0	0	0	7.66333e+07	108300000	1.25333e+08	0	5	0	0	0	0	2.01397e+07	6.98427e+06	6.12826e+06	0	DNA helicase (A0A1H9LKF7)	0	S	-	-
A0A1H9LMY0	0	0	0	0	0	0	0	0	0	0	32000000	0	0	0	0	0	0	0	0	0	0	0	0	0	23	11	12	0	0	0	0	0	0	0	0	8	0	0	0	0	0	0	0	0	Transposase IS66 family protein (A0A1H9LMY0)	0	L	-	-
D8DXY7	31900000000	34900000000	37900000000	2570000000	3170000000	2630000000	9720000	11400000	26100000	0	34700000	0	16400000000	9330000000	11200000000	5870000000	5350000000	4430000000	2980000000	3880000000	3060000000	1710000000	1270000000	208000000	2	2	0	34900000000	2790000000	18750000	0	12310000000	5.21667e+09	3.30667e+09	1490000000	1	2.44949e+09	2.69815e+08	7350000	0	2.99113e+09	5.9539e+08	4.06721e+08	220000000	Alpha-glucosidase (D8DXY7)	K21574	G	1	0.0799427
D8DWR2	124000000	71100000	0	350000000	351000000	320000000	717000000	549000000	826000000	786000000	522000000	670000000	755000000	1070000000	984000000	1610000000	1590000000	1490000000	2680000000	2440000000	2220000000	3230000000	3510000000	1780000000	1	1	0	97550000	3.40333e+08	687500000	6.59333e+08	9.36333e+08	1.56333e+09	2.44667e+09	3370000000	0	5.08042e+07	1.43836e+07	138500000	1.08041e+08	1.32942e+08	5.24934e+07	1.87853e+08	140000000	Altronate hydrolase (Altronic acid hydratase) (D8DWR2)	K01685	G	1	3.48881
D7SFG5	400000000	412000000	457000000	66800000	45900000	0	0	46000000	0	78400000	98800000	0	117000000	48600000	0	0	0	21000000	42600000	0	0	38900000	0	0	11	4	7	423000000	56350000	0	88600000	82800000	0	0	0	4	2.45357e+07	2.79003e+07	0	4.25887e+07	4.79925e+07	0	0	0	Enterochelin esterase (D7SFG5)	0	P	1	0.133215
D8DWG1	1090000000	892000000	627000000	3300000000	3820000000	3540000000	3140000000	4720000000	5680000000	5700000000	4470000000	4540000000	4410000000	5130000000	4780000000	5140000000	5280000000	5370000000	6000000000	5850000000	5220000000	6890000000	4570000000	9200000000	0	0	0	8.69667e+08	3.55333e+09	5200000000	4.90333e+09	4.77333e+09	5.26333e+09	5690000000	5730000000	0	1.89678e+08	2.12498e+08	480000000	5.64053e+08	2.93977e+08	9.46338e+07	3.37935e+08	1160000000	D-3-phosphoglycerate dehydrogenase (D8DWG1)	K00058	E	1	4.08586
D7SFG8	49800000	57500000	0	0	0	0	0	0	0	0	0	0	174000000	85100000	86600000	33200000	54100000	0	0	33200000	0	0	0	0	16	10	6	53650000	0	0	0	1.15233e+08	43650000	0	0	5	2.54855e+07	0	0	0	4.15588e+07	2.22757e+07	0	0	Acetylxylan esterase (D7SFG8)	0	P	1	-
D7SFG9	293000000	255000000	258000000	63100000	0	110000000	0	0	140000000	174000000	0	0	168000000	99100000	98200000	0	63300000	72500000	76100000	201000000	0	0	133000000	0	9	5	4	2.68667e+08	86550000	0	0	1.21767e+08	67900000	138550000	0	3	1.72498e+07	4.50694e+07	0	0	3.2694e+07	3.2228e+07	8.28601e+07	0	Beta-xylosidase (D7SFG9)	K01198	P	1	0.322146
D8DTZ8	0	0	0	44700000	48100000	42700000	0	0	0	0	0	0	938000000	248000000	414000000	0	25700000	140000000	55300000	44700000	49700000	94300000	0	0	12	9	3	0	4.51667e+07	0	0	5.33333e+08	82850000	49900000	0	4	0	2.2291e+06	0	0	2.94058e+08	6.08504e+07	4.32974e+06	0	Alpha-D-xyloside xylohydrolase (D8DTZ8)	K01811	G	-	1
D8DU69	0	0	0	80000000	92700000	0	0	87800000	0	0	103000000	0	82700000	115000000	116000000	156000000	134000000	155000000	179000000	157000000	207000000	107000000	0	0	10	8	2	0	86350000	0	0	1.04567e+08	1.48333e+08	181000000	0	4	0	4.10346e+07	0	0	1.54675e+07	1.01434e+07	2.04613e+07	0	2-dehydro-3-deoxygluconokinase (D8DU69)	K00874	G	-	1
D8DUR3	1520000000	3470000000	2810000000	356000000	457000000	406000000	619000000	430000000	444000000	705000000	471000000	591000000	1050000000	498000000	426000000	211000000	180000000	240000000	206000000	129000000	203000000	298000000	230000000	0	1	0	1	2600000000	4.06333e+08	437000000	589000000	658000000	2.10333e+08	1.79333e+08	264000000	0	8.09815e+08	4.12338e+07	7000000	9.55406e+07	2.7874e+08	2.44994e+07	3.56121e+07	34000000	Putative alkyl hydroperoxide reductase/ Thiol specific antioxidant/ Mal allergen (D8DUR3)	0	O	1	0.156282
D8DU54	40100000	97500000	0	174000000	227000000	169000000	366000000	291000000	514000000	422000000	255000000	477000000	404000000	626000000	611000000	775000000	723000000	699000000	868000000	857000000	657000000	1020000000	1210000000	411000000	1	1	0	68800000	190000000	402500000	3.84667e+08	547000000	7.32333e+08	794000000	1115000000	0	4.00125e+07	2.62425e+07	111500000	9.43975e+07	1.01302e+08	3.1721e+07	9.69777e+07	95000000	Transcriptional regulator, XRE family with cupin sensor (D8DU54)	0	K	1	2.76163
D8DST5	89300000	60900000	62500000	410000000	566000000	609000000	0	526000000	659000000	455000000	700000000	557000000	281000000	384000000	339000000	501000000	528000000	576000000	353000000	376000000	398000000	543000000	388000000	178000000	1	1	0	70900000	5.28333e+08	592500000	5.70667e+08	3.34667e+08	535000000	3.75667e+08	465500000	0	1.30272e+07	8.54959e+07	66500000	1.00487e+08	4.21611e+07	3.10161e+07	1.83727e+07	77500000	4-diphosphocytidyl-2-C-methyl-D-erythritol kinase (D8DST5)	K00919	I	1	7.45181
D8DST6	0	0	0	0	0	0	0	0	0	0	0	0	411000000	0	0	0	0	0	0	0	0	0	0	0	23	12	11	0	0	0	0	0	0	0	0	8	0	0	0	0	0	0	0	0	Hydrolase, NUDIX family (D8DST6)	K01823	L	-	-
D8DSU0	74800000	91800000	0	221000000	440000000	262000000	0	320000000	0	0	422000000	0	512000000	567000000	657000000	699000000	727000000	718000000	948000000	1070000000	861000000	824000000	316000000	0	6	5	1	83300000	3.07667e+08	0	0	5.78667e+08	7.14667e+08	9.59667e+08	570000000	2	3.98766e+07	9.5059e+07	0	0	5.97681e+07	1.16714e+07	8.57218e+07	254000000	Fructuronate reductase (D8DSU0)	K01686	S	1	3.69348
D8DVY2	0	0	0	0	0	0	0	44600000	115000000	0	0	119000000	0	56800000	0	81600000	97300000	72300000	109000000	108000000	100000000	175000000	248000000	0	12	9	3	0	0	79800000	0	0	8.37333e+07	1.05667e+08	211500000	4	0	0	35200000	0	0	1.03171e+07	4.02768e+06	36500000	1-deoxy-d-xylulose-5-phosphate synthase 1 (D8DVY2)	0	G	-	-
D8DVJ7	0	91800000	0	234000000	319000000	211000000	73000000	295000000	179000000	176000000	306000000	111000000	514000000	733000000	717000000	1040000000	1200000000	1100000000	1280000000	1400000000	1400000000	929000000	637000000	2200000000	2	2	0	0	2.54667e+08	237000000	1.97667e+08	6.54667e+08	1.11333e+09	1360000000	783000000	1	0	4.64495e+07	58000000	8.10692e+07	9.96806e+07	6.59966e+07	5.65685e+07	146000000	Iron-sulfur cluster carrier protein (D8DVJ7)	K03593	D	-	1.28836
D8DZD0	0	0	0	0	0	0	0	57300000	0	0	0	0	170000000	190000000	164000000	122000000	126000000	133000000	165000000	153000000	131000000	185000000	146000000	0	12	11	1	0	0	0	0	1.74667e+08	127000000	1.49667e+08	165500000	4	0	0	0	0	1.11156e+07	4.54606e+06	1.40791e+07	19500000	Aminotransferase (D8DZD0)	K10206	E	-	-
D8DSU5	0	0	0	0	0	0	0	0	0	0	0	0	112000000	94900000	125000000	59900000	98900000	71100000	42900000	49900000	42300000	0	0	0	15	12	3	0	0	0	0	1.10633e+08	7.66333e+07	4.50333e+07	0	5	0	0	0	0	1.23262e+07	1.63954e+07	3.44996e+06	0	Haloacid dehalogenase superfamily, subfamily IA, variant 3 with third motif having DD or ED (D8DSU5)	0	S	-	-
A0A1H8YU86	2000000000	2220000000	2230000000	773000000	693000000	778000000	1260000000	451000000	1030000000	980000000	456000000	850000000	1030000000	622000000	620000000	268000000	286000000	297000000	250000000	303000000	306000000	521000000	451000000	354000000	0	0	0	2150000000	748000000	740500000	762000000	7.57333e+08	2.83667e+08	2.86333e+08	486000000	0	1.06145e+08	3.89444e+07	289500000	2.22788e+08	1.92806e+08	1.19536e+07	2.57207e+07	35000000	Peptidyl-prolyl cis-trans isomerase (A0A1H8YU86)	K01802	O	1	0.347907
D8DZK7	0	0	0	0	0	0	0	0	0	0	36700000	0	145000000	252000000	204000000	427000000	339000000	356000000	377000000	331000000	410000000	261000000	41200000	0	12	11	1	0	0	0	0	2.00333e+08	374000000	3.72667e+08	151100000	4	0	0	0	0	4.37594e+07	3.81139e+07	3.23968e+07	109900000	Anthranilate phosphoribosyltransferase (D8DZK7)	K00766	E	-	-
D8DSV3	2350000000	2350000000	974000000	0	0	0	0	0	0	51300000	0	23100000	3150000000	1960000000	2290000000	845000000	973000000	1010000000	453000000	405000000	629000000	601000000	1060000000	139000000	7	7	0	1.89133e+09	0	0	37200000	2.46667e+09	9.42667e+08	4.95667e+08	830500000	2	6.48653e+08	0	0	2.09776e+07	5.0162e+08	7.06934e+07	9.62958e+07	229500000	Peptidyl-dipeptidase Dcp (D8DSV3)	K01284	E	1	-
D8DSV8	1120000000	833000000	525000000	1570000000	1180000000	2210000000	1650000000	2520000000	3600000000	3780000000	2190000000	2700000000	0	147000000	108000000	34900000	107000000	136000000	214000000	288000000	267000000	336000000	226000000	0	2	0	2	826000000	1.65333e+09	3060000000	2890000000	127500000	9.26333e+07	2.56333e+08	281000000	0	2.42958e+08	4.24604e+08	540000000	6.62873e+08	6.21772e+07	4.25057e+07	3.11377e+07	55000000	Pyridoxal 5'-phosphate synthase subunit PdxS (D8DSV8)	K06215	H	1	2.00161
D8DT87	371000000	346000000	185000000	1530000000	1540000000	1540000000	1280000000	2220000000	2430000000	2650000000	2210000000	2200000000	3210000000	4940000000	4440000000	5890000000	6930000000	6460000000	7930000000	8690000000	7670000000	7310000000	3850000000	9300000000	0	0	0	3.00667e+08	1.53667e+09	2325000000	2.35333e+09	4.19667e+09	6.42667e+09	8.09667e+09	5580000000	0	8.2423e+07	4.71405e+06	105000000	2.09815e+08	7.26927e+08	4.25232e+08	4.32769e+08	1730000000	Phosphomannomutase (D8DT87)	K01840	G	1	5.11086
D8DSW1	1310000000	1230000000	1210000000	233000000	217000000	292000000	0	0	0	0	0	0	1230000000	686000000	851000000	356000000	381000000	373000000	261000000	291000000	291000000	153000000	427000000	0	7	6	1	1250000000	2.47333e+08	0	0	9.22333e+08	370000000	281000000	290000000	2	4.32049e+07	3.22525e+07	0	0	2.27743e+08	1.04243e+07	1.41421e+07	137000000	Uncharacterized protein (D8DSW1)	0	S!	1	0.197867
D8DSW4	0	0	0	0	0	0	0	0	0	0	0	0	33500000	38700000	33100000	0	52000000	61100000	73600000	84400000	76900000	0	0	0	16	12	4	0	0	0	0	35100000	56550000	78300000	0	5	0	0	0	0	2.55082e+06	2.69155e+07	4.51885e+06	0	TIGR02453 family protein (D8DSW4)	0	S	-	-
D8DSW6	1520000000	1080000000	1170000000	8610000000	6850000000	9130000000	31400000000	13500000000	17500000000	16300000000	7590000000	15200000000	4060000000	4310000000	3910000000	4380000000	4000000000	4420000000	4260000000	4560000000	4120000000	6600000000	9100000000	4510000000	0	0	0	1.25667e+09	8.19667e+09	15500000000	13030000000	4.09333e+09	4.26667e+09	4.31333e+09	7850000000	0	1.89795e+08	9.75614e+08	2000000000	3.87279e+09	1.64992e+08	1.89268e+08	1.83545e+08	1250000000	Periplasmic chaperone for outer membrane proteins Skp (D8DSW6)	K06142	M	1	6.52255
D8E036	91700000	174000000	99400000	1080000000	1050000000	1010000000	0	1020000000	1620000000	1100000000	1820000000	1540000000	650000000	1130000000	948000000	1580000000	1550000000	1450000000	1270000000	1200000000	1150000000	1240000000	1250000000	1050000000	1	1	0	121700000	1.04667e+09	1320000000	1.48667e+09	9.09333e+08	1.52667e+09	1.20667e+09	1245000000	0	3.7115e+07	2.86744e+07	300000000	2.96348e+08	1.97857e+08	5.55778e+07	4.92161e+07	5000000	30S ribosomal protein S11 (D8E036)	K02948	J	1	8.60038
D8DSW8	0	0	0	48300000	0	47900000	0	0	0	0	0	0	41200000	69200000	59000000	0	55800000	43300000	39300000	61900000	0	0	0	0	15	10	5	0	48100000	0	0	5.64667e+07	49550000	50600000	0	4	0	2.26751e+07	0	0	1.15705e+07	2.3909e+07	2.55753e+07	0	Putative lipoprotein (D8DSW8)	0	S!	-	1
D8DSX4	0	0	0	0	0	0	0	0	0	0	0	0	91900000	188000000	175000000	180000000	225000000	226000000	210000000	258000000	269000000	284000000	322000000	0	13	12	1	0	0	0	0	1.51633e+08	2.10333e+08	2.45667e+08	303000000	4	0	0	0	0	4.257e+07	2.14528e+07	2.56168e+07	19000000	ABC transporter, ATP-binding protein (D8DSX4)	K06158	S	-	-
D8DSX5	148000000	152000000	106000000	81100000	52400000	0	0	101000000	82600000	0	0	0	0	0	71800000	0	0	0	0	0	0	0	0	0	16	5	11	1.35333e+08	66750000	91800000	0	0	0	0	0	5	2.0806e+07	3.35769e+07	9200000	0	0	0	0	0	Uncharacterized protein (D8DSX5)	0	S!	1	0.493227
D8DZV4	7580000000	7810000000	9330000000	3760000000	2710000000	3350000000	3690000000	2680000000	2700000000	3220000000	1490000000	2800000000	5110000000	3250000000	3290000000	1740000000	1560000000	1420000000	1090000000	1200000000	985000000	1510000000	1130000000	321000000	0	0	0	8240000000	3.27333e+09	2690000000	2.50333e+09	3.88333e+09	1.57333e+09	1.09167e+09	1320000000	0	7.76445e+08	4.32075e+08	10000000	7.36765e+08	8.67538e+08	1.30979e+08	8.77813e+07	190000000	Peptidylprolyl isomerase (D8DZV4)	K03771	O	1	0.397249
D8DSX7	394000000	259000000	614000000	107000000	21200000	0	0	99100000	60700000	69900000	0	61500000	45900000	0	21400000	0	0	0	0	0	0	0	0	0	13	3	10	4.22333e+08	64100000	79900000	65700000	33650000	0	0	0	3	1.46306e+08	4.62602e+07	19200000	3.11606e+07	1.87528e+07	0	0	0	Uncharacterized protein (D8DSX7)	0	S!	1	0.151776
D8DSX8	892000000	567000000	625000000	260000000	70900000	89400000	0	71300000	25800000	0	28500000	0	95700000	19800000	31200000	13700000	0	0	0	0	0	0	0	0	11	3	8	6.94667e+08	140100000	48550000	0	48900000	0	0	0	4	1.41531e+08	8.51178e+07	22750000	0	3.34183e+07	0	0	0	Outer membrane receptor proteins, mostly Fe transport (D8DSX8)	0	P	1	0.201679
D8DSX9	818000000	504000000	662000000	185000000	132000000	162000000	544000000	279000000	460000000	445000000	196000000	510000000	221000000	126000000	119000000	79000000	46600000	0	45500000	47300000	43700000	70900000	207000000	0	2	0	2	6.61333e+08	1.59667e+08	369500000	3.83667e+08	1.55333e+08	62800000	45500000	138950000	0	1.28191e+08	2.17e+07	90500000	1.35328e+08	4.65212e+07	3.24248e+07	1.46969e+06	68050000	Putative lipoprotein (D8DSX9)	0	S!	1	0.241431
D8DSY1	0	0	0	15800000	0	0	0	0	0	0	0	0	20700000	24700000	0	28600000	37700000	30100000	40200000	40700000	42700000	30900000	0	0	14	11	3	0	0	0	0	22700000	3.21333e+07	41200000	0	5	0	0	0	0	1.08248e+07	3.98358e+06	1.08012e+06	0	Putative regulatory protein (Fragment) (D8DSY1)	0	S	-	-
D8DV39	63300000	0	45900000	147000000	165000000	179000000	0	267000000	266000000	303000000	271000000	220000000	181000000	302000000	343000000	475000000	468000000	504000000	598000000	521000000	524000000	637000000	378000000	475000000	2	2	0	54600000	1.63667e+08	266500000	2.64667e+08	2.75333e+08	4.82333e+08	5.47667e+08	507500000	0	2.67009e+07	1.30979e+07	500000	3.41793e+07	6.87718e+07	1.55849e+07	3.56121e+07	129500000	2-oxoglutarate ferredoxin oxidoreductase subunit alpha (D8DV39)	K00174	C	1	2.99756
D8DXK5	0	0	0	105000000	142000000	94000000	0	85200000	112000000	146000000	159000000	95200000	199000000	334000000	254000000	365000000	477000000	518000000	476000000	457000000	447000000	335000000	352000000	232000000	4	4	0	0	1.13667e+08	98600000	133400000	2.62333e+08	4.53333e+08	460000000	343500000	1	0	2.05318e+07	13400000	2.75279e+07	5.54276e+07	6.46649e+07	1.20277e+07	8500000	Fructokinase (D8DXK5)	K00847	G	-	1.15281
D8DSZ0	0	0	0	0	0	0	0	0	0	0	0	0	6340000	0	0	0	0	0	0	0	0	0	0	0	23	12	11	0	0	0	0	0	0	0	0	8	0	0	0	0	0	0	0	0	Cell well associated RhsD protein (D8DSZ0)	0	M	-	-
D8DSZ1	0	0	55800000	0	0	0	0	0	0	0	0	0	0	0	0	0	0	0	0	0	0	0	0	0	23	11	12	0	0	0	0	0	0	0	0	8	0	0	0	0	0	0	0	0	Uncharacterized protein (D8DSZ1)	0	S	-	-
D8DSZ3	346000000	485000000	296000000	0	0	0	0	0	0	0	0	0	110000000	0	0	0	0	0	0	0	0	0	0	0	20	9	11	3.75667e+08	0	0	0	0	0	0	0	7	7.99597e+07	0	0	0	0	0	0	0	Uncharacterized protein (D8DSZ3)	0	S!	1	-
D8DSZ5	0	0	0	0	0	0	0	0	0	0	0	0	0	22200000	25700000	0	28900000	20400000	16000000	17700000	30300000	0	30500000	0	16	12	4	0	0	0	0	23950000	24650000	2.13333e+07	0	5	0	0	0	0	1.13802e+07	1.21272e+07	6.37826e+06	0	Two-component system sensor histidine kinase/response regulator, hybrid (D8DSZ5)	0	T	-	-
D8DSZ6	371000000	448000000	401000000	0	0	0	0	0	0	0	0	0	88600000	67400000	62400000	0	0	0	0	0	0	0	0	0	18	9	9	4.06667e+08	0	0	0	72800000	0	0	0	6	3.16895e+07	0	0	0	1.13572e+07	0	0	0	Alpha-L-fucosidase 2 (D8DSZ6)	K15923	S	1	-
D8DSZ7	0	0	0	269000000	182000000	248000000	280000000	230000000	341000000	473000000	234000000	350000000	98600000	187000000	118000000	144000000	195000000	165000000	167000000	161000000	195000000	194000000	138000000	0	4	3	1	0	233000000	285500000	3.52333e+08	1.34533e+08	168000000	1.74333e+08	166000000	1	0	3.70675e+07	55500000	9.75853e+07	3.79355e+07	2.09284e+07	1.48174e+07	28000000	UPF0597 protein PBR (D8DSZ7)	0	S	-	1
D8DSZ8	647000000	2270000000	2050000000	561000000	548000000	279000000	0	119000000	0	0	148000000	0	1040000000	582000000	560000000	280000000	221000000	250000000	112000000	124000000	97100000	0	0	0	7	4	3	1.65567e+09	4.62667e+08	0	0	7.27333e+08	2.50333e+08	1.11033e+08	0	3	7.18868e+08	1.2998e+08	0	0	2.21271e+08	2.40878e+07	1.10031e+07	0	OmpA-like domain-containing protein (D8DSZ8)	0	S	1	0.279444
D8DT00	0	0	66100000	25900000	0	0	0	0	0	0	0	0	34900000	0	0	0	0	0	0	0	0	0	0	0	21	10	11	0	0	0	0	0	0	0	0	8	0	0	0	0	0	0	0	0	Uncharacterized protein (D8DT00)	0	S!	-	-
D8DT01	0	0	0	91800000	177000000	169000000	0	129000000	65700000	0	101000000	0	81100000	119000000	107000000	100000000	93800000	112000000	105000000	115000000	101000000	157000000	0	0	8	6	2	0	1.45933e+08	97350000	0	1.02367e+08	1.01933e+08	107000000	0	3	0	3.84171e+07	31650000	0	1.58157e+07	7.55484e+06	5.88784e+06	0	Tetratricopeptide repeat domain protein (D8DT01)	0	T	-	1.49906
D8DUH8	4970000000	4920000000	5590000000	933000000	715000000	770000000	401000000	440000000	341000000	1040000000	603000000	732000000	3080000000	1310000000	1290000000	371000000	339000000	362000000	433000000	311000000	284000000	551000000	252000000	0	1	0	1	5160000000	806000000	390500000	7.91667e+08	1.89333e+09	3.57333e+08	3.42667e+08	401500000	0	3.0474e+08	9.25671e+07	49500000	1.83325e+08	8.3914e+08	1.34743e+07	6.48194e+07	149500000	Endopeptidase PepO (D8DUH8)	K07386	O	1	0.156202
D8DT03	0	0	0	0	0	0	0	0	0	0	0	0	71100000	0	52300000	35200000	0	35900000	0	36300000	36900000	0	0	0	18	12	6	0	0	0	0	61700000	35550000	36600000	0	5	0	0	0	0	3.00813e+07	1.67609e+07	1.72551e+07	0	Calcineurin-like phosphoesterase (D8DT03)	0	S!	-	-
D8DT05	0	0	0	0	0	0	0	0	0	0	47600000	0	0	0	0	0	40600000	0	0	0	0	0	0	0	22	11	11	0	0	0	0	0	0	0	0	8	0	0	0	0	0	0	0	0	Transcriptional regulator, LuxR family protein (D8DT05)	0	T	-	-
D8DT06	0	39400000	65300000	978000000	979000000	1020000000	1060000000	1460000000	1720000000	2090000000	1280000000	1730000000	420000000	732000000	667000000	757000000	1090000000	1040000000	1350000000	1250000000	1170000000	1540000000	1340000000	876000000	1	1	0	52350000	9.92333e+08	1590000000	1700000000	6.06333e+08	9.62333e+08	1.25667e+09	1440000000	0	2.68478e+07	1.95675e+07	130000000	3.31361e+08	1.34403e+08	1.4662e+08	7.36357e+07	100000000	D-lactate dehydrogenase (D8DT06)	K03778	C	1	18.9557
D8DZ96	20000000000	20500000000	21500000000	5960000000	6360000000	6460000000	10500000000	4800000000	3810000000	7570000000	5030000000	5300000000	10500000000	6140000000	6620000000	4060000000	3060000000	3280000000	3120000000	2840000000	2800000000	3280000000	3560000000	667000000	0	0	0	2.06667e+10	6260000000	4305000000	5.96667e+09	7.75333e+09	3.46667e+09	2920000000	3420000000	0	6.2361e+08	2.16025e+08	495000000	1.13907e+09	1.95205e+09	4.29056e+08	1.42361e+08	140000000	Peptidase, M16 family (D8DZ96)	K07263	O	1	0.302903
D8DT14	0	0	0	0	0	0	0	0	0	0	0	0	0	0	0	0	0	0	36000000	0	0	0	0	0	23	12	11	0	0	0	0	0	0	0	0	8	0	0	0	0	0	0	0	0	Putative potassium uptake protein TrkA (D8DT14)	K07085	P	-	-
D8DT15	0	0	0	93200000	92800000	99300000	0	119000000	99200000	157000000	149000000	112000000	52800000	64900000	63200000	60700000	76300000	104000000	92100000	105000000	86600000	129000000	150000000	0	5	4	1	0	95100000	109100000	1.39333e+08	60300000	8.03333e+07	9.45667e+07	139500000	1	0	2.97433e+06	9900000	1.96016e+07	5.34852e+06	1.79057e+07	7.71161e+06	10500000	Putative membrane protein (D8DT15)	0	S	-	1
D8DT16	0	0	0	0	0	0	0	0	0	0	0	57300000	42900000	53200000	83500000	66700000	103000000	94500000	108000000	126000000	120000000	138000000	191000000	0	12	11	1	0	0	0	0	5.98667e+07	8.80667e+07	118000000	164500000	4	0	0	0	0	1.72322e+07	1.55019e+07	7.48331e+06	26500000	Transcriptional regulator, HTH (D8DT16)	K11921	K	-	-
D8DXB7	680000000	511000000	559000000	546000000	765000000	693000000	613000000	906000000	1470000000	1110000000	902000000	1270000000	1140000000	1290000000	1190000000	1080000000	1140000000	1040000000	1380000000	1510000000	1390000000	1980000000	1770000000	1770000000	0	0	0	5.83333e+08	668000000	1188000000	1094000000	1.20667e+09	1.08667e+09	1.42667e+09	1875000000	0	7.11071e+07	9.11373e+07	282000000	1.50661e+08	6.2361e+07	4.10961e+07	5.90668e+07	105000000	Transcription elongation factor GreA (D8DXB7)	K03624	K	1	1.14514
A0A1H9HAB4	0	0	0	83900000	69200000	0	227000000	184000000	243000000	250000000	80900000	240000000	146000000	215000000	221000000	283000000	350000000	363000000	387000000	365000000	454000000	465000000	683000000	172000000	4	4	0	0	76550000	213500000	190300000	194000000	332000000	402000000	574000000	1	0	3.65816e+07	29500000	7.74651e+07	3.40294e+07	3.50523e+07	3.78506e+07	109000000	Cell fate regulator YaaT, PSP1 superfamily (Controls sporulation, competence, biofilm development) (A0A1H9HAB4)	0	S	-	1
D8DT26	700000000	544000000	648000000	5520000000	5370000000	6630000000	8510000000	4730000000	6420000000	9980000000	5630000000	7800000000	2840000000	3110000000	3300000000	4770000000	4440000000	4440000000	5310000000	5280000000	4980000000	7560000000	8060000000	7150000000	0	0	0	6.30667e+08	5840000000	5575000000	7.80333e+09	3.08333e+09	4550000000	5190000000	7810000000	0	6.48554e+07	5.61961e+08	845000000	1.77588e+09	1.88739e+08	1.55563e+08	1.48997e+08	250000000	Multifunctional fusion protein (D8DT26)	K12257	U	1	9.26004
D8DT28	0	0	0	48600000	0	31100000	0	37800000	75100000	47900000	0	70500000	58500000	0	58200000	0	0	0	0	0	0	0	0	0	16	6	10	0	39850000	56450000	59200000	58350000	0	0	0	4	0	2.00981e+07	18650000	2.93928e+07	2.75067e+07	0	0	0	Membrane associated serine protease, rhomboid family (D8DT28)	0	S	-	1
D8DT30	0	248000000	91700000	2220000000	4090000000	3860000000	4350000000	2910000000	4150000000	4150000000	6890000000	3860000000	786000000	965000000	1040000000	2220000000	1570000000	1760000000	2010000000	1610000000	1610000000	1990000000	1970000000	1240000000	1	1	0	169850000	3390000000	3530000000	4.96667e+09	9.30333e+08	1850000000	1.74333e+09	1980000000	0	1.02384e+08	8.32626e+08	620000000	1.36515e+09	1.06553e+08	2.72886e+08	1.88562e+08	10000000	Gluconate 5-dehydrogenase (5-keto-D-gluconate 5-reductase) (D8DT30)	K00046	S	1	19.9588
D8DT31	0	0	0	0	0	0	0	32500000	0	0	0	0	0	0	0	0	63700000	61400000	98900000	100000000	0	0	0	0	19	11	8	0	0	0	0	0	62550000	99450000	0	6	0	0	0	0	0	2.95013e+07	4.68833e+07	0	4-deoxy-L-threo-5-hexosulose-uronate ketol-isomerase (D8DT31)	K01815	G	-	-
D8DT32	111000000	82400000	49000000	1170000000	1310000000	1090000000	419000000	1240000000	1120000000	1380000000	1590000000	941000000	1450000000	1810000000	2080000000	2370000000	2510000000	2450000000	3070000000	2790000000	2910000000	1430000000	1210000000	913000000	0	0	0	80800000	1190000000	1180000000	1.30367e+09	1780000000	2.44333e+09	2.92333e+09	1320000000	0	2.53367e+07	9.09212e+07	60000000	2.70395e+08	2.5807e+08	5.73488e+07	1.14698e+08	110000000	Tyrosine-tRNA ligase (D8DT32)	K01866	J	1	14.7277
D8DZY5	1900000000	1320000000	936000000	5250000000	4900000000	4760000000	15100000000	7810000000	12700000000	12200000000	6120000000	11500000000	6640000000	7930000000	7730000000	10200000000	10300000000	9190000000	11100000000	11900000000	10400000000	15400000000	19900000000	11400000000	0	0	0	1.38533e+09	4970000000	10255000000	9940000000	7.43333e+09	9.89667e+09	1.11333e+10	17650000000	0	3.96254e+08	2.06074e+08	2.445e+09	2.71622e+09	5.66882e+08	5.01354e+08	6.12826e+08	2.25e+09	Elongation factor Ts (D8DZY5)	K02357	J	1	3.58758
D8DT36	3650000000	2540000000	2910000000	8160000000	5430000000	7740000000	6430000000	5500000000	4310000000	3810000000	3940000000	3540000000	2460000000	2770000000	2860000000	2470000000	2240000000	2200000000	2250000000	2160000000	1960000000	2410000000	2590000000	617000000	0	0	0	3.03333e+09	7110000000	4905000000	3.76333e+09	2.69667e+09	2.30333e+09	2.12333e+09	2500000000	0	4.61471e+08	1.20025e+09	595000000	1.666e+08	1.71335e+08	1.18977e+08	1.21198e+08	90000000	S-adenosylmethionine synthase (D8DT36)	K00789	H	1	2.34396
D8DT38	0	0	0	155000000	0	117000000	0	59300000	0	0	84100000	0	0	0	0	159000000	0	0	0	0	0	0	0	0	19	8	11	0	136000000	0	0	0	0	0	0	7	0	6.59613e+07	0	0	0	0	0	0	3-dehydroquinate dehydratase (D8DT38)	K03786	E	-	1
D8E011	1030000000	820000000	653000000	1550000000	1730000000	1740000000	2280000000	2490000000	2760000000	2660000000	2330000000	1940000000	2420000000	2510000000	2570000000	2520000000	2740000000	2530000000	2960000000	2690000000	2700000000	2700000000	1660000000	2960000000	0	0	0	8.34333e+08	1.67333e+09	2625000000	2310000000	2500000000	2.59667e+09	2.78333e+09	2180000000	0	1.54243e+08	8.73053e+07	135000000	2.94279e+08	6.16441e+07	1.01434e+08	1.24989e+08	520000000	Aminotransferase (D8E011)	K00812	E	1	2.00559
A0A1H9EZN2	263000000	255000000	88800000	1720000000	1510000000	1560000000	1590000000	3020000000	2580000000	3050000000	2440000000	2940000000	1660000000	2340000000	2180000000	3670000000	3980000000	3680000000	4360000000	4520000000	4320000000	4250000000	3760000000	3600000000	0	0	0	2.02267e+08	1.59667e+09	2800000000	2810000000	2060000000	3.77667e+09	4400000000	4005000000	0	8.02995e+07	8.95669e+07	220000000	2.65456e+08	2.90287e+08	1.43836e+08	8.64099e+07	245000000	Phenylalanine-tRNA ligase beta subunit (A0A1H9EZN2)	K01890	J	1	7.89387
D8DTI0	0	0	0	68500000	36800000	0	301000000	95600000	134000000	95000000	181000000	62400000	178000000	349000000	282000000	510000000	590000000	491000000	646000000	797000000	698000000	653000000	915000000	393000000	4	4	0	0	52650000	114800000	112800000	2.69667e+08	5.30333e+08	7.13667e+08	784000000	1	0	2.79908e+07	19200000	5.00275e+07	7.03531e+07	4.28978e+07	6.2633e+07	131000000	LL-diaminopimelate aminotransferase (D8DTI0)	K10206	E	-	1
A0A1H9B7D5	0	0	0	46200000	83600000	0	0	105000000	139000000	174000000	101000000	112000000	113000000	216000000	230000000	239000000	241000000	268000000	321000000	341000000	298000000	384000000	441000000	169000000	5	5	0	0	64900000	122000000	129000000	1.86333e+08	2.49333e+08	320000000	412500000	1	0	3.41925e+07	17000000	3.21351e+07	5.21685e+07	1.32246e+07	1.75689e+07	28500000	Uncharacterized protein (A0A1H9B7D5)	K07000	S	-	1
D8DT43	2590000000	2450000000	2820000000	554000000	607000000	772000000	773000000	395000000	546000000	485000000	263000000	490000000	1280000000	837000000	965000000	342000000	309000000	357000000	321000000	292000000	243000000	399000000	512000000	410000000	0	0	0	2620000000	6.44333e+08	470500000	4.12667e+08	1.02733e+09	336000000	2.85333e+08	455500000	0	1.52534e+08	9.28308e+07	75500000	1.0585e+08	1.86147e+08	2.00499e+07	3.21904e+07	56500000	Periplasmic chaperone for outer membrane proteins Skp (D8DT43)	K06142	M	1	0.245929
D8DT44	11700000000	10400000000	11800000000	352000000	77300000	0	0	0	0	0	0	0	5610000000	3350000000	3170000000	268000000	163000000	249000000	0	0	0	0	0	0	13	7	6	11300000000	214650000	0	0	4.04333e+09	2.26667e+08	0	0	4	6.37704e+08	1.51048e+08	0	0	1.11024e+09	4.56825e+07	0	0	Cationic outer membrane protein OmpH (D8DT44)	K06142	M	1	0.0189956
D8DT45	6450000000	8080000000	8540000000	2230000000	2130000000	2860000000	1830000000	2110000000	1520000000	1670000000	2670000000	2230000000	2840000000	2090000000	2300000000	692000000	380000000	545000000	594000000	351000000	582000000	550000000	320000000	0	1	0	1	7690000000	2.40667e+09	1815000000	2190000000	2410000000	539000000	509000000	435000000	0	8.96698e+08	3.23144e+08	295000000	4.09227e+08	3.15911e+08	1.27444e+08	1.1183e+08	115000000	Cationic outer membrane protein OmpH (D8DT45)	K06142	M	1	0.312961
D8DWL3	77100000	53400000	39300000	453000000	422000000	329000000	741000000	628000000	796000000	910000000	564000000	1120000000	621000000	1180000000	1170000000	1390000000	1620000000	1700000000	1730000000	1960000000	1770000000	2270000000	3120000000	286000000	0	0	0	56600000	4.01333e+08	712000000	8.64667e+08	9.90333e+08	1570000000	1820000000	2695000000	0	1.55968e+07	5.26899e+07	84000000	2.29238e+08	2.6119e+08	1.31403e+08	1.00333e+08	425000000	Smr domain-containing protein (D8DWL3)	0	S	1	7.09069
D8DT49	0	0	0	0	0	0	0	0	0	0	0	0	0	33800000	0	0	0	0	0	0	0	0	0	0	23	12	11	0	0	0	0	0	0	0	0	8	0	0	0	0	0	0	0	0	Transcriptional regulator, MerR family (D8DT49)	0	K	-	-
D8DT51	2870000000	1360000000	1570000000	705000000	417000000	431000000	2570000000	1340000000	1290000000	1330000000	965000000	1190000000	374000000	295000000	302000000	0	54100000	0	321000000	245000000	273000000	375000000	554000000	517000000	2	0	2	1.93333e+09	5.17667e+08	1315000000	1.16167e+09	3.23667e+08	0	2.79667e+08	464500000	1	6.67849e+08	1.32588e+08	25000000	1.50351e+08	3.57056e+07	0	3.13829e+07	89500000	Uncharacterized protein (D8DT51)	0	S!	1	0.267759
D8DT52	7250000000	5770000000	5740000000	3100000000	1810000000	2140000000	2360000000	1820000000	1840000000	1990000000	1200000000	1380000000	2500000000	1680000000	2010000000	769000000	809000000	810000000	823000000	922000000	786000000	1120000000	1300000000	0	1	0	1	6.25333e+09	2350000000	1830000000	1.52333e+09	2.06333e+09	796000000	8.43667e+08	1210000000	0	7.04856e+08	5.47175e+08	10000000	3.38066e+08	3.36881e+08	1.90962e+07	5.74127e+07	90000000	RagB/SusD domain protein (D8DT52)	K21572	S	1	0.3758
D8DT53	12700000000	9430000000	9880000000	6290000000	3550000000	3900000000	4980000000	3910000000	3130000000	3920000000	2950000000	3470000000	3350000000	2330000000	2490000000	1140000000	961000000	1110000000	1220000000	1150000000	1080000000	1710000000	2750000000	714000000	0	0	0	10670000000	4580000000	3520000000	3.44667e+09	2.72333e+09	1.07033e+09	1150000000	2230000000	0	1.44714e+09	1.21757e+09	390000000	3.96344e+08	4.47909e+08	7.82744e+07	5.71548e+07	520000000	Outer membrane protein (D8DT53)	0	P	1	0.429241
D8DWG3	0	0	0	0	50900000	0	0	135000000	163000000	162000000	86200000	140000000	181000000	326000000	383000000	450000000	514000000	482000000	568000000	651000000	554000000	533000000	706000000	336000000	6	6	0	0	0	149000000	129400000	2.96667e+08	482000000	591000000	619500000	2	0	0	14000000	3.184e+07	8.50346e+07	2.61279e+07	4.28097e+07	86500000	ATP-dependent RNA helicase (D8DWG3)	0	L	-	-
D8DT57	0	0	0	0	0	0	0	0	0	0	0	0	0	0	40700000	0	0	0	0	0	0	0	0	0	23	12	11	0	0	0	0	0	0	0	0	8	0	0	0	0	0	0	0	0	Uncharacterized protein (D8DT57)	0	S!	-	-
D8DT58	0	17500000	0	65000000	250000000	240000000	0	299000000	255000000	221000000	364000000	174000000	735000000	835000000	864000000	717000000	793000000	710000000	833000000	787000000	823000000	680000000	495000000	847000000	3	3	0	0	185000000	277000000	253000000	8.11333e+08	740000000	8.14333e+08	587500000	1	0	8.4951e+07	22000000	8.08002e+07	5.5259e+07	3.75855e+07	1.9754e+07	92500000	Chromosome partitioning protein, ParB family (D8DT58)	K03497	K	-	1
D8DWU5	1230000000	634000000	713000000	1550000000	1960000000	1630000000	3110000000	2310000000	3210000000	3410000000	2020000000	2440000000	1810000000	2210000000	2280000000	3060000000	2810000000	2770000000	3560000000	3460000000	3240000000	4330000000	3320000000	4370000000	0	0	0	859000000	1.71333e+09	2760000000	2.62333e+09	2100000000	2880000000	3420000000	3825000000	0	2.64312e+08	1.77451e+08	450000000	5.82084e+08	2.07043e+08	1.28323e+08	1.33666e+08	505000000	Phosphoribosylaminoimidazole-succinocarboxamide synthase (D8DWU5)	K01923	F	1	1.99457
D8DT60	0	0	0	0	119000000	57600000	0	0	0	0	0	0	0	63600000	109000000	128000000	121000000	117000000	81400000	124000000	84900000	0	0	0	14	10	4	0	88300000	0	0	86300000	122000000	9.67667e+07	0	4	0	4.85898e+07	0	0	4.47054e+07	4.54606e+06	1.93098e+07	0	5'-nucleotidase SurE (D8DT60)	K03787	F	-	1
D8DT61	0	0	0	0	48700000	0	0	55900000	0	93100000	54800000	78300000	0	53900000	47700000	77000000	78500000	60800000	86400000	109000000	86900000	0	0	0	11	7	4	0	0	0	75400000	50800000	72100000	94100000	0	4	0	0	0	1.57698e+07	2.40807e+07	8.01374e+06	1.05379e+07	0	Lipid-A-disaccharide synthase (D8DT61)	K00748	M	-	-
D8DUA0	0	29900000	168000000	223000000	331000000	160000000	179000000	427000000	773000000	664000000	298000000	643000000	554000000	939000000	905000000	1330000000	1450000000	1340000000	1490000000	1880000000	1820000000	1760000000	2100000000	862000000	1	1	0	98950000	238000000	600000000	535000000	7.99333e+08	1.37333e+09	1730000000	1930000000	0	7.31738e+07	7.06116e+07	173000000	1.67803e+08	1.74031e+08	5.4365e+07	1.71464e+08	170000000	UDP-N-acetylmuramate-L-alanine ligase (D8DUA0)	K01924	M	1	2.40526
D8DT64	0	0	0	0	49700000	26200000	0	0	0	0	28300000	0	154000000	127000000	155000000	80800000	89900000	94000000	76900000	78400000	104000000	37500000	0	0	11	9	2	0	37950000	0	0	1.45333e+08	8.82333e+07	8.64333e+07	0	4	0	2.02999e+07	0	0	1.29701e+07	5.51624e+06	1.24366e+07	0	Ribosomal silencing factor RsfS (D8DT64)	K09710	S	-	1
D8DSV1	187000000	0	158000000	122000000	0	0	0	0	0	0	0	0	58900000	0	0	0	0	0	0	0	0	0	0	0	20	9	11	172500000	0	0	0	0	0	0	0	7	8.21746e+07	0	0	0	0	0	0	0	Peroxiredoxin (D8DSV1)	0	O	1	-
D8DVN2	279000000	120000000	119000000	1530000000	1070000000	1430000000	1570000000	2030000000	2810000000	3110000000	1810000000	2570000000	1330000000	2010000000	1920000000	2790000000	3050000000	3050000000	3680000000	3320000000	3350000000	4150000000	3330000000	2780000000	0	0	0	1.72667e+08	1.34333e+09	2420000000	2.49667e+09	1.75333e+09	2.96333e+09	3450000000	3740000000	0	7.51901e+07	1.9754e+08	390000000	5.3325e+08	3.01588e+08	1.22565e+08	1.63095e+08	410000000	Fumarate hydratase class I (D8DVN2)	K01676	C	1	7.77992
D8DT67	0	0	0	0	0	0	0	0	0	0	0	0	0	0	15400000	0	17600000	0	0	0	0	0	0	0	22	12	10	0	0	0	0	0	0	0	0	8	0	0	0	0	0	0	0	0	Transporter (D8DT67)	K03284	P	-	-
D8DT68	958000000	908000000	824000000	4660000000	5300000000	6140000000	3670000000	3200000000	3820000000	3630000000	3430000000	2570000000	2140000000	2370000000	2220000000	2700000000	2630000000	2370000000	2440000000	1860000000	2070000000	2880000000	1840000000	973000000	0	0	0	8.96667e+08	5.36667e+09	3510000000	3210000000	2.24333e+09	2.56667e+09	2.12333e+09	2360000000	0	5.52891e+07	6.06044e+08	310000000	4.59855e+08	9.53357e+07	1.4197e+08	2.39768e+08	520000000	Dipeptidase D (D8DT68)	K01270	E	1	5.98513
D8DT69	0	0	0	0	0	0	0	0	0	0	0	0	0	16100000	0	0	0	0	0	0	0	0	0	0	23	12	11	0	0	0	0	0	0	0	0	8	0	0	0	0	0	0	0	0	Putative membrane protein (D8DT69)	K07027	S	-	-
D8DT70	0	0	0	0	70200000	0	0	0	0	0	35200000	0	100000000	108000000	144000000	113000000	103000000	120000000	80500000	73500000	132000000	0	0	0	13	10	3	0	0	0	0	1.17333e+08	112000000	9.53333e+07	0	5	0	0	0	0	1.91369e+07	6.97615e+06	2.60843e+07	0	RNA polymerase primary sigma factor (D8DT70)	0	K	-	-
D8DYE1	177000000	0	104000000	154000000	195000000	276000000	281000000	331000000	371000000	549000000	343000000	403000000	663000000	609000000	707000000	393000000	409000000	450000000	416000000	520000000	496000000	614000000	825000000	837000000	1	1	0	140500000	2.08333e+08	351000000	4.31667e+08	6.59667e+08	4.17333e+08	4.77333e+08	719500000	0	7.26284e+07	5.06908e+07	20000000	8.65075e+07	4.00777e+07	2.40046e+07	4.44622e+07	105500000	Electron transport complex protein RnfG (D8DYE1)	0	S	1	1.4828
D8DT72	0	0	0	0	0	0	0	0	0	0	0	0	0	0	0	0	8270000	11600000	0	2650000	0	0	0	0	21	12	9	0	0	0	0	0	9935000	0	0	7	0	0	0	0	0	4.87672e+06	0	0	ABC-2 type transport system ATP-binding protein (D8DT72)	0	S	-	-
D8DYF7	55700000	0	0	205000000	282000000	211000000	464000000	288000000	452000000	439000000	247000000	418000000	457000000	553000000	634000000	984000000	1010000000	920000000	1320000000	1150000000	1230000000	1580000000	1550000000	474000000	2	2	0	0	2.32667e+08	370000000	368000000	548000000	9.71333e+08	1.23333e+09	1565000000	1	0	3.49698e+07	82000000	8.59884e+07	7.23464e+07	3.78183e+07	6.94422e+07	15000000	Protein RecA (D8DYF7)	K03553	L	-	1
D8DT77	0	0	0	0	0	0	0	0	0	0	0	0	94500000	129000000	126000000	173000000	135000000	145000000	184000000	198000000	184000000	233000000	124000000	0	13	12	1	0	0	0	0	116500000	151000000	1.88667e+08	178500000	4	0	0	0	0	1.56045e+07	1.60831e+07	6.59966e+06	54500000	Transcriptional regulator, TetR family (D8DT77)	0	K	-	-
D8DT78	935000000	622000000	649000000	3280000000	6120000000	6340000000	5260000000	3650000000	4140000000	4700000000	4390000000	4060000000	4290000000	4160000000	3890000000	3910000000	3460000000	3620000000	3830000000	2920000000	3720000000	4710000000	3590000000	4130000000	0	0	0	7.35333e+08	5.24667e+09	3895000000	4.38333e+09	4.11333e+09	3.66333e+09	3490000000	4150000000	0	1.41615e+08	1.39354e+09	245000000	2.61321e+08	1.666e+08	1.8625e+08	4.05545e+08	560000000	3-oxoacyl-[acyl-carrier-protein] reductase (D8DT78)	K00059	I	1	7.13509
D8DT79	0	0	0	0	0	0	0	0	0	0	0	0	0	21900000	29200000	0	34400000	0	19400000	20400000	32000000	0	0	0	18	12	6	0	0	0	0	25550000	0	2.39333e+07	0	6	0	0	0	0	1.24076e+07	0	5.71859e+06	0	23S rRNA pseudouridine1911/1915/1917 synthase (D8DT79)	K06180	J	-	-
D8DT80	189000000	171000000	178000000	145000000	133000000	156000000	401000000	134000000	0	296000000	470000000	323000000	295000000	157000000	213000000	146000000	158000000	181000000	186000000	154000000	151000000	227000000	0	0	3	1	2	1.79333e+08	1.44667e+08	0	363000000	2.21667e+08	1.61667e+08	1.63667e+08	0	2	7.4087e+06	9.39267e+06	0	7.64591e+07	5.66706e+07	1.4522e+07	1.58395e+07	0	Uncharacterized protein (D8DT80)	K09800	S	1	0.806691
D8DT73	832000000	848000000	416000000	5530000000	4930000000	4700000000	7590000000	8720000000	8620000000	10600000000	8030000000	10600000000	12700000000	24000000000	23400000000	27200000000	41100000000	35200000000	37800000000	47200000000	45400000000	34300000000	34600000000	35700000000	0	0	0	6.98667e+08	5.05333e+09	8670000000	9.74333e+09	2.00333e+10	34500000000	4.34667e+10	34450000000	0	1.99982e+08	3.49889e+08	50000000	1.21151e+09	5.19123e+09	5.6962e+09	4.07376e+09	150000000	Protein translocase subunit SecA (D8DT73)	K03070	U	1	7.23282
D8DT84	0	0	0	0	0	0	0	0	0	165000000	0	0	77900000	80500000	0	130000000	136000000	107000000	176000000	132000000	111000000	159000000	252000000	0	13	11	2	0	0	0	0	79200000	1.24333e+08	1.39667e+08	205500000	4	0	0	0	0	3.73503e+07	1.24989e+07	2.70842e+07	46500000	DHH subfamily 1 protein (D8DT84)	K06881	S	-	-
D8DT86	530000000	696000000	700000000	321000000	361000000	425000000	0	271000000	279000000	278000000	223000000	145000000	475000000	243000000	256000000	237000000	207000000	167000000	117000000	158000000	0	185000000	118000000	133000000	2	1	1	642000000	369000000	275000000	2.15333e+08	3.24667e+08	2.03667e+08	137500000	151500000	0	7.92128e+07	4.2833e+07	4000000	5.4567e+07	1.06434e+08	2.86744e+07	6.69444e+07	33500000	Uncharacterized protein (D8DT86)	0	S!	1	0.574766
D8DWY7	4700000000	5820000000	3650000000	14900000000	16500000000	14200000000	8820000000	12800000000	11600000000	9980000000	13700000000	9540000000	32000000000	42200000000	39400000000	54200000000	57300000000	53500000000	51800000000	57400000000	56700000000	30900000000	29300000000	60600000000	0	0	0	4.72333e+09	15200000000	12200000000	1.10733e+10	3.78667e+10	55000000000	55300000000	30100000000	0	8.86052e+08	9.62635e+08	600000000	1.866e+09	4.30297e+09	1.65126e+09	2.49132e+09	800000000	Pyruvate, phosphate dikinase (D8DWY7)	K01006	G	1	3.21807
D8DT40	0	0	0	53500000	74200000	0	0	60900000	102000000	116000000	130000000	121000000	40400000	67000000	70800000	117000000	114000000	91300000	119000000	136000000	101000000	179000000	237000000	0	6	5	1	0	63850000	81450000	1.22333e+08	59400000	1.07433e+08	1.18667e+08	208000000	1	0	3.1263e+07	20550000	5.79272e+06	1.35243e+07	1.14735e+07	1.42906e+07	29000000	Lipoprotein-releasing system permease protein (D8DT40)	K09808	V	-	1
D8DT91	0	0	0	0	0	0	0	0	0	0	0	0	0	0	0	0	0	0	0	0	0	9250000	0	0	23	12	11	0	0	0	0	0	0	0	0	8	0	0	0	0	0	0	0	0	Zinc ABC transporter, ATP-binding protein ZnuC (D8DT91)	K09817	P	-	-
D8DT92	0	0	0	0	0	0	0	0	0	0	0	0	0	0	0	13800000	0	0	0	0	0	0	0	0	23	12	11	0	0	0	0	0	0	0	0	8	0	0	0	0	0	0	0	0	Cation ABC transporter, periplasmic-binding protein (D8DT92)	0	P	-	-
D8DT95	436000000	399000000	322000000	667000000	713000000	670000000	0	679000000	1050000000	626000000	657000000	666000000	1610000000	1850000000	1870000000	1940000000	2030000000	1910000000	2450000000	2550000000	2460000000	1550000000	1730000000	816000000	1	1	0	3.85667e+08	6.83333e+08	864500000	6.49667e+08	1.77667e+09	1960000000	2.48667e+09	1640000000	0	4.74857e+07	2.10132e+07	185500000	1.71335e+07	1.18134e+08	5.09902e+07	4.49691e+07	90000000	Phosphoribosylamine-glycine ligase (D8DT95)	K01945	F	1	1.77182
D8DT96	4800000000	4680000000	4550000000	1580000000	1550000000	1370000000	0	799000000	275000000	459000000	920000000	267000000	2770000000	1490000000	1860000000	1100000000	1060000000	1080000000	891000000	857000000	755000000	800000000	381000000	125000000	1	1	0	4.67667e+09	1500000000	537000000	5.48667e+08	2040000000	1080000000	8.34333e+08	590500000	0	1.02089e+08	9.27362e+07	262000000	2.74022e+08	5.37835e+08	1.63299e+07	5.77889e+07	209500000	Dipeptidyl peptidase IV (D8DT96)	K01278	E	1	0.320741
D8DYU9	2460000000	2170000000	1690000000	8100000000	5790000000	6570000000	8040000000	10100000000	10900000000	11700000000	8870000000	8480000000	9290000000	12400000000	11900000000	15600000000	15500000000	15500000000	20800000000	19300000000	19200000000	18700000000	13800000000	25600000000	0	0	0	2.10667e+09	6820000000	10500000000	9.68333e+09	1.11967e+10	1.55333e+10	1.97667e+10	16250000000	0	3.17525e+08	9.59479e+08	400000000	1.43486e+09	1.36358e+09	4.71405e+07	7.31817e+08	2.45e+09	30S ribosomal protein S1 (D8DYU9)	K02945	J	1	3.23734
D8DZT7	0	0	0	31500000	0	0	0	0	92600000	98300000	0	106000000	52800000	116000000	93600000	164000000	203000000	137000000	259000000	258000000	304000000	307000000	630000000	0	9	8	1	0	0	0	102150000	8.74667e+07	168000000	2.73667e+08	468500000	3	0	0	0	4.82565e+07	2.61632e+07	2.70924e+07	2.14528e+07	161500000	Trp-G type glutamine amidotransferase/dipeptidase (D8DZT7)	0	E	-	-
D8DTA4	130000000	352000000	519000000	107000000	81900000	111000000	0	61300000	0	0	126000000	0	203000000	150000000	126000000	108000000	67500000	41400000	45500000	0	37700000	0	0	0	8	4	4	3.33667e+08	9.99667e+07	0	0	1.59667e+08	72300000	41600000	0	3	1.59337e+08	1.2879e+07	0	0	3.21697e+07	2.74004e+07	1.98673e+07	0	Uncharacterized protein (D8DTA4)	0	S	1	0.2996
D8DTA6	0	0	0	22900000	50000000	0	0	98600000	53200000	50600000	66700000	85000000	104000000	163000000	213000000	216000000	262000000	256000000	324000000	456000000	397000000	159000000	41400000	0	6	5	1	0	36450000	75900000	6.74333e+07	160000000	2.44667e+08	3.92333e+08	100200000	1	0	2.04364e+07	22700000	1.40533e+07	4.45496e+07	2.04179e+07	5.39897e+07	58800000	Transcriptional regulator, LacI family (D8DTA6)	K02529	K	-	1
D8DTA8	0	0	0	0	0	0	0	0	0	0	0	0	0	0	0	11300000	0	0	0	0	0	0	0	0	23	12	11	0	0	0	0	0	0	0	0	8	0	0	0	0	0	0	0	0	Uncharacterized protein (D8DTA8)	0	S!	-	-
D8DTA9	0	0	0	0	0	0	0	47100000	0	0	60100000	0	0	0	0	0	0	0	0	0	0	0	0	0	22	10	12	0	0	0	0	0	0	0	0	8	0	0	0	0	0	0	0	0	Putative lipoprotein (D8DTA9)	0	S!	-	-
D8DTB0	58400000	37000000	55700000	40200000	41100000	53400000	0	0	0	0	0	0	38400000	55100000	49000000	41400000	42900000	39900000	0	37600000	0	0	0	0	11	6	5	5.03667e+07	44900000	0	0	47500000	41400000	0	0	4	9.51572e+06	6.02163e+06	0	0	6.89976e+06	1.22474e+06	0	0	Uncharacterized protein (D8DTB0)	0	S!	1	0.891463
D8DTB2	615000000	734000000	798000000	1840000000	931000000	1210000000	143000000	547000000	234000000	166000000	479000000	197000000	488000000	446000000	599000000	253000000	299000000	320000000	250000000	219000000	261000000	82400000	126000000	0	1	0	1	7.15667e+08	1327000000	390500000	2.80667e+08	511000000	2.90667e+08	2.43333e+08	104200000	0	7.58258e+07	3.80208e+08	156500000	1.40813e+08	6.45446e+07	2.79802e+07	1.77826e+07	21800000	6,7-dimethyl-8-ribityllumazine synthase (D8DTB2)	K00794	H	1	1.85422
D8DTB3	1200000000	1060000000	1050000000	6570000000	5260000000	7530000000	3960000000	6620000000	4880000000	4560000000	6440000000	3480000000	3630000000	3570000000	3480000000	3010000000	2420000000	2390000000	3290000000	3130000000	2820000000	1780000000	1300000000	1610000000	0	0	0	1.10333e+09	6.45333e+09	5750000000	4.82667e+09	3560000000	2.60667e+09	3080000000	1540000000	0	6.84755e+07	9.30388e+08	870000000	1.22304e+09	6.16441e+07	2.85463e+08	1.95107e+08	240000000	Putative tetratricopeptide repeat domain protein (D8DTB3)	0	S	1	5.84894
D8DTB4	0	0	0	0	0	0	0	0	0	0	0	0	37600000	46100000	60300000	88900000	86800000	67800000	90000000	82500000	91200000	81500000	0	0	14	12	2	0	0	0	0	48000000	8.11667e+07	87900000	0	5	0	0	0	0	9.36412e+06	9.49046e+06	3.84968e+06	0	DNA replication and repair protein RecF (D8DTB4)	K03629	L	-	-
D8DTB6	0	0	0	0	0	0	0	0	0	0	0	0	0	0	0	0	0	47600000	65800000	0	0	0	0	0	22	12	10	0	0	0	0	0	0	0	0	8	0	0	0	0	0	0	0	0	5-formyltetrahydrofolate cyclo-ligase (D8DTB6)	K01934	H	-	-
D8DTB7	10500000	66900000	32300000	409000000	412000000	360000000	571000000	552000000	608000000	556000000	674000000	696000000	268000000	345000000	388000000	459000000	560000000	404000000	463000000	442000000	505000000	408000000	403000000	0	1	0	1	3.65667e+07	3.93667e+08	580000000	642000000	3.33667e+08	4.74333e+08	470000000	405500000	0	2.3222e+07	2.38374e+07	28000000	6.14709e+07	4.96409e+07	6.46031e+07	2.61916e+07	2500000	Carboxyl-protease (D8DTB7)	K03797	M	1	10.7657
D8DTB8	0	0	0	68700000	124000000	137000000	0	106000000	321000000	304000000	157000000	265000000	0	42200000	68000000	58700000	55300000	76400000	57100000	53600000	53300000	0	0	0	8	4	4	0	109900000	213500000	242000000	55100000	6.34667e+07	5.46667e+07	0	2	0	2.96123e+07	107500000	6.21772e+07	2.80287e+07	9.24998e+06	1.72498e+06	0	Cytidine/deoxycytidylate deaminase family protein (D8DTB8)	K01493	F	-	1
D8DTB9	0	21300000	0	32800000	132000000	18600000	57000000	25000000	24200000	40500000	35200000	44600000	1100000000	925000000	1050000000	1050000000	1310000000	995000000	1160000000	912000000	1080000000	494000000	693000000	110000000	2	2	0	0	6.11333e+07	24600000	40100000	1025000000	1.11833e+09	1.05067e+09	593500000	1	0	5.04445e+07	400000	3.84794e+06	7.3598e+07	1.37376e+08	1.03348e+08	99500000	Peptidyl-dipeptidase Dcp (D8DTB9)	K01284	E	-	2.48509
D8DTC0	0	0	0	0	0	0	0	0	0	0	0	0	0	0	0	0	0	6370000	0	0	0	0	0	0	23	12	11	0	0	0	0	0	0	0	0	8	0	0	0	0	0	0	0	0	Transcription regulator, CRP family (D8DTC0)	0	T	-	-
D8DZ12	91300000	38900000	38400000	1420000000	1550000000	1590000000	2440000000	2670000000	2580000000	3830000000	2450000000	3270000000	1030000000	1630000000	1570000000	2430000000	2580000000	2430000000	3310000000	3400000000	3160000000	4010000000	3680000000	3160000000	0	0	0	56200000	1520000000	2625000000	3.18333e+09	1410000000	2480000000	3290000000	3845000000	0	2.48203e+07	7.25718e+07	45000000	5.66706e+08	2.69815e+08	7.07107e+07	9.89949e+07	165000000	DNA gyrase subunit A (D8DZ12)	K02469	L	1	27.0463
D8DTC2	273000000	554000000	631000000	224000000	171000000	129000000	359000000	109000000	244000000	143000000	145000000	0	260000000	179000000	222000000	163000000	166000000	169000000	97400000	73500000	91200000	159000000	0	0	3	1	2	486000000	1.74667e+08	176500000	144000000	2.20333e+08	166000000	8.73667e+07	0	1	1.53859e+08	3.88702e+07	67500000	6.78872e+07	3.30891e+07	2.44949e+06	1.01266e+07	0	Uncharacterized protein (D8DTC2)	0	S!	1	0.359396
D8DU80	0	0	0	0	139000000	0	0	22800000	49700000	0	0	0	366000000	551000000	494000000	455000000	431000000	483000000	502000000	454000000	513000000	587000000	1040000000	152000000	9	9	0	0	0	36250000	0	4.70333e+08	4.56333e+08	4.89667e+08	813500000	3	0	0	13450000	0	7.73578e+07	2.12498e+07	2.56168e+07	226500000	Peptide chain release factor 2 (D8DU80)	K02836	J	-	-
D8DTC5	0	0	0	0	44600000	0	0	88700000	119000000	164000000	84600000	126000000	52400000	66000000	73000000	76000000	85100000	96600000	95500000	121000000	104000000	156000000	185000000	0	7	6	1	0	0	103850000	1.24867e+08	63800000	85900000	1.06833e+08	170500000	2	0	0	15150000	3.24248e+07	8.55258e+06	8.42892e+06	1.06014e+07	14500000	Uncharacterized protein (D8DTC5)	0	S!	-	-
D8DYX1	0	0	0	0	0	0	0	0	0	0	0	0	102000000	124000000	164000000	119000000	120000000	140000000	80900000	129000000	107000000	120000000	136000000	0	13	12	1	0	0	0	0	130000000	1.26333e+08	1.05633e+08	128000000	4	0	0	0	0	2.56645e+07	9.67241e+06	1.96605e+07	8000000	Ftsk/spoiiie family protein (D8DYX1)	K03466	D	-	-
D8E0Q0	111000000	173000000	122000000	0	0	61800000	0	0	0	0	0	0	64200000	0	0	0	0	0	0	0	0	0	0	0	19	8	11	1.35333e+08	0	0	0	0	0	0	0	7	2.70103e+07	0	0	0	0	0	0	0	Putative thiol:disulfide interchange protein (D8E0Q0)	0	O	1	-
D8DTM5	341000000	236000000	268000000	0	0	0	0	0	0	0	0	0	315000000	139000000	133000000	0	107000000	87700000	80500000	0	79500000	59200000	0	0	13	9	4	2.81667e+08	0	0	0	1.95667e+08	97350000	80000000	0	4	4.39419e+07	0	0	0	8.4417e+07	4.65627e+07	3.77146e+07	0	Xylan 1,4-beta-xylosidase (D8DTM5)	K01198	G	1	-
D8DWH7	14600000	0	0	839000000	1000000000	1190000000	499000000	1360000000	621000000	983000000	1180000000	642000000	395000000	703000000	587000000	969000000	990000000	976000000	1100000000	946000000	859000000	908000000	451000000	203000000	2	2	0	0	1.00967e+09	990500000	935000000	5.61667e+08	9.78333e+08	9.68333e+08	679500000	1	0	1.43458e+08	369500000	2.22245e+08	1.2701e+08	8.73053e+06	9.96472e+07	228500000	Amidophosphoribosyltransferase (D8DWH7)	K00764	F	-	1.07986
D8DTD9	0	0	0	0	0	0	0	0	0	0	0	0	0	0	0	0	0	0	5560000	0	0	0	0	0	23	12	11	0	0	0	0	0	0	0	0	8	0	0	0	0	0	0	0	0	ATP-dependent DNA helicase RecG (D8DTD9)	K03655	L	-	-
D8DTE5	895000000	799000000	972000000	8430000000	4410000000	7250000000	1420000000	9360000000	5320000000	4260000000	9340000000	4290000000	2990000000	5290000000	4700000000	4940000000	5220000000	5290000000	5930000000	5180000000	4830000000	4550000000	2430000000	2340000000	0	0	0	8.88667e+08	6.69667e+09	7340000000	5.96333e+09	4.32667e+09	5150000000	5.31333e+09	3490000000	0	7.07688e+07	1.68715e+09	2020000000	2.3877e+09	9.75375e+08	1.51217e+08	4.58863e+08	1060000000	30S ribosomal protein S9 (D8DTE5)	K02996	J	1	7.53563
D8DTE6	844000000	603000000	521000000	3700000000	4220000000	4340000000	10100000000	6910000000	10200000000	11400000000	4570000000	11200000000	2310000000	3650000000	3690000000	3900000000	3750000000	3870000000	4380000000	4210000000	3940000000	6710000000	6900000000	3860000000	0	0	0	656000000	4.08667e+09	8555000000	9.05667e+09	3.21667e+09	3840000000	4.17667e+09	6805000000	0	1.37086e+08	2.77769e+08	1.645e+09	3.1736e+09	6.41318e+08	6.48074e+07	1.81169e+08	95000000	50S ribosomal protein L13 (D8DTE6)	K02871	J	1	6.22967
D8DWU0	0	144000000	30300000	1150000000	1350000000	1150000000	1170000000	1950000000	1960000000	1900000000	2510000000	1820000000	352000000	574000000	502000000	905000000	773000000	972000000	881000000	887000000	1050000000	1310000000	990000000	430000000	1	1	0	87150000	1.21667e+09	1955000000	2.07667e+09	476000000	8.83333e+08	9.39333e+08	1150000000	0	6.19873e+07	9.42809e+07	5000000	3.08149e+08	9.2477e+07	8.26734e+07	7.82915e+07	160000000	Aspartate carbamoyltransferase (D8DWU0)	K00609	F	1	13.9606
D8DTE9	0	0	0	0	28100000	0	0	92100000	109000000	68800000	0	0	0	45700000	47100000	92100000	83600000	75200000	128000000	117000000	113000000	175000000	109000000	0	10	8	2	0	0	100550000	0	46400000	8.36333e+07	1.19333e+08	142000000	3	0	0	8450000	0	2.18806e+07	6.89944e+06	6.3421e+06	33000000	Core-2/I-Branching enzyme superfamily (D8DTE9)	0	M	-	-
D8DWU1	79600000	97000000	97100000	801000000	1270000000	1280000000	635000000	1020000000	1050000000	1330000000	1900000000	1330000000	375000000	502000000	474000000	732000000	608000000	598000000	582000000	517000000	601000000	657000000	278000000	165000000	0	0	0	9.12333e+07	1117000000	1035000000	1520000000	4.50333e+08	646000000	5.66667e+08	467500000	0	8.22611e+06	2.23483e+08	15000000	2.68701e+08	5.44814e+07	6.09481e+07	3.5966e+07	189500000	Aspartate carbamoyltransferase regulatory chain (D8DWU1)	K00610	F	1	12.2433
D8DXE6	267000000	442000000	255000000	2090000000	4080000000	3200000000	2930000000	3080000000	4150000000	3610000000	4800000000	4050000000	1800000000	2080000000	1660000000	2470000000	2500000000	2320000000	1990000000	1700000000	2010000000	2190000000	2830000000	1470000000	0	0	0	3.21333e+08	3.12333e+09	3615000000	4.15333e+09	1.84667e+09	2430000000	1900000000	2510000000	0	8.54647e+07	8.14221e+08	535000000	4.9128e+08	1.74611e+08	7.87401e+07	1.41657e+08	320000000	Orotate phosphoribosyltransferase (D8DXE6)	K00762	F	1	9.71992
D8DTF2	0	0	0	0	0	0	0	0	0	0	0	24500000	0	0	0	0	0	0	0	0	0	0	0	0	23	11	12	0	0	0	0	0	0	0	0	8	0	0	0	0	0	0	0	0	NAD-dependent epimerase/dehydratase family protein (D8DTF2)	0	Q	-	-
D8DTF3	0	0	0	0	0	0	0	0	0	0	0	0	32400000	31200000	39000000	42100000	36600000	45800000	53000000	43800000	40500000	64600000	173000000	0	13	12	1	0	0	0	0	34200000	41500000	4.57667e+07	118800000	4	0	0	0	0	3.42929e+06	3.77977e+06	5.28919e+06	54200000	LicD-related protein (D8DTF3)	K07271	M	-	-
D8DZS5	0	0	0	299000000	409000000	268000000	0	307000000	137000000	142000000	356000000	0	286000000	423000000	439000000	655000000	701000000	717000000	688000000	623000000	569000000	212000000	195000000	0	6	5	1	0	3.25333e+08	222000000	249000000	3.82667e+08	691000000	6.26667e+08	203500000	1	0	6.04998e+07	85000000	1.46324e+08	6.8665e+07	2.62805e+07	4.86507e+07	8500000	Uracil phosphoribosyltransferase (D8DZS5)	K00761	F	-	1.46547
D8DZZ6	2780000000	3380000000	2760000000	2220000000	4820000000	3130000000	374000000	1650000000	906000000	1550000000	2760000000	1170000000	8190000000	5930000000	6450000000	4790000000	3900000000	4120000000	3910000000	3540000000	3800000000	1080000000	1330000000	1980000000	0	0	0	2.97333e+09	3390000000	1278000000	1.82667e+09	6.85667e+09	4270000000	3750000000	1205000000	0	2.87673e+08	1.07725e+09	372000000	6.77954e+08	9.66414e+08	3.78506e+08	1.55134e+08	125000000	Phosphoribosylaminoimidazolecarboxamide formyltransferase / IMP cyclohydrolase (D8DZZ6)	K00602	F	1	1.14013
A0A1H8YRF9	257000000	290000000	145000000	692000000	974000000	835000000	1170000000	1040000000	1790000000	1620000000	905000000	1570000000	2120000000	3160000000	2880000000	3990000000	4430000000	3960000000	5000000000	5350000000	4840000000	4950000000	7250000000	1530000000	0	0	0	2.30667e+08	8.33667e+08	1415000000	1365000000	2720000000	4.12667e+09	5.06333e+09	6100000000	0	6.20555e+07	1.1513e+08	375000000	3.25909e+08	4.39394e+08	2.14838e+08	2.12968e+08	1150000000	Pseudouridine synthase (A0A1H8YRF9)	K06178	J	1	3.61416
D8DTG6	97900000	113000000	36200000	1160000000	1280000000	1820000000	4540000000	1570000000	2240000000	2720000000	1620000000	2800000000	370000000	612000000	599000000	824000000	774000000	744000000	899000000	783000000	802000000	1240000000	1460000000	470000000	0	0	0	8.23667e+07	1420000000	1905000000	2380000000	527000000	7.80667e+08	828000000	1350000000	0	3.32217e+07	2.87054e+08	335000000	5.38393e+08	1.11143e+08	3.29983e+07	5.08003e+07	110000000	Uncharacterized protein (D8DTG6)	0	S	1	17.24
D8DW82	8760000000	7740000000	7400000000	1380000000	1040000000	1230000000	596000000	928000000	818000000	1490000000	895000000	1140000000	4080000000	1820000000	2010000000	808000000	634000000	765000000	765000000	820000000	744000000	1180000000	909000000	1130000000	0	0	0	7.96667e+09	1.21667e+09	873000000	1175000000	2.63667e+09	7.35667e+08	7.76333e+08	1044500000	0	5.77889e+08	1.39124e+08	55000000	2.44165e+08	1.02353e+09	7.40015e+07	3.20451e+07	135500000	Endopeptidase PepO (D8DW82)	K07386	O	1	0.15272
D8DTG8	118000000	34400000	0	83500000	115000000	113000000	0	104000000	0	0	65000000	0	429000000	353000000	354000000	115000000	112000000	108000000	133000000	145000000	109000000	135000000	0	0	7	5	2	76200000	1.03833e+08	0	0	3.78667e+08	1.11667e+08	129000000	0	3	4.95494e+07	1.4401e+07	0	0	3.55934e+07	2.86744e+06	1.49666e+07	0	Uncharacterized protein (D8DTG8)	0	S!	1	1.36264
D8DYT4	0	0	0	39100000	96300000	49300000	124000000	68800000	318000000	177000000	159000000	237000000	429000000	762000000	622000000	910000000	1160000000	1030000000	1360000000	1320000000	1250000000	1510000000	1610000000	383000000	3	3	0	0	6.15667e+07	193400000	191000000	6.04333e+08	1.03333e+09	1310000000	1560000000	1	0	2.49107e+07	124600000	3.33467e+07	1.36519e+08	1.02089e+08	4.54606e+07	50000000	Aspartate aminotransferase (D8DYT4)	0	E	-	1
D8DTH0	0	28400000	0	0	57600000	0	0	13000000	0	0	0	0	249000000	164000000	195000000	101000000	61000000	66100000	69600000	97500000	90100000	70700000	186000000	0	10	9	1	0	0	0	0	2.02667e+08	7.60333e+07	8.57333e+07	128350000	4	0	0	0	0	3.5122e+07	1.77765e+07	1.18012e+07	57650000	Ribosome maturation factor RimM (D8DTH0)	K02860	J	-	-
D8DZA3	697000000	560000000	268000000	1930000000	2360000000	2210000000	1890000000	3210000000	3810000000	2960000000	2620000000	2590000000	4540000000	7730000000	7440000000	9730000000	11400000000	10200000000	11400000000	12600000000	11200000000	10100000000	7500000000	11400000000	0	0	0	5.08333e+08	2.16667e+09	3510000000	2.72333e+09	6570000000	1.04433e+10	1.17333e+10	8800000000	0	1.78908e+08	1.78201e+08	300000000	1.67796e+08	1.4403e+09	7.03152e+08	6.18241e+08	1300000000	Glycine-tRNA ligase (D8DZA3)	K01880	J	1	4.2623
D8E010	0	0	2120000	0	40900000	10400000	0	33500000	129000000	46400000	0	35900000	472000000	836000000	763000000	1110000000	1150000000	1110000000	1060000000	1240000000	1040000000	1070000000	1540000000	262000000	5	5	0	0	25650000	81250000	41150000	6.90333e+08	1.12333e+09	1.11333e+09	1305000000	1	0	1.73565e+07	47750000	1.98663e+07	1.57235e+08	1.88562e+07	8.99383e+07	235000000	Riboflavin biosynthesis protein RibBA (D8E010)	K14652	H	-	1
D8DTH3	0	0	0	0	0	0	0	0	0	0	0	0	0	0	0	103000000	0	0	240000000	200000000	103000000	157000000	0	0	19	12	7	0	0	0	0	0	0	181000000	0	7	0	0	0	0	0	0	5.7521e+07	0	Glutamate synthase (NADH) large subunit (D8DTH3)	K00265	E	-	-
D8DTH4	0	0	0	0	0	0	0	0	0	0	0	0	0	0	0	0	0	33000000	38900000	32000000	41600000	0	0	0	20	12	8	0	0	0	0	0	0	37500000	0	7	0	0	0	0	0	0	4.04228e+06	0	Glutamate synthase (NADH) small subunit (D8DTH4)	0	E	-	-
D8DTH5	185000000	282000000	156000000	74200000	87100000	0	0	0	0	0	0	0	97100000	0	0	48500000	0	0	0	0	0	0	0	0	17	7	10	2.07667e+08	80650000	0	0	0	0	0	0	6	5.38785e+07	3.83818e+07	0	0	0	0	0	0	Glycoside hydrolase, family 43 (D8DTH5)	0	S!	1	0.388363
D8DTH6	0	0	0	0	0	0	0	0	0	0	0	0	0	8460000	0	0	0	0	0	0	0	0	0	0	23	12	11	0	0	0	0	0	0	0	0	8	0	0	0	0	0	0	0	0	Asparagine synthase (Glutamine-hydrolysing) (D8DTH6)	K01953	E	-	-
D8DTH8	0	0	0	0	0	0	0	0	0	0	0	27500000	0	0	0	0	0	0	0	0	0	0	0	0	23	11	12	0	0	0	0	0	0	0	0	8	0	0	0	0	0	0	0	0	Nitrogen regulatory protein P-II family (D8DTH8)	K04751	E	-	-
D8DXJ0	0	38700000	0	183000000	241000000	193000000	0	242000000	285000000	266000000	376000000	248000000	213000000	331000000	332000000	408000000	446000000	468000000	501000000	482000000	486000000	372000000	419000000	307000000	3	3	0	0	2.05667e+08	263500000	2.96667e+08	292000000	4.40667e+08	4.89667e+08	395500000	1	0	2.53158e+07	21500000	5.65764e+07	5.58629e+07	2.47835e+07	8.17856e+06	23500000	Acetylglutamate kinase (D8DXJ0)	K00930	E	-	1
D8DTI2	0	0	0	1070000000	1080000000	1230000000	2570000000	1720000000	2360000000	2750000000	1470000000	2400000000	269000000	441000000	400000000	703000000	615000000	538000000	737000000	711000000	681000000	1000000000	740000000	0	4	3	1	0	1.12667e+09	2040000000	2.20667e+09	370000000	6.18667e+08	7.09667e+08	870000000	1	0	7.31817e+07	320000000	5.40144e+08	7.3353e+07	6.74108e+07	2.28813e+07	130000000	Glutamate-ammonia ligase (D8DTI2)	K01915	E	-	1
D8DWR7	120000000	126000000	164000000	569000000	1020000000	977000000	1430000000	1130000000	1540000000	1460000000	1580000000	1530000000	266000000	468000000	491000000	374000000	371000000	335000000	524000000	400000000	388000000	672000000	686000000	0	1	0	1	1.36667e+08	8.55333e+08	1335000000	1.52333e+09	4.08333e+08	360000000	4.37333e+08	679000000	0	1.94822e+07	2.03228e+08	205000000	4.92161e+07	1.01082e+08	1.772e+07	6.14781e+07	7000000	Curved DNA-binding protein (D8DWR7)	0	O	1	6.25854
D8DTI4	4430000000	3670000000	3640000000	512000000	398000000	395000000	0	0	34700000	0	0	0	1450000000	622000000	777000000	464000000	266000000	351000000	216000000	184000000	208000000	200000000	180000000	0	6	5	1	3.91333e+09	435000000	0	0	9.49667e+08	3.60333e+08	2.02667e+08	190000000	2	3.65544e+08	5.4461e+07	0	0	3.59404e+08	8.11021e+07	1.35974e+07	10000000	Uncharacterized protein (D8DTI4)	0	S	1	0.111158
D8DTI7	3440000000	3220000000	3730000000	2560000000	1430000000	2190000000	2020000000	2090000000	2580000000	2740000000	1670000000	2740000000	3120000000	2040000000	2420000000	1690000000	1660000000	1610000000	1440000000	1630000000	1770000000	1800000000	1360000000	1360000000	0	0	0	3.46333e+09	2060000000	2335000000	2.38333e+09	2.52667e+09	1.65333e+09	1.61333e+09	1580000000	0	2.08859e+08	4.7039e+08	245000000	5.04403e+08	4.47313e+08	3.29983e+07	1.35236e+08	220000000	Outer membrane lipoprotein carrier protein LolA (D8DTI7)	K03634	S!	1	0.594803
A0A1H9AEK1	0	0	0	126000000	213000000	220000000	279000000	236000000	149000000	362000000	438000000	411000000	129000000	175000000	172000000	258000000	259000000	274000000	370000000	380000000	342000000	593000000	734000000	0	4	3	1	0	1.86333e+08	192500000	4.03667e+08	1.58667e+08	2.63667e+08	364000000	663500000	1	0	4.27577e+07	43500000	3.14572e+07	2.10132e+07	7.31817e+06	1.60831e+07	70500000	Uncharacterized protein (A0A1H9AEK1)	0	S	-	1
D8DTI9	0	0	0	0	0	0	0	0	0	0	0	0	0	0	0	0	0	0	0	0	63300000	58800000	0	0	22	12	10	0	0	0	0	0	0	0	0	8	0	0	0	0	0	0	0	0	All-trans-retinol 13,14-reductase (D8DTI9)	0	Q	-	-
D8DUF2	19300000000	20800000000	19100000000	4110000000	4300000000	4270000000	4950000000	2480000000	3020000000	3820000000	2390000000	3590000000	12100000000	5900000000	6710000000	3590000000	2670000000	2770000000	2090000000	2120000000	1810000000	2780000000	3570000000	1280000000	0	0	0	1.97333e+10	4.22667e+09	2750000000	3.26667e+09	8.23667e+09	3010000000	2.00667e+09	3175000000	0	7.58654e+08	8.34e+07	270000000	6.26968e+08	2.75173e+09	4.12149e+08	1.39603e+08	395000000	Peptidase, M16 family (D8DUF2)	K07263	O	1	0.214189
D8DTJ8	0	0	0	0	0	0	0	0	0	0	0	0	0	38800000	0	55600000	63600000	0	84400000	88100000	68300000	87300000	92800000	0	16	12	4	0	0	0	0	0	59600000	8.02667e+07	90050000	5	0	0	0	0	0	2.82849e+07	8.59548e+06	2750000	Low specificity L-threonine aldolase (D8DTJ8)	K01620	E	-	-
D8DYM9	15200000000	17300000000	19200000000	5270000000	6820000000	7620000000	752000000	3290000000	2260000000	2340000000	2920000000	1720000000	8050000000	5690000000	6340000000	4230000000	4320000000	4210000000	3000000000	3090000000	3130000000	2300000000	1920000000	1320000000	0	0	0	1.72333e+10	6570000000	2775000000	2.32667e+09	6.69333e+09	4.25333e+09	3.07333e+09	2110000000	0	1.63367e+09	9.75534e+08	515000000	4.89989e+08	9.95334e+08	4.78423e+07	5.4365e+07	190000000	Endopeptidase PepO (D8DYM9)	K07386	O	1	0.381238
D8DTK1	722000000	817000000	741000000	398000000	350000000	461000000	402000000	549000000	598000000	474000000	418000000	513000000	617000000	368000000	396000000	249000000	199000000	201000000	261000000	206000000	223000000	314000000	203000000	0	1	0	1	760000000	403000000	573500000	4.68333e+08	4.60333e+08	2.16333e+08	230000000	258500000	0	4.10447e+07	4.54533e+07	24500000	3.899e+07	1.11368e+08	2.31132e+07	2.29928e+07	55500000	Uncharacterized protein (D8DTK1)	0	S!	1	0.530263
D8DTK2	1590000000	1720000000	1760000000	799000000	713000000	848000000	0	1000000000	1020000000	788000000	800000000	1050000000	1280000000	733000000	719000000	440000000	279000000	329000000	445000000	371000000	310000000	721000000	367000000	0	2	1	1	1690000000	7.86667e+08	1010000000	8.79333e+08	9.10667e+08	3.49333e+08	3.75333e+08	544000000	0	7.25718e+07	5.57992e+07	10000000	1.20779e+08	2.61221e+08	6.72822e+07	5.51986e+07	177000000	TonB-linked outer membrane receptor P92 (D8DTK2)	K02014	P	1	0.465483
D8DTG9	0	0	0	385000000	557000000	492000000	66000000	520000000	636000000	579000000	738000000	453000000	254000000	334000000	340000000	576000000	621000000	563000000	644000000	657000000	641000000	698000000	584000000	416000000	3	3	0	0	478000000	578000000	590000000	3.09333e+08	5.86667e+08	6.47333e+08	641000000	1	0	7.09131e+07	58000000	1.1661e+08	3.92032e+07	2.48507e+07	6.94422e+06	57000000	UDP-N-acetylglucosamine 1-carboxyvinyltransferase (D8DTG9)	K00790	M	-	1
D8DTK4	2530000000	3300000000	3990000000	1350000000	733000000	1220000000	2100000000	1000000000	1820000000	1350000000	860000000	1760000000	1590000000	823000000	755000000	421000000	289000000	350000000	413000000	463000000	382000000	599000000	789000000	0	1	0	1	3.27333e+09	1101000000	1410000000	1.32333e+09	1056000000	3.53333e+08	4.19333e+08	694000000	0	5.96341e+08	2.65572e+08	410000000	3.67907e+08	3.78614e+08	5.39403e+07	3.337e+07	95000000	Outer membrane protein transport protein (Ompp1/fadl/todx) (D8DTK4)	K06076	M	1	0.336354
D8DTK6	155000000	182000000	112000000	0	0	0	0	0	0	0	0	0	318000000	142000000	170000000	29500000	34000000	31700000	0	56500000	0	0	0	0	14	9	5	1.49667e+08	0	0	0	210000000	3.17333e+07	0	0	5	2.88251e+07	0	0	0	7.72183e+07	1.83727e+06	0	0	Uncharacterized protein (D8DTK6)	0	S	1	-
A0A1H9EGW1	237000000	115000000	128000000	222000000	236000000	276000000	277000000	376000000	465000000	494000000	306000000	420000000	344000000	508000000	415000000	475000000	530000000	552000000	894000000	854000000	710000000	1500000000	665000000	947000000	0	0	0	160000000	2.44667e+08	420500000	4.06667e+08	4.22333e+08	519000000	8.19333e+08	1082500000	0	5.47053e+07	2.28813e+07	44500000	7.73276e+07	6.71532e+07	3.23831e+07	7.90162e+07	417500000	Acyl dehydratase (A0A1H9EGW1)	K07068	I	1	1.52917
D8DTK8	184000000	163000000	158000000	0	0	0	0	0	0	0	0	0	106000000	57600000	0	0	0	0	0	0	0	0	0	0	19	9	10	1.68333e+08	0	0	0	81800000	0	0	0	6	1.12645e+07	0	0	0	4.33286e+07	0	0	0	Uncharacterized protein (D8DTK8)	0	S!	1	-
D8DTK9	0	0	0	0	0	0	0	52800000	0	0	0	0	94700000	85000000	0	0	98300000	113000000	99200000	52300000	71000000	0	0	0	16	11	5	0	0	0	0	89850000	105650000	7.41667e+07	0	5	0	0	0	0	4.25404e+07	5.01642e+07	1.92773e+07	0	DNA helicase (D8DTK9)	0	L	-	-
D8DTL0	0	0	0	0	18300000	0	0	0	0	0	0	0	12000000	23600000	16300000	28400000	28600000	26200000	19500000	0	20800000	0	32800000	0	14	11	3	0	0	0	0	17300000	2.77333e+07	20150000	0	5	0	0	0	0	4.78818e+06	1.0873e+06	9.51362e+06	0	PD-(D/E)XK nuclease superfamily protein (D8DTL0)	0	S!	-	-
D8DTL2	87500000	32000000	52400000	0	0	0	0	0	0	0	0	0	53500000	46100000	36100000	0	0	25000000	15700000	39300000	34300000	0	0	0	14	9	5	57300000	0	0	0	4.52333e+07	0	2.97667e+07	0	5	2.29212e+07	0	0	0	7.12991e+06	0	1.01539e+07	0	Putative rubredoxin (D8DTL2)	K13075	S	1	-
D8DTL4	0	0	0	0	0	0	0	0	0	0	0	0	0	25900000	25800000	0	0	0	0	0	0	0	0	0	22	12	10	0	0	0	0	25850000	0	0	0	7	0	0	0	0	1.21859e+07	0	0	0	SUI1 family translation initiation factor (D8DTL4)	K03113	J	-	-
D8DWF2	538000000	427000000	370000000	543000000	982000000	614000000	1450000000	689000000	1080000000	1110000000	779000000	1010000000	2230000000	2740000000	2570000000	2950000000	2970000000	2840000000	3380000000	3450000000	3550000000	2130000000	3110000000	3260000000	0	0	0	445000000	713000000	884500000	9.66333e+08	2.51333e+09	2920000000	3460000000	2620000000	0	6.97567e+07	1.92408e+08	195500000	1.38613e+08	2.12027e+08	5.71548e+07	6.97615e+07	490000000	Phosphoglucomutase/phosphomannomutase family protein (D8DWF2)	0	G	1	1.60225
D8DTL7	788000000	508000000	612000000	1050000000	599000000	1110000000	623000000	905000000	1220000000	1150000000	465000000	732000000	179000000	190000000	205000000	195000000	173000000	191000000	204000000	168000000	152000000	340000000	220000000	0	1	0	1	636000000	9.19667e+08	1062500000	7.82333e+08	1.91333e+08	1.86333e+08	1.74667e+08	280000000	0	1.15562e+08	2.28065e+08	157500000	2.81906e+08	1.06562e+07	9.56847e+06	2.1746e+07	60000000	3-deoxy-D-manno-octulosonate 8-phosphate phosphatase (KDO 8-P phosphatase) (D8DTL7)	K03270	S	1	1.44602
D8DUQ6	71300000	65700000	0	135000000	235000000	140000000	0	355000000	377000000	358000000	264000000	187000000	443000000	661000000	404000000	570000000	705000000	722000000	1330000000	1230000000	1080000000	1550000000	1240000000	908000000	2	2	0	68500000	170000000	366000000	2.69667e+08	5.02667e+08	6.65667e+08	1.21333e+09	1395000000	0	3.2372e+07	4.60072e+07	11000000	6.99254e+07	1.13085e+08	6.80016e+07	1.0274e+08	155000000	Transcription antitermination protein NusB (D8DUQ6)	K03625	K	1	2.48175
D8DSU1	953000000	881000000	466000000	2500000000	3610000000	2600000000	7200000000	4280000000	6750000000	6730000000	4060000000	5880000000	3870000000	6220000000	5820000000	10400000000	10800000000	10900000000	13600000000	13300000000	12600000000	16400000000	14900000000	14600000000	0	0	0	7.66667e+08	2.90333e+09	5515000000	5.55667e+09	5.30333e+09	10700000000	1.31667e+10	15650000000	0	2.14626e+08	5.01354e+08	1235000000	1.11374e+09	1.02659e+09	2.16025e+08	4.18994e+08	750000000	Altronate oxidoreductase (D8DSU1)	K00041	G	1	3.78696
D8DTM0	694000000	782000000	588000000	623000000	937000000	723000000	0	653000000	0	0	1220000000	261000000	298000000	406000000	390000000	347000000	396000000	378000000	339000000	278000000	277000000	0	0	0	6	3	3	688000000	761000000	0	740500000	3.64667e+08	3.73667e+08	298000000	0	2	7.93137e+07	1.30976e+08	0	5.24532e+08	4.75908e+07	2.02375e+07	2.89943e+07	0	Nucleoside diphosphate kinase (D8DTM0)	K00940	F	1	1.1061
D8DSU4	1060000000	715000000	704000000	1460000000	1350000000	1270000000	5420000000	1570000000	2800000000	3010000000	1520000000	2450000000	631000000	684000000	627000000	539000000	593000000	603000000	648000000	455000000	409000000	1100000000	1030000000	2190000000	0	0	0	8.26333e+08	1360000000	2185000000	2.32667e+09	6.47333e+08	5.78333e+08	504000000	1065000000	0	1.65288e+08	7.78888e+07	615000000	6.1451e+08	2.59786e+07	2.81109e+07	1.03541e+08	35000000	3-methyl-2-oxobutanoate hydroxymethyltransferase (D8DSU4)	K00606	H	1	1.64582
D8DWU6	0	0	0	22300000	46000000	48500000	0	0	0	47700000	42000000	0	34600000	60400000	66500000	84600000	86100000	67600000	38300000	53000000	56100000	64500000	0	0	9	7	2	0	3.89333e+07	0	44850000	5.38333e+07	7.94333e+07	4.91333e+07	0	3	0	1.18057e+07	0	2.12702e+07	1.38261e+07	8.38981e+06	7.76416e+06	0	Demethylmenaquinone methyltransferase (D8DWU6)	K03183	H	-	1
D8DTM4	244000000	234000000	119000000	0	44200000	56000000	0	91000000	89300000	53600000	77100000	77400000	472000000	280000000	337000000	182000000	139000000	174000000	181000000	241000000	188000000	214000000	232000000	0	3	2	1	199000000	50100000	90150000	6.93667e+07	363000000	165000000	2.03333e+08	223000000	0	5.67157e+07	2.41037e+07	850000	1.11494e+07	8.05109e+07	1.86726e+07	2.67872e+07	9000000	Choline kinase (D8DTM4)	0	M	1	0.251759
A0A1H9EU16	0	0	0	38200000	29900000	34700000	71000000	61100000	67700000	75800000	68800000	92200000	49400000	64200000	62400000	100000000	87900000	108000000	138000000	204000000	180000000	102000000	213000000	0	4	3	1	0	3.42667e+07	64400000	7.89333e+07	5.86667e+07	9.86333e+07	174000000	157500000	1	0	3.40229e+06	3300000	9.80657e+06	6.5936e+06	8.2625e+06	2.72764e+07	55500000	Glycosidase (A0A1H9EU16)	0	G	-	1
D8DTM7	0	0	0	0	42600000	0	0	0	0	0	0	0	0	47200000	0	78000000	47700000	0	59300000	60300000	69000000	0	0	0	17	11	6	0	0	0	0	0	62850000	6.28667e+07	0	6	0	0	0	0	0	3.21064e+07	4.35609e+06	0	ADP-ribose diphosphatase (D8DTM7)	K03574	F	-	-
D8DTN2	0	0	0	0	0	0	0	0	0	0	13100000	0	0	0	0	0	0	0	0	0	0	0	0	0	23	11	12	0	0	0	0	0	0	0	0	8	0	0	0	0	0	0	0	0	Na+/H+-dicarboxylate symporter (D8DTN2)	0	C	-	-
D8DXI0	352000000	588000000	331000000	909000000	1730000000	1210000000	1830000000	1080000000	2020000000	2180000000	1130000000	1960000000	3300000000	3540000000	3590000000	3420000000	3520000000	3210000000	3470000000	3820000000	3670000000	3880000000	6250000000	1740000000	0	0	0	4.23667e+08	1283000000	1550000000	1.75667e+09	3.47667e+09	3.38333e+09	3.65333e+09	5065000000	0	1.16517e+08	3.39123e+08	470000000	4.52131e+08	1.26579e+08	1.29185e+08	1.43372e+08	1185000000	Transcription termination/antitermination protein NusA (D8DXI0)	K02600	K	1	3.02832
D8DTP2	2120000000	2070000000	2240000000	755000000	474000000	586000000	801000000	640000000	863000000	702000000	369000000	675000000	303000000	357000000	298000000	190000000	142000000	158000000	280000000	179000000	260000000	290000000	422000000	0	1	0	1	2.14333e+09	605000000	751500000	582000000	3.19333e+08	1.63333e+08	2.39667e+08	356000000	0	7.13364e+07	1.15502e+08	111500000	1.51017e+08	2.67125e+07	1.99555e+07	4.36679e+07	66000000	Putative lipoprotein (D8DTP2)	0	S!	1	0.282271
D8DTP4	478000000	267000000	477000000	154000000	62400000	95600000	0	0	0	0	0	102000000	50900000	20400000	0	0	0	0	0	0	0	0	0	0	15	5	10	4.07333e+08	104000000	0	0	35650000	0	0	0	5	9.92315e+07	3.78643e+07	0	0	2.09158e+07	0	0	0	Outer membrane receptor proteins, mostly Fe transport (D8DTP4)	K02014	P	1	0.255319
D8DTP5	1630000000	1500000000	1680000000	10000000000	5790000000	8530000000	5900000000	4220000000	5770000000	5890000000	3610000000	4720000000	2850000000	3600000000	3670000000	4440000000	3660000000	4780000000	4360000000	3110000000	3770000000	3940000000	2950000000	1610000000	0	0	0	1.60333e+09	8.10667e+09	4995000000	4740000000	3.37333e+09	4.29333e+09	3.74667e+09	3445000000	0	7.58654e+07	1.7446e+09	775000000	9.30914e+08	3.71154e+08	4.68852e+08	5.10577e+08	495000000	Rubredoxin/rubrerythrin (D8DTP5)	0	C	1	5.05613
D8DTP6	0	45000000	0	56800000	111000000	85400000	0	0	0	0	0	0	151000000	135000000	130000000	0	73800000	61700000	74900000	0	71300000	0	0	0	13	8	5	0	84400000	0	0	1.38667e+08	67750000	73100000	0	4	0	2.21384e+07	0	0	8.95669e+06	3.23174e+07	3.4491e+07	0	Fur family transcriptional regulator, peroxide stress response regulator (D8DTP6)	K09825	K	-	1
D8DTP7	2180000000	1680000000	1900000000	559000000	371000000	388000000	0	119000000	0	0	86000000	0	602000000	300000000	295000000	135000000	87200000	69700000	77100000	23500000	0	0	0	0	8	4	4	1920000000	4.39333e+08	0	0	399000000	97300000	50300000	0	3	2.04613e+08	8.49012e+07	0	0	1.43557e+08	2.75987e+07	3.22656e+07	0	Pectinesterase (D8DTP7)	0	E	1	0.228819
D8DTQ0	0	0	0	0	0	0	0	0	0	0	0	0	218000000	110000000	108000000	0	0	0	0	0	0	0	0	0	21	12	9	0	0	0	0	1.45333e+08	0	0	0	7	0	0	0	0	5.13896e+07	0	0	0	Alpha-L-fucosidase 2 (D8DTQ0)	K15923	S	-	-
D8DTQ1	0	0	0	0	0	0	0	0	0	0	0	0	0	12200000	0	0	0	0	0	0	0	0	0	0	23	12	11	0	0	0	0	0	0	0	0	8	0	0	0	0	0	0	0	0	CarboxypepD (D8DTQ1)	0	P	-	-
D8DTQ3	0	0	0	0	0	0	0	36700000	0	122000000	0	0	0	67000000	0	33800000	54900000	0	44000000	57200000	61500000	36300000	74900000	0	14	10	4	0	0	0	0	0	44350000	5.42333e+07	55600000	5	0	0	0	0	0	2.26118e+07	7.44595e+06	19300000	Copper-exporting ATPase (D8DTQ3)	0	P	-	-
D8DXX1	121000000	88600000	53900000	0	339000000	166000000	0	78000000	270000000	206000000	205000000	174000000	667000000	959000000	845000000	835000000	988000000	881000000	846000000	1190000000	1070000000	794000000	1160000000	794000000	2	2	0	8.78333e+07	252500000	174000000	195000000	8.23667e+08	9.01333e+08	1.03533e+09	977000000	0	2.73988e+07	1.38406e+08	96000000	1.48549e+07	1.20159e+08	6.40954e+07	1.42561e+08	183000000	Competence/damage-inducible protein CinA domain protein (D8DXX1)	K03742	H	1	2.87476
D8DTQ6	0	0	0	0	0	0	0	0	0	0	0	0	0	0	20000000	0	0	0	0	0	0	0	0	0	23	12	11	0	0	0	0	0	0	0	0	8	0	0	0	0	0	0	0	0	DNA-binding response regulator, OmpR family, contains REC and winged-helix (WHTH) domain (D8DTQ6)	K07657	T	-	-
D8DTQ7	0	0	0	0	0	0	0	0	0	0	0	0	0	0	0	0	0	3900000	0	0	0	0	0	0	23	12	11	0	0	0	0	0	0	0	0	8	0	0	0	0	0	0	0	0	Signal transduction histidine kinase (D8DTQ7)	K02484	T	-	-
D8DTR0	5610000000	4170000000	4670000000	1450000000	933000000	1180000000	1830000000	1370000000	1360000000	1570000000	940000000	1400000000	1580000000	866000000	931000000	484000000	340000000	426000000	480000000	396000000	331000000	749000000	888000000	162000000	0	0	0	4.81667e+09	1.18767e+09	1365000000	1.30333e+09	1.12567e+09	4.16667e+08	4.02333e+08	818500000	0	5.96955e+08	2.11134e+08	5000000	2.66124e+08	3.22356e+08	5.9157e+07	6.09936e+07	69500000	Uncharacterized protein (D8DTR0)	0	S!	1	0.246574
D8DTR1	272000000	199000000	286000000	98900000	69300000	0	113000000	0	0	110000000	0	0	64900000	45100000	37500000	0	0	0	0	0	0	0	0	0	14	5	9	2.52333e+08	84100000	0	0	4.91667e+07	0	0	0	5	3.8143e+07	4.14459e+07	0	0	1.15497e+07	0	0	0	Putative lipoprotein (D8DTR1)	0	S!	1	0.333289
D8DTR2	310000000	300000000	358000000	108000000	71500000	81500000	0	71000000	118000000	119000000	60000000	79800000	74900000	0	39500000	0	0	0	0	0	0	34300000	31000000	0	9	1	8	3.22667e+08	87000000	94500000	8.62667e+07	57200000	0	0	32650000	2	2.53158e+07	1.54002e+07	23500000	2.45168e+07	3.05931e+07	0	0	1650000	Putative lipoprotein (D8DTR2)	0	S!	1	0.269628
D8DTR3	1030000000	301000000	680000000	18400000	11300000	47000000	85300000	74200000	18900000	153000000	70800000	50100000	262000000	77000000	122000000	11800000	36200000	40200000	40200000	47300000	91800000	57300000	45700000	0	1	0	1	6.70333e+08	2.55667e+07	46550000	91300000	1.53667e+08	29400000	5.97667e+07	51500000	0	2.97691e+08	1.54303e+07	27650000	4.44394e+07	7.87753e+07	1.25518e+07	2.28357e+07	5800000	Uncharacterized protein (D8DTR3)	0	S!	1	0.0381402
D8DTR6	0	98100000	90800000	43100000	0	67600000	0	0	0	0	51400000	0	97200000	65400000	71400000	0	0	0	28100000	0	0	0	0	0	15	7	8	94450000	55350000	0	0	78000000	0	0	0	5	4.46238e+07	2.79436e+07	0	0	1.37957e+07	0	0	0	Uncharacterized protein (D8DTR6)	0	S!	1	0.586024
D8DTR7	199000000	202000000	165000000	116000000	136000000	192000000	0	140000000	215000000	221000000	194000000	0	112000000	110000000	145000000	0	29600000	0	0	0	0	109000000	71500000	0	8	2	6	1.88667e+08	148000000	177500000	207500000	1.22333e+08	0	0	90250000	2	1.67796e+07	3.21662e+07	37500000	9.84355e+07	1.60485e+07	0	0	18750000	Transcription elongation factor GreA (D8DTR7)	K03624	K	1	0.784452
D8DTR8	0	71100000	53300000	0	0	0	0	0	0	0	0	0	0	0	0	0	0	0	0	0	0	0	0	0	22	10	12	62200000	0	0	0	0	0	0	0	7	3.02084e+07	0	0	0	0	0	0	0	Uncharacterized protein (D8DTR8)	0	S	1	-
D8DVR7	0	0	0	0	0	42100000	0	0	0	0	0	0	0	0	41100000	28100000	0	46100000	0	57900000	47800000	99500000	183000000	0	16	11	5	0	0	0	0	0	37100000	52850000	141250000	5	0	0	0	0	0	1.89702e+07	2.52526e+07	41750000	Cell division protein FtsX (D8DVR7)	K09811	D	-	-
D8DTS7	0	0	0	32300000	0	0	0	0	0	0	0	0	0	45000000	43400000	52200000	58200000	42500000	55100000	50900000	66000000	0	0	0	15	11	4	0	0	0	0	44200000	5.09667e+07	5.73333e+07	0	5	0	0	0	0	2.08463e+07	6.46856e+06	6.36361e+06	0	Galactitol utilization operon repressor (D8DTS7)	0	K	-	-
D8E0P9	538000000	486000000	572000000	0	0	0	0	0	0	0	0	0	224000000	117000000	108000000	0	0	0	0	0	0	0	0	0	18	9	9	532000000	0	0	0	1.49667e+08	0	0	0	6	3.53648e+07	0	0	0	5.26899e+07	0	0	0	Redoxin family (D8E0P9)	0	O	1	-
A0A1H9ISK2	134000000	116000000	107000000	151000000	156000000	182000000	414000000	250000000	381000000	353000000	187000000	385000000	171000000	231000000	217000000	219000000	227000000	204000000	258000000	247000000	218000000	338000000	555000000	347000000	0	0	0	119000000	163000000	315500000	3.08333e+08	2.06333e+08	2.16667e+08	241000000	446500000	0	1.1225e+07	1.35892e+07	65500000	8.67845e+07	2.56298e+07	9.53357e+06	1.68721e+07	108500000	2-oxoglutarate ferredoxin oxidoreductase subunit beta (A0A1H9ISK2)	K00175	C	1	1.36975
D8DTT5	0	0	0	0	0	0	0	0	0	0	0	0	0	0	7810000	0	0	0	0	0	0	0	0	0	23	12	11	0	0	0	0	0	0	0	0	8	0	0	0	0	0	0	0	0	SMC domain protein (D8DTT5)	K06926	S	-	-
A0A1H9HEW3	99400000	88400000	0	451000000	549000000	351000000	346000000	612000000	780000000	565000000	574000000	511000000	959000000	1280000000	1370000000	2100000000	2480000000	2300000000	2950000000	2720000000	2700000000	2650000000	2740000000	1060000000	1	1	0	93900000	4.50333e+08	696000000	550000000	1203000000	2.29333e+09	2790000000	2695000000	0	4.44921e+07	8.08345e+07	84000000	2.78209e+07	1.76403e+08	1.55206e+08	1.13431e+08	45000000	GTP-binding protein (A0A1H9HEW3)	K06207	T	1	4.79588
D8DTU1	0	0	12700000	0	0	0	0	0	0	0	0	0	0	0	0	0	0	0	0	0	0	0	0	0	23	11	12	0	0	0	0	0	0	0	0	8	0	0	0	0	0	0	0	0	Type III restriction enzyme, res subunit (D8DTU1)	0	L	-	-
D8DTU6	0	0	0	3540000	4170000	4540000	0	9740000	0	12400000	5730000	15500000	2750000	4780000	3840000	5740000	6340000	6020000	6590000	8830000	7670000	12900000	18700000	0	6	5	1	0	4.08333e+06	0	11210000	3790000	6.03333e+06	7.69667e+06	15800000	2	0	412822	0	4.07638e+06	829498	245130	914671	2900000	Cation diffusion facilitator family transporter (D8DTU6)	K13283	P	-	1
D8DTU7	0	0	0	0	0	0	0	0	0	0	0	0	51400000	74500000	63500000	66000000	67400000	72800000	88600000	88400000	102000000	66800000	0	0	14	12	2	0	0	0	0	6.31333e+07	6.87333e+07	93000000	0	5	0	0	0	0	9.4341e+06	2.93182e+06	6.36448e+06	0	Uroporphyrinogen decarboxylase (D8DTU7)	K01599	H	-	-
D8DTU8	0	0	0	0	0	0	0	0	0	0	0	0	0	0	0	0	0	15200000	0	0	0	0	0	0	23	12	11	0	0	0	0	0	0	0	0	8	0	0	0	0	0	0	0	0	Glutamyl-tRNA reductase (D8DTU8)	K02492	H	-	-
D8DTU9	0	0	0	0	0	0	0	0	0	0	0	0	172000000	101000000	144000000	72900000	65000000	58200000	49600000	63800000	72800000	0	0	0	15	12	3	0	0	0	0	139000000	6.53667e+07	6.20667e+07	0	5	0	0	0	0	2.92005e+07	6.00685e+06	9.55033e+06	0	Hydroxymethylbilane synthase (D8DTU9)	K01749	H	-	-
D8DTV1	622000000	443000000	503000000	1030000000	1430000000	1800000000	1780000000	1520000000	1780000000	2070000000	2200000000	2030000000	713000000	705000000	683000000	697000000	735000000	619000000	834000000	642000000	792000000	1130000000	865000000	0	1	0	1	5.22667e+08	1420000000	1650000000	2100000000	7.00333e+08	6.83667e+08	756000000	997500000	0	7.43879e+07	3.14431e+08	130000000	7.25718e+07	1.26842e+07	4.82862e+07	8.24136e+07	132500000	Porphobilinogen synthase (D8DTV1)	K01698	H	1	2.71684
D8DTV2	2550000000	1950000000	2220000000	2180000000	1940000000	2370000000	1340000000	1320000000	1750000000	1840000000	1050000000	1360000000	2190000000	1220000000	1400000000	958000000	713000000	633000000	800000000	537000000	547000000	947000000	341000000	283000000	0	0	0	2240000000	2.16333e+09	1535000000	1.41667e+09	1.60333e+09	768000000	628000000	644000000	0	2.45357e+08	1.75942e+08	215000000	3.24996e+08	4.21294e+08	1.38263e+08	1.21691e+08	303000000	Glutamate-1-semialdehyde 2,1-aminomutase (D8DTV2)	K01845	H	1	0.965774
D8DTV4	0	0	0	0	0	0	0	0	0	0	0	0	0	0	0	64400000	0	0	0	0	0	0	0	0	23	12	11	0	0	0	0	0	0	0	0	8	0	0	0	0	0	0	0	0	Uncharacterized protein (D8DTV4)	0	S!	-	-
D8DTW1	0	85500000	71800000	0	0	0	0	0	0	0	0	0	0	0	0	0	0	0	0	0	0	0	0	0	22	10	12	78650000	0	0	0	0	0	0	0	7	3.74955e+07	0	0	0	0	0	0	0	Putative pyrogenic exotoxin B (D8DTW1)	0	S	1	-
D8DVB2	0	0	0	51400000	52500000	0	94000000	0	205000000	96400000	0	0	135000000	123000000	187000000	234000000	206000000	277000000	367000000	368000000	353000000	437000000	503000000	183000000	7	7	0	0	51950000	0	0	1.48333e+08	239000000	3.62667e+08	470000000	3	0	2.44936e+07	0	0	2.77769e+07	2.92005e+07	6.84755e+06	33000000	Amidophosphoribosyltransferase (D8DVB2)	K00764	F	-	1
D8DTW6	1350000000	1080000000	1120000000	1060000000	789000000	1450000000	5510000000	1710000000	2360000000	2850000000	1520000000	4280000000	516000000	586000000	513000000	455000000	428000000	617000000	508000000	408000000	465000000	1200000000	1460000000	297000000	0	0	0	1.18333e+09	1.09967e+09	2035000000	2.88333e+09	5.38333e+08	500000000	4.60333e+08	1330000000	0	1.18977e+08	2.71306e+08	325000000	1.12701e+09	3.37277e+07	8.34626e+07	4.0958e+07	130000000	DNA-binding protein HU-beta/DNA-binding protein HU-alpha (D8DTW6)	0	L	1	0.929296
D8DXL9	54000000	71600000	33000000	106000000	195000000	68000000	0	0	139000000	192000000	0	0	22800000	60800000	70100000	0	0	0	0	0	0	0	0	0	13	4	9	5.28667e+07	123000000	0	0	5.12333e+07	0	0	0	5	1.57787e+07	5.32228e+07	0	0	2.04607e+07	0	0	0	Phosphopantetheine adenylyltransferase (D8DXL9)	K00954	H	1	2.32661
D8DYR4	833000000	1270000000	880000000	628000000	1210000000	950000000	899000000	1130000000	1190000000	1220000000	1030000000	1330000000	2090000000	1410000000	1350000000	566000000	522000000	573000000	507000000	670000000	629000000	749000000	701000000	534000000	0	0	0	9.94333e+08	9.29333e+08	1160000000	1.19333e+09	1.61667e+09	5.53667e+08	602000000	725000000	0	1.95868e+08	2.38049e+08	30000000	1.23918e+08	3.35592e+08	2.25733e+07	6.92291e+07	24000000	Protein GrpE (D8DYR4)	K03687	O	1	0.93463
D8DTX0	0	0	0	0	0	0	0	0	0	34100000	0	0	0	0	0	0	0	0	0	0	0	0	0	0	23	11	12	0	0	0	0	0	0	0	0	8	0	0	0	0	0	0	0	0	Transcriptional regulator, AraC family (D8DTX0)	0	T	-	-
D8DTZ4	138000000	126000000	0	0	0	0	0	0	0	0	0	0	0	0	0	0	0	0	0	0	0	0	0	0	22	10	12	132000000	0	0	0	0	0	0	0	7	6.24179e+07	0	0	0	0	0	0	0	Concanavalin A-like lectin/glucanases superfamily protein (D8DTZ4)	0	S!	1	-
D8DVY0	0	0	0	236000000	244000000	295000000	0	203000000	99100000	124000000	351000000	161000000	181000000	301000000	306000000	421000000	497000000	477000000	549000000	540000000	601000000	394000000	574000000	0	5	4	1	0	2.58333e+08	151050000	212000000	2.62667e+08	465000000	5.63333e+08	484000000	1	0	2.61321e+07	51950000	9.94418e+07	5.77831e+07	3.21662e+07	2.68866e+07	90000000	L-fucose isomerase (D8DVY0)	0	G	-	1.71025
D8DU00	0	337000000	134000000	0	226000000	123000000	0	0	0	0	77700000	0	58500000	46600000	0	0	26000000	0	0	45300000	20000000	0	30200000	0	13	7	6	235500000	174500000	0	0	52550000	0	32650000	0	4	1.38538e+08	9.23845e+07	0	0	2.52442e+07	0	1.85358e+07	0	Putative Hemerythrin HHE cation binding domain subfamily protein (D8DU00)	K07322	D	1	0.740977
D8DU05	1630000000	1640000000	1720000000	985000000	513000000	614000000	964000000	618000000	404000000	551000000	386000000	429000000	597000000	230000000	297000000	146000000	77400000	122000000	111000000	65500000	51500000	211000000	120000000	0	1	0	1	1.66333e+09	704000000	511000000	4.55333e+08	3.74667e+08	1.15133e+08	76000000	165500000	0	4.02768e+07	2.0293e+08	107000000	6.98872e+07	1.59575e+08	2.84236e+07	2.54001e+07	45500000	TonB-dependent receptor (D8DU05)	0	P	1	0.423246
D8DU06	0	67600000	59100000	0	0	0	0	0	0	0	0	0	97300000	40000000	57200000	46900000	51200000	47800000	0	53500000	34900000	0	0	0	14	10	4	63350000	0	0	0	6.48333e+07	4.86333e+07	44200000	0	4	3.00644e+07	0	0	0	2.40073e+07	1.85173e+06	2.21766e+07	0	Cephalosporin-C deacetylase (D8DU06)	K01060	Q	1	-
D8DU09	5880000000	4020000000	4340000000	2950000000	1960000000	2520000000	2290000000	1710000000	1610000000	1460000000	1280000000	1100000000	1370000000	1030000000	1090000000	660000000	657000000	681000000	551000000	670000000	634000000	523000000	657000000	676000000	0	0	0	4.74667e+09	2.47667e+09	1660000000	1280000000	1.16333e+09	666000000	6.18333e+08	590000000	0	8.11966e+08	4.05326e+08	50000000	1.46969e+08	1.48174e+08	1.06771e+07	4.98286e+07	67000000	Putative lipoprotein (D8DU09)	0	S!	1	0.52177
D8DU11	0	0	0	0	57800000	47700000	0	0	0	45300000	34100000	0	0	47400000	40000000	0	0	0	0	0	0	0	0	0	18	8	10	0	52750000	0	39700000	43700000	0	0	0	5	0	2.52061e+07	0	1.92652e+07	2.08207e+07	0	0	0	Helix-turn-helix domain protein (D8DU11)	0	S!	-	1.32872
D8DU20	482000000	322000000	420000000	316000000	181000000	252000000	0	174000000	184000000	133000000	110000000	0	174000000	84300000	74800000	70800000	0	0	45700000	0	0	143000000	0	0	8	2	6	408000000	2.49667e+08	179000000	121500000	1.11033e+08	0	0	0	3	6.58686e+07	5.51382e+07	5000000	5.80402e+07	4.46928e+07	0	0	0	Putative lipoprotein (D8DU20)	0	S!	1	0.611928
D8DU23	0	0	3740000	0	0	0	0	0	0	0	0	0	0	0	0	0	0	0	0	0	0	0	0	0	23	11	12	0	0	0	0	0	0	0	0	8	0	0	0	0	0	0	0	0	Uncharacterized protein (D8DU23)	0	S!	-	-
D8DU28	813000000	368000000	715000000	1140000000	525000000	1100000000	2320000000	1670000000	1290000000	1230000000	1050000000	1570000000	882000000	1100000000	844000000	133000000	137000000	224000000	241000000	197000000	162000000	397000000	621000000	0	1	0	1	632000000	9.21667e+08	1480000000	1.28333e+09	942000000	1.64667e+08	200000000	509000000	0	1.90915e+08	2.80961e+08	190000000	2.15613e+08	1.12795e+08	4.19868e+07	3.23213e+07	112000000	30S ribosomal protein S21 (D8DU28)	K02970	J	1	1.45833
D8DXN3	2340000000	1860000000	1650000000	2460000000	2740000000	3120000000	5070000000	2840000000	4810000000	5030000000	2580000000	5190000000	4020000000	4300000000	4320000000	4100000000	4230000000	3910000000	4140000000	3850000000	3760000000	4750000000	7400000000	3780000000	0	0	0	1950000000	2.77333e+09	3825000000	4.26667e+09	4.21333e+09	4080000000	3.91667e+09	6075000000	0	2.88791e+08	2.70473e+08	985000000	1.19444e+09	1.36951e+08	1.31403e+08	1.62138e+08	1.325e+09	Deoxyribose-phosphate aldolase (D8DXN3)	K01619	F	1	1.42222
D8DU30	3210000000	3240000000	1750000000	10600000000	14700000000	15600000000	6700000000	15000000000	12700000000	12800000000	12500000000	10200000000	9390000000	10600000000	10400000000	13600000000	11900000000	12900000000	15600000000	13500000000	13300000000	15100000000	6270000000	17300000000	0	0	0	2.73333e+09	1.36333e+10	13850000000	1.18333e+10	10130000000	12800000000	1.41333e+10	10685000000	0	6.9543e+08	2.17613e+09	1150000000	1.16142e+09	5.29591e+08	6.97615e+08	1.0403e+09	4415000000	Malate dehydrogenase (D8DU30)	K00024	C	1	4.9878
D8DU31	0	0	0	0	0	0	0	0	0	0	0	0	77300000	69800000	83300000	81400000	55100000	0	61700000	54500000	0	0	0	0	17	12	5	0	0	0	0	76800000	68250000	58100000	0	5	0	0	0	0	5.52268e+06	3.39176e+07	2.75459e+07	0	Uncharacterized protein (D8DU31)	0	S	-	-
D8DYZ1	0	0	0	0	16600000	0	0	0	0	0	0	0	0	0	0	0	0	0	0	0	0	0	0	0	23	11	12	0	0	0	0	0	0	0	0	8	0	0	0	0	0	0	0	0	1,4-dihydroxy-2-naphthoate octaprenyltransferase (D8DYZ1)	K02548	H	-	-
D8DU33	205000000	104000000	144000000	117000000	114000000	97600000	0	60100000	0	0	0	0	118000000	0	59600000	49800000	0	0	0	0	0	50500000	0	0	13	5	8	151000000	1.09533e+08	0	0	88800000	0	0	0	5	4.15291e+07	8.52656e+06	0	0	4.81741e+07	0	0	0	6,7-dihydropteridine reductase (D8DU33)	0	C	1	0.725386
D8DU35	17100000	49500000	19000000	888000000	1050000000	526000000	257000000	1030000000	1000000000	634000000	953000000	560000000	1580000000	2240000000	2250000000	2820000000	2870000000	2660000000	2790000000	3000000000	2670000000	2230000000	1470000000	777000000	0	0	0	2.85333e+07	8.21333e+08	1015000000	7.15667e+08	2.02333e+09	2.78333e+09	2820000000	1850000000	0	1.48459e+07	2.19055e+08	15000000	1.70518e+08	3.13511e+08	8.95669e+07	1.36382e+08	380000000	Glutamate-tRNA ligase (D8DU35)	K01885	J	1	28.785
D8DU36	0	0	0	0	47700000	0	0	0	0	0	76200000	0	38000000	76300000	87800000	141000000	132000000	107000000	244000000	204000000	165000000	136000000	0	0	12	10	2	0	0	0	0	6.73667e+07	1.26667e+08	2.04333e+08	0	5	0	0	0	0	2.12895e+07	1.43836e+07	3.22525e+07	0	Hdig domain protein (D8DU36)	K07037	S	-	-
D8DU38	0	0	0	0	0	0	0	0	0	0	0	0	0	0	0	0	21600000	0	30200000	37700000	24400000	0	0	0	20	12	8	0	0	0	0	0	0	3.07667e+07	0	7	0	0	0	0	0	0	5.44447e+06	0	Primosomal protein N' (D8DU38)	K04066	L	-	-
D8DU39	13600000000	11500000000	13000000000	6280000000	3130000000	3900000000	1130000000	4500000000	2450000000	1920000000	3030000000	1320000000	3820000000	2350000000	2130000000	1280000000	891000000	982000000	1250000000	1110000000	1000000000	1050000000	608000000	1020000000	0	0	0	12700000000	4.43667e+09	3475000000	2090000000	2.76667e+09	1051000000	1120000000	829000000	0	8.83176e+08	1.3408e+09	1025000000	7.08378e+08	7.50215e+08	1.66134e+08	1.02307e+08	221000000	Outer membrane autotransporter barrel domain-containing protein (D8DU39)	0	S!	1	0.349344
D8DU41	0	0	0	84100000	94000000	97000000	0	175000000	236000000	323000000	238000000	207000000	61400000	72000000	78300000	99300000	107000000	139000000	90400000	79400000	83400000	174000000	151000000	0	5	4	1	0	91700000	205500000	256000000	7.05667e+07	115100000	84400000	162500000	1	0	5.51181e+06	30500000	4.90374e+07	6.97344e+06	1.71897e+07	4.54606e+06	11500000	GldM family protein (D8DU41)	0	S	-	1
D8DU42	0	0	0	440000000	309000000	583000000	1840000000	724000000	1090000000	1180000000	809000000	1190000000	129000000	130000000	154000000	185000000	148000000	156000000	211000000	158000000	166000000	325000000	292000000	0	4	3	1	0	444000000	907000000	1.05967e+09	1.37667e+08	163000000	1.78333e+08	308500000	1	0	1.11896e+08	183000000	1.77295e+08	1.15566e+07	1.58955e+07	2.33286e+07	16500000	GldL family protein (D8DU42)	0	S	-	1
D8DU43	1380000000	1110000000	1310000000	470000000	312000000	446000000	357000000	181000000	180000000	317000000	136000000	180000000	950000000	505000000	578000000	193000000	208000000	209000000	161000000	196000000	129000000	245000000	132000000	0	1	0	1	1.26667e+09	4.09333e+08	180500000	211000000	6.77667e+08	2.03333e+08	162000000	188500000	0	1.14407e+08	6.9519e+07	500000	7.70757e+07	1.94861e+08	7.31817e+06	2.73618e+07	56500000	Gliding motility-associated lipoprotein GldK (D8DU43)	0	S	1	0.323158
D8DU44	0	145000000	131000000	53600000	42800000	0	0	0	0	0	0	0	64600000	43900000	0	0	0	0	0	0	0	0	0	0	18	8	10	138000000	48200000	0	0	54250000	0	0	0	5	6.53044e+07	2.31455e+07	0	0	2.69338e+07	0	0	0	Putative membrane protein (D8DU44)	0	S	1	0.349275
D8DU45	3060000000	3370000000	4970000000	1540000000	1600000000	1430000000	1670000000	1300000000	2600000000	2540000000	1030000000	2360000000	1970000000	1220000000	1300000000	249000000	255000000	162000000	238000000	339000000	282000000	470000000	456000000	0	1	0	1	3800000000	1.52333e+09	1950000000	1.97667e+09	1.49667e+09	222000000	2.86333e+08	463000000	0	8.36939e+08	7.03957e+07	650000000	6.73416e+08	3.36287e+08	4.24971e+07	4.13468e+07	7000000	Uncharacterized protein (D8DU45)	0	S	1	0.400877
D8DU49	0	0	0	0	38900000	0	0	0	0	0	0	0	105000000	94400000	112000000	92000000	63600000	91100000	108000000	102000000	125000000	0	0	0	14	11	3	0	0	0	0	103800000	8.22333e+07	1.11667e+08	0	5	0	0	0	0	7.2351e+06	1.31809e+07	9.74109e+06	0	Uncharacterized protein (D8DU49)	0	S	-	-
D8DU50	123000000	0	0	162000000	114000000	102000000	0	154000000	247000000	188000000	165000000	248000000	91200000	74700000	90600000	75100000	91700000	81200000	158000000	142000000	126000000	173000000	146000000	0	4	3	1	0	126000000	200500000	2.00333e+08	85500000	8.26667e+07	142000000	159500000	1	0	2.5923e+07	46500000	3.49889e+07	7.64068e+06	6.85582e+06	1.30639e+07	13500000	Argininosuccinate synthase (Citrulline-aspartateligase) (D8DU50)	K01940	E	-	1
D8DU51	0	0	0	212000000	208000000	225000000	0	153000000	0	149000000	204000000	0	0	62800000	62800000	76500000	73200000	66000000	92900000	54700000	59900000	0	0	0	10	6	4	0	215000000	0	176500000	62800000	71900000	6.91667e+07	0	3	0	7.25718e+06	0	8.61794e+07	2.96042e+07	4.38406e+06	1.69157e+07	0	N-acetyl-gamma-glutamyl-phosphate reductase (D8DU51)	K00145	E	-	1.21813
D8DTD8	0	0	0	37900000	50100000	22400000	0	30900000	0	0	26800000	0	41200000	65300000	57100000	63800000	55100000	48000000	56300000	35300000	51400000	0	0	0	10	7	3	0	36800000	0	0	5.45333e+07	5.56333e+07	4.76667e+07	0	4	0	1.13352e+07	0	0	1.00048e+07	6.46134e+06	8.97045e+06	0	2-C-methyl-D-erythritol 4-phosphate cytidylyltransferase (D8DTD8)	K00991	I	-	1
D8DU53	0	0	0	172000000	137000000	141000000	128000000	239000000	242000000	255000000	348000000	229000000	0	26200000	48400000	91200000	59800000	34200000	0	46400000	0	40000000	0	0	8	3	5	0	150000000	240500000	2.77333e+08	37300000	6.17333e+07	0	0	3	0	1.56418e+07	1500000	5.10838e+07	1.97817e+07	2.33103e+07	0	0	Pyrroline-5-carboxylate reductase (D8DU53)	K00286	E	-	1
D8DY28	205000000	129000000	110000000	655000000	528000000	634000000	1660000000	845000000	1280000000	1280000000	710000000	1270000000	221000000	463000000	496000000	744000000	698000000	641000000	843000000	861000000	733000000	1150000000	1880000000	1130000000	0	0	0	148000000	6.05667e+08	1062500000	1.08667e+09	3.93333e+08	6.94333e+08	8.12333e+08	1515000000	0	4.10447e+07	5.55838e+07	217500000	2.66375e+08	1.22601e+08	4.21294e+07	5.65764e+07	365000000	Methionine gamma-lyase (L-methioninase) (D8DY28)	0	E	1	4.09234
D8DU55	100000000	98200000	67100000	482000000	961000000	912000000	1090000000	798000000	936000000	888000000	557000000	910000000	315000000	322000000	304000000	679000000	585000000	494000000	720000000	589000000	593000000	899000000	1090000000	195000000	0	0	0	8.84333e+07	785000000	867000000	785000000	3.13667e+08	586000000	634000000	994500000	0	1.51028e+07	2.15185e+08	69000000	1.6147e+08	7.4087e+06	7.55292e+07	6.08331e+07	95500000	Acetyl-CoA synthetase (D8DU55)	0	I	1	8.87674
D8DU56	0	0	0	0	0	0	0	0	0	0	0	0	0	31700000	0	0	0	36900000	52700000	0	39900000	0	0	0	20	12	8	0	0	0	0	0	0	46300000	0	7	0	0	0	0	0	0	2.24429e+07	0	Glutamate 5-kinase (D8DU56)	K00931	E	-	-
D8DU57	0	0	0	0	0	0	0	0	0	0	0	0	42000000	32400000	0	0	47700000	0	90500000	49700000	60600000	0	0	0	18	12	6	0	0	0	0	37200000	0	6.69333e+07	0	6	0	0	0	0	1.79689e+07	0	1.72481e+07	0	Gamma-glutamyl phosphate reductase (D8DU57)	0	E	-	-
D8DTF1	0	0	0	83500000	159000000	110000000	246000000	139000000	191000000	228000000	130000000	0	94700000	63900000	74500000	147000000	128000000	138000000	118000000	120000000	101000000	201000000	196000000	0	5	4	1	0	117500000	165000000	179000000	77700000	1.37667e+08	113000000	198500000	1	0	3.12757e+07	26000000	9.33857e+07	1.2776e+07	7.7603e+06	8.52447e+06	2500000	2-C-methyl-D-erythritol 4-phosphate cytidylyltransferase (D8DTF1)	K00991	I	-	1
D8DUT6	0	0	0	0	0	0	0	0	0	0	0	0	30100000	52900000	61300000	60600000	83800000	64400000	86300000	82900000	91600000	93900000	86800000	51900000	12	12	0	0	0	0	0	48100000	69600000	8.69333e+07	90350000	4	0	0	0	0	1.31818e+07	1.01601e+07	3.57988e+06	3550000	1-acyl-sn-glycerol-3-phosphate acyltransferase (D8DUT6)	K00655	I	-	-
D8DT17	58800000	43000000	26300000	121000000	213000000	124000000	259000000	152000000	315000000	334000000	173000000	305000000	301000000	557000000	545000000	523000000	674000000	620000000	718000000	992000000	805000000	774000000	1190000000	326000000	0	0	0	42700000	1.52667e+08	233500000	2.70667e+08	4.67667e+08	6.05667e+08	8.38333e+08	982000000	0	1.32698e+07	4.26797e+07	81500000	7.00682e+07	1.17953e+08	6.24731e+07	1.14316e+08	208000000	Uncharacterized protein (D8DT17)	0	S!	1	3.57533
D8DU61	0	0	0	0	62000000	0	0	0	0	0	0	0	98600000	153000000	122000000	77500000	168000000	151000000	109000000	158000000	175000000	118000000	0	0	13	11	2	0	0	0	0	1.24533e+08	1.32167e+08	1.47333e+08	0	5	0	0	0	0	2.22808e+07	3.92733e+07	2.79802e+07	0	Pseudouridine synthase (D8DU61)	K06180	J	-	-
D8DU62	0	0	0	0	188000000	0	0	0	0	0	0	0	0	0	0	0	0	0	0	0	0	0	0	0	23	11	12	0	0	0	0	0	0	0	0	8	0	0	0	0	0	0	0	0	PASTA domain, binds beta-lactams (D8DU62)	0	S	-	-
D8DWU9	30600000	0	0	55700000	237000000	147000000	149000000	104000000	198000000	189000000	101000000	123000000	330000000	617000000	468000000	594000000	621000000	552000000	612000000	774000000	673000000	749000000	1140000000	96000000	2	2	0	0	1.46567e+08	151000000	1.37667e+08	4.71667e+08	589000000	6.86333e+08	944500000	1	0	7.4016e+07	47000000	3.73928e+07	1.17196e+08	2.83901e+07	6.68049e+07	195500000	Peptide chain release factor 1 (D8DWU9)	K02835	J	-	1.06465
D8DXY8	2830000000	2830000000	2840000000	0	0	0	0	0	0	0	0	0	1480000000	746000000	996000000	254000000	247000000	267000000	29200000	134000000	76300000	0	0	0	12	9	3	2.83333e+09	0	0	0	1074000000	256000000	7.98333e+07	0	4	4.71405e+06	0	0	0	3.04688e+08	8.28654e+06	4.28573e+07	0	Pullulanase, type I (D8DXY8)	K01200	G	1	-
D8DU67	304000000	439000000	320000000	28500000	172000000	55000000	149000000	0	41000000	48300000	44400000	67700000	156000000	148000000	140000000	31000000	40000000	38800000	23400000	25600000	33400000	33300000	81000000	0	2	1	1	3.54333e+08	8.51667e+07	0	5.34667e+07	148000000	36600000	2.74667e+07	57150000	1	6.02237e+07	6.23463e+07	0	1.01896e+07	6.53197e+06	3.98999e+06	4.29056e+06	23850000	FeS assembly SUF system protein (D8DU67)	0	S	1	0.240357
D8DU68	0	0	0	0	0	0	0	0	0	0	0	0	0	0	27700000	52000000	0	50000000	0	0	0	0	0	0	21	12	9	0	0	0	0	0	51000000	0	0	7	0	0	0	0	0	2.40555e+07	0	0	Ser/Thr protein phosphatase family protein (D8DU68)	K03269	S	-	-
D8DV20	165000000	270000000	221000000	0	0	0	0	0	0	0	0	0	99400000	47700000	52400000	88000000	51200000	19800000	58000000	48400000	71500000	0	0	0	12	9	3	2.18667e+08	0	0	0	66500000	53000000	59300000	0	4	4.28978e+07	0	0	0	2.33428e+07	2.78716e+07	9.47523e+06	0	Alpha-L-rhamnosidase (D8DV20)	0	G	1	-
D8DU70	2150000000	1670000000	1830000000	6260000000	6110000000	6970000000	5910000000	9340000000	11600000000	10600000000	6790000000	9470000000	2370000000	3420000000	2980000000	4950000000	4220000000	4180000000	5540000000	4460000000	4410000000	8080000000	5530000000	6170000000	0	0	0	1.88333e+09	6.44667e+09	10470000000	8.95333e+09	2.92333e+09	4450000000	4.80333e+09	6805000000	0	1.99555e+08	3.75085e+08	1130000000	1.59776e+09	4.30529e+08	3.5393e+08	5.21302e+08	1.275e+09	Acetate kinase (D8DU70)	K00925	C	1	3.42301
D8DZS1	341000000	248000000	246000000	320000000	367000000	320000000	84600000	419000000	422000000	236000000	483000000	352000000	1080000000	897000000	1040000000	1070000000	1090000000	978000000	1050000000	1020000000	1040000000	711000000	678000000	0	1	0	1	2.78333e+08	3.35667e+08	420500000	357000000	1.00567e+09	1046000000	1.03667e+09	694500000	0	4.43195e+07	2.2156e+07	1500000	1.00899e+08	7.8555e+07	4.87716e+07	1.24722e+07	16500000	Isoprenyl transferase (D8DZS1)	K00806	I	1	1.20599
D8DU72	0	0	0	0	0	0	0	0	0	0	0	0	0	42900000	41100000	59600000	43700000	47700000	53000000	58900000	80300000	0	0	0	16	12	4	0	0	0	0	42000000	5.03333e+07	6.40667e+07	0	5	0	0	0	0	1.98126e+07	6.75294e+06	1.17287e+07	0	Diadenylate cyclase (D8DU72)	K18672	S	-	-
D8DU73	0	0	0	0	91500000	87900000	0	73400000	0	0	131000000	0	87200000	145000000	167000000	236000000	206000000	174000000	243000000	196000000	204000000	169000000	0	0	10	8	2	0	89700000	0	0	1.33067e+08	2.05333e+08	2.14333e+08	0	4	0	4.23105e+07	0	0	3.36533e+07	2.53158e+07	2.05318e+07	0	Dihydropteroate synthase (D8DU73)	K00796	H	-	1
D8E061	670000000	620000000	448000000	4650000000	5120000000	5580000000	8640000000	9200000000	8310000000	7240000000	6990000000	7770000000	2990000000	4320000000	4070000000	6800000000	7050000000	6380000000	7180000000	7270000000	6030000000	6800000000	7200000000	9840000000	0	0	0	5.79333e+08	5.11667e+09	8755000000	7.33333e+09	3.79333e+09	6.74333e+09	6.82667e+09	7000000000	0	9.50836e+07	3.79678e+08	445000000	3.25201e+08	5.77139e+08	2.76446e+08	5.64525e+08	200000000	50S ribosomal protein L3 (D8E061)	K02906	J	1	8.83199
D8DU75	0	0	0	0	0	0	0	0	0	0	0	0	0	0	0	0	0	8170000	0	0	0	0	0	0	23	12	11	0	0	0	0	0	0	0	0	8	0	0	0	0	0	0	0	0	HesA/MoeB/ThiF family protein (D8DU75)	0	H	-	-
D8DXN6	24000000	31200000	21900000	265000000	281000000	270000000	0	269000000	496000000	264000000	202000000	191000000	850000000	1260000000	882000000	1590000000	1770000000	1610000000	1560000000	1250000000	1620000000	1240000000	1280000000	741000000	1	1	0	25700000	272000000	382500000	219000000	9.97333e+08	1.65667e+09	1.47667e+09	1260000000	0	3.98246e+06	6.68331e+06	113500000	3.21351e+07	1.86192e+08	8.05536e+07	1.62138e+08	20000000	Ribosome-binding ATPase YchF (D8DXN6)	K06942	J	1	10.5837
D8DZI6	16800000000	14200000000	12800000000	82300000000	96700000000	125000000000	192000000000	160000000000	184000000000	221000000000	162000000000	213000000000	33900000000	48200000000	42800000000	60500000000	65400000000	67000000000	69600000000	64800000000	61600000000	83900000000	98500000000	111000000000	0	0	0	14600000000	1.01333e+11	172000000000	1.98667e+11	4.16333e+10	64300000000	6.53333e+10	91200000000	0	1.65731e+09	1.77374e+10	12000000000	2.61321e+10	5.89595e+09	2.76526e+09	3.28769e+09	7300000000	60 kDa chaperonin (D8DZI6)	K04077	O	1	6.94064
D8DU82	0	0	0	0	0	0	0	62000000	0	0	0	0	73300000	112000000	89100000	125000000	124000000	154000000	181000000	150000000	175000000	269000000	213000000	0	12	11	1	0	0	0	0	9.14667e+07	1.34333e+08	1.68667e+08	241000000	4	0	0	0	0	1.58876e+07	1.39124e+07	1.34247e+07	28000000	Acetylornithine deacetylase (D8DU82)	0	E	-	-
D8DU84	309000000	475000000	395000000	179000000	246000000	162000000	0	132000000	80000000	0	157000000	119000000	303000000	210000000	204000000	172000000	131000000	127000000	115000000	75400000	136000000	124000000	98400000	0	3	2	1	393000000	1.95667e+08	106000000	138000000	239000000	1.43333e+08	108800000	111200000	0	6.7784e+07	3.62614e+07	26000000	6.6878e+07	4.53211e+07	2.03361e+07	2.51253e+07	12800000	Putative lipoprotein (D8DU84)	0	S	1	0.49788
D8DU85	1560000000	1400000000	1520000000	136000000	24500000	120000000	0	0	0	0	0	0	543000000	315000000	203000000	34400000	0	29600000	0	0	0	0	36900000	0	12	6	6	1.49333e+09	93500000	0	0	3.53667e+08	32000000	0	0	4	6.79869e+07	4.92257e+07	0	0	1.41472e+08	1.52117e+07	0	0	Putative tetratricopeptide repeat domain protein (D8DU85)	0	S	1	0.0626116
D8DU86	1320000000	943000000	1110000000	1320000000	716000000	1130000000	434000000	965000000	642000000	479000000	720000000	419000000	877000000	655000000	706000000	333000000	258000000	261000000	243000000	165000000	167000000	158000000	0	0	2	0	2	1.12433e+09	1.05533e+09	803500000	5.39333e+08	746000000	284000000	1.91667e+08	0	1	1.54243e+08	2.52171e+08	161500000	1.30078e+08	9.49421e+07	3.46699e+07	3.63073e+07	0	Deoxyuridine 5'-triphosphate nucleotidohydrolase (D8DU86)	K01520	F	1	0.93863
D8DU87	0	0	0	60800000	88400000	72200000	0	116000000	45600000	0	176000000	0	36100000	34700000	52600000	54900000	78800000	51000000	93400000	94400000	96800000	70400000	0	0	8	6	2	0	73800000	80800000	0	4.11333e+07	6.15667e+07	9.48667e+07	0	3	0	1.13243e+07	35200000	0	8.12828e+06	1.22894e+07	1.42673e+06	0	Putative deoxyguanosinetriphosphate triphosphohydrolase subfamily (D8DU87)	K01129	F	-	1
D8DU88	1630000000	1150000000	1630000000	420000000	221000000	353000000	0	0	0	0	0	0	531000000	306000000	303000000	0	0	0	0	0	0	0	0	0	15	6	9	1470000000	3.31333e+08	0	0	380000000	0	0	0	5	2.26274e+08	8.26734e+07	0	0	1.0678e+08	0	0	0	Uncharacterized protein (D8DU88)	0	S!	1	0.225397
D8DU89	0	53200000	0	42500000	110000000	79100000	0	89500000	85200000	65800000	111000000	0	368000000	650000000	553000000	522000000	597000000	639000000	626000000	607000000	760000000	253000000	210000000	0	5	4	1	0	77200000	87350000	88400000	5.23667e+08	586000000	6.64333e+08	231500000	1	0	2.75895e+07	2150000	4.55749e+07	1.1698e+08	4.83942e+07	6.80898e+07	21500000	Hemolysin (D8DU89)	0	S	-	1
A0A1H9AA81	75400000	152000000	186000000	1100000000	762000000	691000000	0	780000000	718000000	640000000	673000000	586000000	307000000	594000000	530000000	686000000	761000000	635000000	592000000	541000000	551000000	399000000	451000000	0	2	1	1	137800000	851000000	749000000	633000000	477000000	694000000	5.61333e+08	425000000	0	4.62552e+07	1.7844e+08	31000000	3.58608e+07	1.23015e+08	5.17494e+07	2.20656e+07	26000000	23S rRNA (Uracil1939-C5)-methyltransferase (A0A1H9AA81)	K03215	J	1	6.17562
D8DU91	0	0	0	82900000	92600000	107000000	199000000	208000000	221000000	300000000	165000000	295000000	73000000	52100000	62600000	79800000	80100000	88300000	74900000	94200000	81400000	113000000	144000000	0	4	3	1	0	9.41667e+07	214500000	2.53333e+08	6.25667e+07	8.27333e+07	83500000	128500000	1	0	9.90095e+06	6500000	6.24944e+07	8.53242e+06	3.93813e+06	8.0179e+06	15500000	Transcriptional regulator MraZ (D8DU91)	K03925	S	-	1
D8DY56	0	3710000	0	50000000	33700000	41400000	85200000	79900000	108000000	113000000	63800000	157000000	65200000	143000000	117000000	144000000	200000000	184000000	218000000	288000000	240000000	213000000	503000000	0	3	2	1	0	41700000	93950000	1.11267e+08	108400000	176000000	2.48667e+08	358000000	1	0	6.65783e+06	14050000	3.80685e+07	3.23386e+07	2.35514e+07	2.92271e+07	145000000	ATP-dependent RNA helicase, DEAD/DEAH box family (D8DY56)	0	L	-	1
D8DUA2	23500000	0	0	291000000	472000000	207000000	0	362000000	265000000	136000000	395000000	131000000	653000000	978000000	935000000	1320000000	1370000000	1310000000	1520000000	1440000000	1510000000	958000000	827000000	570000000	3	3	0	0	3.23333e+08	313500000	2.20667e+08	8.55333e+08	1.33333e+09	1490000000	892500000	1	0	1.10575e+08	48500000	1.23289e+08	1.44144e+08	2.62467e+07	3.55903e+07	65500000	Cell division protein FtsA (D8DUA2)	K03590	D	-	1.46526
D8DY73	9620000	10000000	0	160000000	208000000	200000000	447000000	364000000	562000000	561000000	309000000	447000000	527000000	903000000	607000000	908000000	1060000000	1060000000	1050000000	1180000000	1170000000	1210000000	1500000000	316000000	1	1	0	9810000	1.89333e+08	463000000	439000000	679000000	1.00933e+09	1.13333e+09	1355000000	0	4.62708e+06	2.09974e+07	99000000	1.03034e+08	1.61724e+08	7.16535e+07	5.90668e+07	145000000	Transcription termination factor Rho (D8DY73)	K03628	K	1	19.3
D8DUY5	0	0	0	0	80700000	0	0	96300000	0	125000000	0	0	101000000	146000000	143000000	196000000	220000000	200000000	251000000	270000000	280000000	354000000	487000000	0	10	9	1	0	0	0	0	130000000	2.05333e+08	267000000	420500000	4	0	0	0	0	2.05426e+07	1.04987e+07	1.20277e+07	66500000	Probable dual-specificity RNA methyltransferase RlmN (D8DUY5)	K06941	J	-	-
D8DYN0	0	0	0	130000000	233000000	148000000	0	217000000	306000000	338000000	303000000	251000000	102000000	166000000	126000000	193000000	230000000	203000000	163000000	236000000	183000000	312000000	457000000	0	5	4	1	0	1.70333e+08	261500000	2.97333e+08	1.31333e+08	2.08667e+08	194000000	384500000	1	0	4.49172e+07	44500000	3.57429e+07	2.63987e+07	1.56276e+07	3.08004e+07	72500000	Homoserine O-acetyltransferase (D8DYN0)	K00651	E	-	1
D8DVR3	44700000	0	0	233000000	202000000	164000000	50600000	334000000	316000000	383000000	243000000	171000000	315000000	400000000	428000000	645000000	705000000	639000000	779000000	671000000	647000000	706000000	706000000	243000000	2	2	0	0	1.99667e+08	325000000	2.65667e+08	381000000	663000000	699000000	706000000	1	0	2.82174e+07	9000000	8.80202e+07	4.80486e+07	2.97993e+07	5.74108e+07	0	S-adenosylmethionine:tRNA ribosyltransferase-isomerase (D8DVR3)	K07568	J	-	1
A0A1H8YRX1	0	0	0	220000000	303000000	210000000	0	441000000	241000000	537000000	350000000	346000000	230000000	349000000	448000000	553000000	556000000	537000000	679000000	720000000	667000000	583000000	800000000	259000000	4	4	0	0	2.44333e+08	341000000	411000000	3.42333e+08	5.48667e+08	6.88667e+08	691500000	1	0	4.1684e+07	100000000	8.91104e+07	8.91229e+07	8.34e+06	2.26912e+07	108500000	Uncharacterized protein (A0A1H8YRX1)	K00243	S	-	1
D8DZV1	300000000	147000000	22600000	824000000	2460000000	2220000000	2160000000	1220000000	1990000000	1760000000	3170000000	2490000000	927000000	1560000000	1330000000	1890000000	2020000000	2290000000	2690000000	2420000000	2320000000	2330000000	2230000000	1790000000	0	0	0	1.56533e+08	1.83467e+09	1605000000	2.47333e+09	1.27233e+09	2.06667e+09	2.47667e+09	2280000000	0	1.13449e+08	7.21335e+08	385000000	5.75751e+08	2.61618e+08	1.666e+08	1.56276e+08	50000000	Adenylosuccinate lyase (D8DZV1)	K01756	F	1	11.7206
A0A1H9D749	200000000	340000000	85500000	1500000000	1510000000	1520000000	1190000000	2110000000	2620000000	3140000000	1900000000	2730000000	2330000000	3170000000	3190000000	4610000000	4850000000	4870000000	6350000000	6160000000	6010000000	6280000000	4220000000	4580000000	0	0	0	208500000	1510000000	2365000000	2590000000	2.89667e+09	4.77667e+09	6.17333e+09	5250000000	0	1.04073e+08	8.16497e+06	255000000	5.15817e+08	4.00777e+08	1.18134e+08	1.39124e+08	1030000000	Carbamoyl-phosphate synthase (glutamine-hydrolyzing) (A0A1H9D749)	K01955	E	1	7.24221
D8DUA5	698000000	264000000	483000000	2630000000	1270000000	2640000000	0	3540000000	1900000000	1740000000	2590000000	2160000000	923000000	1600000000	1480000000	854000000	852000000	944000000	465000000	462000000	461000000	447000000	131000000	0	2	1	1	4.81667e+08	2180000000	2720000000	2.16333e+09	1.33433e+09	8.83333e+08	4.62667e+08	289000000	0	1.77182e+08	6.4348e+08	820000000	3.47019e+08	2.94953e+08	4.29056e+07	1.69967e+06	158000000	30S ribosomal protein S20 (D8DUA5)	K02968	J	1	4.52595
D8DZ81	326000000	0	0	186000000	147000000	223000000	347000000	199000000	191000000	0	128000000	179000000	261000000	260000000	320000000	498000000	501000000	522000000	633000000	637000000	572000000	682000000	858000000	149000000	3	3	0	0	1.85333e+08	195000000	153500000	2.80333e+08	507000000	614000000	770000000	1	0	3.10305e+07	4000000	7.52965e+07	2.80515e+07	1.06771e+07	2.97433e+07	88000000	Putative restriction enzyme related protein (D8DZ81)	0	V	-	1.20738
D8DUA7	131000000	83600000	95300000	0	0	0	0	0	0	0	0	0	0	0	0	0	0	0	0	0	0	0	0	0	21	9	12	103300000	0	0	0	0	0	0	0	7	2.01609e+07	0	0	0	0	0	0	0	Bac (D8DUA7)	0	S	1	-
D8DUA9	0	0	0	0	0	0	0	0	0	0	0	0	90900000	40300000	61700000	0	0	0	0	37000000	0	0	0	0	20	12	8	0	0	0	0	64300000	0	0	0	7	0	0	0	0	2.0739e+07	0	0	0	Uncharacterized protein (D8DUA9)	0	S	-	-
D8DUB0	0	0	0	0	0	0	0	0	0	0	0	0	0	136000000	0	153000000	170000000	168000000	156000000	173000000	0	0	0	0	18	12	6	0	0	0	0	0	1.63667e+08	164500000	0	6	0	0	0	0	0	7.58654e+06	7.7856e+07	0	Uracil-DNA glycosylase (D8DUB0)	K03648	L	-	-
D8DTQ4	0	0	0	61300000	37500000	0	0	66000000	0	0	32600000	46800000	194000000	268000000	271000000	335000000	388000000	407000000	427000000	479000000	496000000	449000000	639000000	66800000	7	7	0	0	49400000	0	39700000	2.44333e+08	3.76667e+08	4.67333e+08	544000000	2	0	2.52331e+07	0	1.95921e+07	3.56121e+07	3.04667e+07	2.93523e+07	95000000	Uncharacterized protein, UPF0371 family (D8DTQ4)	0	S	-	1.24433
D8DUB2	0	0	0	112000000	170000000	160000000	0	173000000	0	0	194000000	84500000	86200000	77200000	89300000	112000000	108000000	104000000	152000000	114000000	125000000	155000000	0	0	8	6	2	0	1.47333e+08	0	139250000	8.42333e+07	108000000	1.30333e+08	0	3	0	2.53158e+07	0	7.94191e+07	5.13182e+06	3.26599e+06	1.59652e+07	0	Lipolytic enzyme, G-D-S-L family (D8DUB2)	0	E	-	1.05805
D8DUB4	8120000000	6420000000	7080000000	3970000000	2000000000	2340000000	2340000000	2290000000	1430000000	2020000000	1460000000	1630000000	994000000	583000000	593000000	313000000	268000000	242000000	325000000	292000000	226000000	239000000	110000000	0	1	0	1	7.20667e+09	2770000000	1860000000	1.70333e+09	7.23333e+08	2.74333e+08	281000000	174500000	0	6.99778e+08	8.59806e+08	430000000	2.34426e+08	1.91434e+08	2.93295e+07	4.11582e+07	64500000	Putative membrane protein (D8DUB4)	0	P	1	0.384366
D8DUB5	0	0	0	0	0	0	0	0	0	0	0	0	33200000	37300000	42700000	25900000	0	34500000	18300000	25500000	0	0	0	0	17	12	5	0	0	0	0	3.77333e+07	30200000	21900000	0	5	0	0	0	0	3.89044e+06	1.4663e+07	1.07341e+07	0	Uncharacterized protein (D8DUB5)	0	S!	-	-
D8DUB6	9670000000	8150000000	9050000000	5530000000	4090000000	5110000000	4540000000	4180000000	4290000000	4260000000	2710000000	4160000000	5090000000	2890000000	3160000000	2340000000	1790000000	1930000000	1870000000	1580000000	1580000000	2040000000	2500000000	1030000000	0	0	0	8.95667e+09	4910000000	4235000000	3710000000	3.71333e+09	2020000000	1.67667e+09	2270000000	0	6.24037e+08	6.04649e+08	55000000	7.08284e+08	9.79671e+08	2.33381e+08	1.36707e+08	230000000	Putative SusD/RagB family protein (Fragment) (D8DUB6)	K21572	S	1	0.548195
D8DXM2	0	0	0	58000000	24500000	38800000	0	161000000	0	152000000	87700000	172000000	105000000	245000000	238000000	263000000	330000000	331000000	454000000	281000000	319000000	404000000	410000000	75700000	5	5	0	0	4.04333e+07	0	1.37233e+08	196000000	308000000	3.51333e+08	407000000	2	0	1.3725e+07	0	3.59645e+07	6.44101e+07	3.18224e+07	7.42354e+07	3000000	DNA topoisomerase (ATP-hydrolyzing) (D8DXM2)	K02622	L	-	1
D8DUC4	56200000	65600000	62800000	0	39500000	0	0	0	0	0	0	0	0	0	0	0	0	0	0	0	0	0	0	0	20	8	12	6.15333e+07	0	0	0	0	0	0	0	7	3.94067e+06	0	0	0	0	0	0	0	Lipolytic enzyme, G-D-S-L family (D8DUC4)	0	E	1	-
A0A1H9JZ01	2430000000	2070000000	1350000000	7120000000	6850000000	7050000000	6990000000	9500000000	8960000000	10400000000	8110000000	6910000000	11500000000	14900000000	14800000000	18400000000	18500000000	19000000000	23600000000	24200000000	22700000000	18200000000	13000000000	29400000000	0	0	0	1950000000	7.00667e+09	9230000000	8.47333e+09	1.37333e+10	1.86333e+10	23500000000	15600000000	0	4.48999e+08	1.14407e+08	270000000	1.44776e+09	1.57973e+09	2.62467e+08	6.16441e+08	2600000000	Elongation factor G (A0A1H9JZ01)	K02355	J	1	3.59316
D8DUC7	0	0	0	0	0	0	0	0	0	0	0	0	0	0	0	0	26000000	29000000	26500000	0	32200000	0	0	0	20	12	8	0	0	0	0	0	27500000	29350000	0	6	0	0	0	0	0	1.30213e+07	1.403e+07	0	Protoporphyrinogen oxidase (D8DUC7)	K00231	H	-	-
A0A1H9KT98	0	0	0	0	78700000	50000000	0	61400000	100000000	115000000	77400000	94900000	71800000	107000000	118000000	167000000	130000000	118000000	143000000	115000000	116000000	201000000	195000000	0	6	5	1	0	64350000	80700000	9.57667e+07	9.89333e+07	1.38333e+08	1.24667e+08	198000000	1	0	3.2519e+07	19300000	1.53624e+07	1.97047e+07	2.0854e+07	1.29701e+07	3000000	Predicted ATP-binding protein involved in virulence (A0A1H9KT98)	0	S	-	1
D8DUD7	0	0	0	326000000	430000000	664000000	0	419000000	160000000	225000000	1050000000	347000000	202000000	419000000	356000000	542000000	735000000	646000000	541000000	595000000	592000000	292000000	332000000	0	5	4	1	0	4.73333e+08	289500000	5.40667e+08	3.25667e+08	641000000	576000000	312000000	1	0	1.41349e+08	129500000	3.63581e+08	9.11494e+07	7.88712e+07	2.4779e+07	20000000	DNA-binding transcriptional regulator, MarR family (D8DUD7)	0	K	-	1.635
D8DUD8	1240000000	861000000	744000000	852000000	518000000	560000000	0	1130000000	500000000	293000000	810000000	387000000	605000000	539000000	652000000	319000000	254000000	269000000	408000000	498000000	391000000	287000000	256000000	0	2	1	1	9.48333e+08	6.43333e+08	815000000	4.96667e+08	5.98667e+08	2.80667e+08	4.32333e+08	271500000	0	2.11698e+08	1.48543e+08	315000000	2.24859e+08	4.63489e+07	2.77889e+07	4.69491e+07	15500000	Outer membrane protein beta-barrel domain-containing protein (D8DUD8)	0	S!	1	0.678383
D8DUD9	0	0	0	0	0	0	0	0	0	0	0	0	0	0	39900000	40300000	0	61500000	54100000	0	0	0	0	0	20	12	8	0	0	0	0	0	50900000	0	0	7	0	0	0	0	0	2.55077e+07	0	0	Phosphomethylpyrimidine kinase (D8DUD9)	K00941	H	-	-
D8DUE0	0	43100000	41400000	0	0	0	0	0	0	0	50700000	0	61400000	49300000	0	0	0	0	0	0	0	0	0	0	19	9	10	42250000	0	0	0	55350000	0	0	0	6	1.99289e+07	0	0	0	2.65557e+07	0	0	0	Uncharacterized protein (D8DUE0)	0	S!	1	-
D8DZ03	57500000	0	0	41800000	49600000	0	0	59100000	128000000	125000000	95000000	0	175000000	270000000	233000000	260000000	252000000	243000000	315000000	251000000	302000000	324000000	410000000	140000000	5	5	0	0	45700000	93550000	110000000	226000000	2.51667e+08	2.89333e+08	367000000	1	0	2.17773e+07	34450000	5.32812e+07	3.90982e+07	6.94422e+06	2.76204e+07	43000000	3-isopropylmalate dehydrogenase (D8DZ03)	K00052	E	-	1
D8DUE7	0	53000000	0	0	0	0	0	0	0	0	0	0	45200000	43300000	43800000	0	0	11200000	0	0	14300000	0	0	0	18	11	7	0	0	0	0	44100000	0	0	0	7	0	0	0	0	804156	0	0	0	Uncharacterized protein (D8DUE7)	0	S!	-	-
D8DUF0	162000000	225000000	161000000	131000000	95900000	188000000	0	177000000	0	0	137000000	0	70800000	0	50100000	0	0	0	0	0	0	0	0	0	14	4	10	1.82667e+08	138300000	0	0	60450000	0	0	0	5	2.9937e+07	3.79523e+07	0	0	2.97231e+07	0	0	0	Rubrerythrin subfamily protein (D8DUF0)	0	C	1	0.757117
D8DUK2	147000000	148000000	191000000	305000000	429000000	532000000	0	259000000	224000000	254000000	325000000	234000000	399000000	343000000	382000000	173000000	189000000	201000000	145000000	154000000	185000000	114000000	141000000	0	2	1	1	162000000	422000000	241500000	271000000	3.74667e+08	1.87667e+08	1.61333e+08	127500000	0	2.05102e+07	9.28045e+07	17500000	3.9047e+07	2.34426e+07	1.14698e+07	1.71335e+07	13500000	Dinitrogenase iron-molybdenum cofactor biosynthesis (D8DUK2)	0	O	1	2.60494
D8DZT5	11100000000	9040000000	10200000000	1910000000	1940000000	2670000000	778000000	541000000	397000000	407000000	333000000	452000000	5550000000	3060000000	3390000000	1270000000	1080000000	1090000000	576000000	574000000	457000000	692000000	808000000	164000000	0	0	0	1.01133e+10	2.17333e+09	469000000	3.97333e+08	4000000000	1.14667e+09	5.35667e+08	750000000	0	8.43221e+08	3.5141e+08	72000000	4.90601e+07	1.10426e+09	8.73053e+07	5.56317e+07	58000000	Peptidyl-prolyl cis-trans isomerase (D8DZT5)	0	O	1	0.214898
D8DUF3	575000000	526000000	764000000	236000000	185000000	200000000	221000000	237000000	186000000	147000000	173000000	158000000	340000000	172000000	199000000	69300000	0	106000000	102000000	67700000	0	91100000	0	0	4	0	4	6.21667e+08	207000000	211500000	1.59333e+08	237000000	87650000	84850000	0	1	1.02614e+08	2.14009e+07	25500000	1.06562e+07	7.36614e+07	4.39512e+07	4.2379e+07	0	Uncharacterized protein (D8DUF3)	0	S!	1	0.332976
D8DUF4	12000000000	12200000000	14400000000	5450000000	3780000000	4410000000	3130000000	3390000000	4090000000	3260000000	2280000000	3660000000	3670000000	1690000000	1730000000	856000000	502000000	573000000	528000000	556000000	398000000	697000000	1010000000	124000000	0	0	0	1.28667e+10	4.54667e+09	3740000000	3.06667e+09	2.36333e+09	6.43667e+08	494000000	853500000	0	1.0873e+09	6.8859e+08	350000000	5.79732e+08	9.24097e+08	1.52915e+08	6.8838e+07	156500000	Uncharacterized protein (D8DUF4)	0	S!	1	0.353368
D8DUF5	0	32600000	33300000	0	0	0	0	0	0	0	0	0	0	0	0	0	0	0	0	0	0	0	0	0	22	10	12	32950000	0	0	0	0	0	0	0	7	1.55354e+07	0	0	0	0	0	0	0	Por secretion system C-terminal sorting domain-containing protein (D8DUF5)	0	S!	1	-
D8DUF6	107000000	88700000	0	0	0	0	0	0	0	0	0	0	69300000	0	0	0	0	0	0	0	0	0	0	0	21	10	11	97850000	0	0	0	0	0	0	0	7	4.6728e+07	0	0	0	0	0	0	0	Putative lipoprotein (D8DUF6)	0	S!	1	-
D8DUF7	4270000000	4470000000	5070000000	1680000000	978000000	1040000000	638000000	1050000000	941000000	882000000	708000000	783000000	1770000000	788000000	936000000	177000000	183000000	322000000	309000000	206000000	224000000	389000000	404000000	130000000	0	0	0	4.60333e+09	1.23267e+09	995500000	791000000	1.16467e+09	2.27333e+08	2.46333e+08	396500000	0	3.39935e+08	3.17324e+08	54500000	7.12601e+07	4.32279e+08	6.69842e+07	4.49172e+07	7500000	Putative membrane protein (D8DUF7)	0	P	1	0.267777
D8DUF8	6630000000	7910000000	7300000000	3720000000	3240000000	3400000000	1830000000	3710000000	3300000000	3190000000	2870000000	2710000000	2850000000	1540000000	1720000000	1020000000	853000000	869000000	985000000	882000000	744000000	1410000000	626000000	226000000	0	0	0	7280000000	3.45333e+09	3505000000	2.92333e+09	2.03667e+09	914000000	8.70333e+08	1018000000	0	5.22749e+08	1.99555e+08	205000000	1.99555e+08	5.79789e+08	7.52374e+07	9.87331e+07	392000000	Iron complex outermembrane recepter protein (D8DUF8)	K02014	P	1	0.474359
D8DUG0	1090000000	3770000000	2200000000	829000000	3430000000	1300000000	518000000	2090000000	1250000000	674000000	2810000000	979000000	1320000000	1160000000	869000000	820000000	960000000	615000000	648000000	944000000	561000000	643000000	541000000	0	1	0	1	2.35333e+09	1853000000	1670000000	1.48767e+09	1.11633e+09	7.98333e+08	7.17667e+08	592000000	0	1.09946e+09	1.13156e+09	420000000	9.43285e+08	1.86691e+08	1.41676e+08	1.63936e+08	51000000	Hydroxylamine reductase (D8DUG0)	K05601	C	1	0.787394
D8DUG1	135000000	97300000	131000000	0	0	0	0	0	0	0	0	0	53600000	0	0	0	0	0	0	0	0	0	0	0	20	9	11	121100000	0	0	0	0	0	0	0	7	1.69082e+07	0	0	0	0	0	0	0	Glycoside hydrolase, family 28 (D8DUG1)	0	M	1	-
D8DUG5	203000000	208000000	155000000	0	0	0	0	0	0	0	0	0	131000000	0	93200000	0	0	0	61400000	51300000	69700000	0	78400000	0	15	9	6	1.88667e+08	0	0	0	112100000	0	60800000	0	5	2.38933e+07	0	0	0	5.50516e+07	0	7.52374e+06	0	Glyoxalase family protein (D8DUG5)	K08234	E	1	-
D8DUG8	1040000000	1030000000	1080000000	523000000	311000000	503000000	415000000	506000000	447000000	425000000	338000000	600000000	162000000	46300000	52500000	10500000	0	9190000	14200000	9960000	33600000	55900000	84800000	0	2	0	2	1050000000	4.45667e+08	476500000	4.54333e+08	8.69333e+07	9845000	1.92533e+07	70350000	0	2.16025e+07	9.55731e+07	29500000	1.08954e+08	5.31405e+07	4.67169e+06	1.02912e+07	14450000	OMP (D8DUG8)	0	P	1	0.424444
D8DUH7	0	0	0	0	0	0	0	0	0	0	0	0	0	0	0	0	0	617000	0	0	0	0	0	0	23	12	11	0	0	0	0	0	0	0	0	8	0	0	0	0	0	0	0	0	Chondroitin sulfate/heparin utilization regulation protein (D8DUH7)	K06871	S	-	-
D8DUF1	1420000000	1520000000	1140000000	321000000	673000000	472000000	604000000	494000000	652000000	590000000	441000000	598000000	1060000000	698000000	889000000	414000000	397000000	368000000	454000000	477000000	467000000	602000000	750000000	0	1	0	1	1360000000	4.88667e+08	573000000	543000000	8.82333e+08	393000000	466000000	676000000	0	1.60831e+08	1.44186e+08	79000000	7.21988e+07	1.47861e+08	1.89912e+07	9.4163e+06	74000000	Glutathione peroxidase (D8DUF1)	K00432	O	1	0.359314
D8DUI1	0	0	0	97300000	220000000	220000000	786000000	290000000	148000000	247000000	466000000	331000000	92000000	118000000	148000000	175000000	166000000	178000000	208000000	230000000	215000000	200000000	180000000	0	4	3	1	0	179100000	219000000	348000000	1.19333e+08	173000000	2.17667e+08	190000000	1	0	5.78413e+07	71000000	9.02109e+07	2.28813e+07	5.09902e+06	9.17727e+06	10000000	Initiator RepB family protein (D8DUI1)	0	S	-	1
D8DUI2	0	0	0	0	0	0	0	0	0	0	0	0	0	0	0	0	24500000	0	34400000	0	0	33800000	0	0	21	12	9	0	0	0	0	0	0	0	0	8	0	0	0	0	0	0	0	0	HTH cro/C1-type domain-containing protein (D8DUI2)	0	S!	-	-
D8DUI3	40100000	32700000	29500000	26000000	128000000	91200000	0	34300000	0	0	78900000	0	272000000	331000000	299000000	135000000	205000000	380000000	320000000	370000000	369000000	290000000	432000000	203000000	4	4	0	34100000	8.17333e+07	0	0	3.00667e+08	240000000	353000000	361000000	2	4.43922e+06	4.21759e+07	0	0	2.41155e+07	1.03037e+08	2.33381e+07	71000000	Chromosome partitioning protein (D8DUI3)	K03496	D	1	2.39687
D8DUI4	265000000	212000000	215000000	703000000	742000000	764000000	346000000	725000000	602000000	567000000	709000000	376000000	479000000	482000000	543000000	238000000	211000000	234000000	238000000	234000000	212000000	191000000	76500000	0	1	0	1	2.30667e+08	7.36333e+08	663500000	5.50667e+08	5.01333e+08	2.27667e+08	228000000	133750000	0	2.43082e+07	2.52234e+07	61500000	1.36436e+08	2.94882e+07	1.18977e+07	1.1431e+07	57250000	Uncharacterized protein (D8DUI4)	0	S!	1	3.1922
D8DSY3	790000000	708000000	544000000	1610000000	1510000000	1540000000	3210000000	2080000000	2760000000	2780000000	2180000000	2230000000	1780000000	3330000000	3060000000	5220000000	5440000000	5460000000	5670000000	5810000000	4830000000	5980000000	3920000000	7080000000	0	0	0	6.80667e+08	1.55333e+09	2420000000	2.39667e+09	2.72333e+09	5.37333e+09	5.43667e+09	4950000000	0	1.02272e+08	4.18994e+07	340000000	2.71825e+08	6.76083e+08	1.0873e+08	4.32769e+08	1030000000	L-fucose isomerase-like protein (D8DSY3)	0	G	1	2.28208
D8DUI8	449000000	386000000	280000000	1620000000	1550000000	2400000000	2000000000	2430000000	1940000000	2460000000	2020000000	1610000000	352000000	574000000	516000000	941000000	877000000	911000000	1220000000	1030000000	1040000000	1600000000	1600000000	170000000	0	0	0	3.71667e+08	1.85667e+09	2185000000	2030000000	4.80667e+08	9.09667e+08	1.09667e+09	1600000000	0	6.97344e+07	3.85256e+08	245000000	3.47083e+08	9.40118e+07	2.61449e+07	8.73053e+07	0	Putative Myo-inositol-1-phosphate synthase (D8DUI8)	K01858	I	1	4.99552
D8DZT4	1470000000	1260000000	995000000	5600000000	5280000000	8700000000	6730000000	9770000000	12400000000	12000000000	8720000000	12400000000	3260000000	4120000000	3800000000	4560000000	4630000000	4960000000	5100000000	5550000000	5260000000	6410000000	5830000000	5730000000	0	0	0	1.24167e+09	6.52667e+09	11085000000	11040000000	3.72667e+09	4.71667e+09	5.30333e+09	6120000000	0	1.94351e+08	1.54232e+09	1.315e+09	1.6486e+09	3.54902e+08	1.7442e+08	1.8625e+08	290000000	Peptidyl-prolyl cis-trans isomerase (D8DZT4)	0	O	1	5.25638
D8DUK3	0	0	0	49600000	43600000	50400000	0	50400000	97200000	129000000	0	110000000	0	43000000	40600000	55500000	40300000	42200000	63300000	64800000	53900000	131000000	130000000	0	7	5	2	0	4.78667e+07	73800000	119500000	41800000	46000000	6.06667e+07	130500000	1	0	3.03462e+06	23400000	5.68644e+07	1.97291e+07	6.76215e+06	4.82378e+06	500000	C (D8DUK3)	0	S	-	1
D8DUK5	0	0	0	52700000	42900000	55500000	0	80300000	67100000	0	92300000	0	0	0	0	0	0	0	53100000	39900000	0	0	0	0	16	6	10	0	5.03667e+07	73700000	0	0	0	46500000	0	5	0	5.40206e+06	6600000	0	0	0	2.2573e+07	0	PepSY-associated TM helix domain protein (D8DUK5)	0	S	-	1
D8DUK6	0	0	0	0	0	0	0	36300000	0	0	38000000	0	16900000	24600000	0	31900000	28000000	32300000	40500000	44700000	32400000	28900000	0	0	13	10	3	0	0	0	0	20750000	3.07333e+07	39200000	0	5	0	0	0	0	1.02743e+07	1.93964e+06	5.1049e+06	0	ABC-type sugar transport system, substrate-binding protein, contains N-terminal xre family HTH domain (D8DUK6)	0	T	-	-
D8DUK7	11700000000	8860000000	10400000000	5670000000	3040000000	3670000000	3430000000	3870000000	2790000000	2860000000	3040000000	2280000000	4070000000	2880000000	3090000000	1320000000	1360000000	1540000000	1200000000	1340000000	1330000000	1560000000	1580000000	327000000	0	0	0	10320000000	4.12667e+09	3330000000	2.72667e+09	3.34667e+09	1.40667e+09	1290000000	1570000000	0	1.1608e+09	1.1212e+09	540000000	3.24277e+08	5.18609e+08	9.56847e+07	6.37704e+07	10000000	TonB-dependent outer membrane receptor (D8DUK7)	0	P	1	0.399871
D8DUK8	3230000000	4060000000	3560000000	1570000000	1280000000	1290000000	783000000	1050000000	1290000000	1330000000	1030000000	1150000000	1710000000	1260000000	1320000000	738000000	622000000	696000000	446000000	553000000	504000000	504000000	636000000	0	1	0	1	3.61667e+09	1380000000	1170000000	1170000000	1430000000	6.85333e+08	501000000	570000000	0	3.41207e+08	1.34412e+08	120000000	1.23288e+08	1.99499e+08	4.79537e+07	4.3734e+07	66000000	Starch-binding associating with outer membrane (D8DUK8)	K21572	S	1	0.381567
D8DUK9	1980000000	1950000000	2220000000	1170000000	1050000000	1000000000	212000000	1120000000	711000000	779000000	639000000	411000000	1120000000	717000000	772000000	318000000	323000000	291000000	278000000	342000000	336000000	435000000	191000000	0	1	0	1	2050000000	1.07333e+09	915500000	6.09667e+08	8.69667e+08	3.10667e+08	3.18667e+08	313000000	0	1.2083e+08	7.13364e+07	204500000	1.5166e+08	1.78431e+08	1.40554e+07	2.88598e+07	122000000	DUF4960 domain-containing protein (D8DUK9)	0	S!	1	0.523577
D8DWQ7	0	0	0	69900000	109000000	27900000	331000000	68700000	95000000	0	68600000	97100000	114000000	204000000	189000000	239000000	267000000	276000000	238000000	323000000	288000000	231000000	295000000	232000000	4	4	0	0	6.89333e+07	81850000	82850000	169000000	2.60667e+08	283000000	263000000	1	0	3.3116e+07	13150000	4.07521e+07	3.937e+07	1.57551e+07	3.48807e+07	32000000	DNA-binding response regulator, NarL/FixJ family, contains REC and HTH domains (D8DWQ7)	0	T	-	1
D8DUB1	1130000000	764000000	489000000	1870000000	2980000000	2470000000	987000000	2880000000	2910000000	3100000000	2970000000	2590000000	4410000000	5440000000	5560000000	5510000000	5750000000	5460000000	7230000000	6580000000	6210000000	6030000000	3800000000	7750000000	0	0	0	7.94333e+08	2440000000	2895000000	2.88667e+09	5.13667e+09	5.57333e+09	6.67333e+09	4915000000	0	2.62565e+08	4.53652e+08	15000000	2.16384e+08	5.16161e+08	1.26579e+08	4.21611e+08	1115000000	2,3-bisphosphoglycerate-independent phosphoglycerate mutase (D8DUB1)	K15633	G	1	3.07176
D8DW91	0	0	0	273000000	311000000	0	0	451000000	876000000	606000000	293000000	723000000	392000000	405000000	436000000	592000000	666000000	565000000	675000000	593000000	751000000	1030000000	1470000000	0	6	5	1	0	292000000	663500000	5.40667e+08	411000000	6.07667e+08	673000000	1250000000	1	0	1.38522e+08	212500000	1.81524e+08	1.84572e+07	4.26953e+07	6.45187e+07	220000000	3-dehydroquinate synthase (D8DW91)	K01735	E	-	1
D8DV86	347000000	515000000	251000000	125000000	357000000	182000000	815000000	149000000	352000000	317000000	159000000	318000000	1120000000	1350000000	1380000000	921000000	1130000000	1170000000	710000000	1080000000	979000000	967000000	2130000000	632000000	0	0	0	371000000	2.21333e+08	250500000	2.64667e+08	1.28333e+09	1.07367e+09	923000000	1548500000	0	1.09105e+08	9.87128e+07	101500000	7.47187e+07	1.16142e+08	1.0918e+08	1.56156e+08	581500000	DNA-binding transcriptional regulator, MerR family (D8DV86)	0	K	1	0.596586
D8DUL4	0	0	0	0	0	0	0	0	0	0	33800000	0	0	0	0	0	0	0	35200000	25100000	28100000	0	0	0	20	11	9	0	0	0	0	0	0	2.94667e+07	0	7	0	0	0	0	0	0	4.23504e+06	0	ABC-type sugar transport system, substrate-binding protein, contains N-terminal xre family HTH domain (D8DUL4)	0	T	-	-
D8DUL5	65800000	0	56300000	0	0	0	0	0	0	0	0	0	60000000	53900000	72200000	0	36300000	29700000	32100000	0	0	0	0	0	16	10	6	61050000	0	0	0	6.20333e+07	33000000	0	0	5	2.90394e+07	0	0	0	7.60804e+06	1.5788e+07	0	0	Proline iminopeptidase (D8DUL5)	K01259	E	1	-
D8DZS6	59800000	24400000	15900000	971000000	1010000000	1070000000	1800000000	1580000000	2170000000	2400000000	1460000000	1850000000	746000000	1310000000	1230000000	1940000000	1960000000	1950000000	2800000000	2650000000	2550000000	3610000000	2210000000	2270000000	0	0	0	3.33667e+07	1017000000	1875000000	1.90333e+09	1.09533e+09	1950000000	2.66667e+09	2910000000	0	1.90106e+07	4.07185e+07	295000000	3.85602e+08	2.49166e+08	8.16497e+06	1.0274e+08	700000000	Phosphoribulokinase family protein (D8DZS6)	K00876	F	1	30.4795
D8DUM0	25700000	0	0	305000000	486000000	517000000	0	70300000	26900000	58100000	50300000	59700000	494000000	508000000	433000000	529000000	463000000	362000000	182000000	219000000	234000000	88100000	75400000	0	4	3	1	0	436000000	48600000	5.60333e+07	4.78333e+08	4.51333e+08	2.11667e+08	81750000	1	0	9.34915e+07	21700000	4.10636e+06	3.25611e+07	6.86748e+07	2.1853e+07	6350000	Chain length determinant protein family (D8DUM0)	0	M	-	8.97119
D8DUM1	8510000000	7360000000	8700000000	4140000000	3390000000	3460000000	4170000000	2460000000	3120000000	3860000000	2090000000	3030000000	3800000000	2070000000	2560000000	1760000000	1570000000	1570000000	1430000000	1520000000	1460000000	2170000000	2460000000	1450000000	0	0	0	8190000000	3.66333e+09	2790000000	2.99333e+09	2810000000	1.63333e+09	1470000000	2315000000	0	5.92002e+08	3.38264e+08	330000000	7.23064e+08	7.28057e+08	8.95669e+07	3.74166e+07	145000000	Putative polysaccharide biosynthesis protein (D8DUM1)	K01991	M	1	0.447293
D8DUN1	0	0	0	0	0	0	0	0	0	0	36900000	0	0	0	0	0	0	0	0	0	0	0	0	0	23	11	12	0	0	0	0	0	0	0	0	8	0	0	0	0	0	0	0	0	Membrane protein involved in the export of O-antigen and teichoic acid (D8DUN1)	0	M	-	-
D8DUN6	519000000	418000000	557000000	2820000000	2250000000	2970000000	2970000000	4580000000	5140000000	5290000000	4440000000	4470000000	1620000000	2940000000	2410000000	2020000000	2160000000	2280000000	2160000000	2080000000	1900000000	2610000000	2310000000	2760000000	0	0	0	498000000	2680000000	4860000000	4.73333e+09	2.32333e+09	2.15333e+09	2.04667e+09	2460000000	0	5.86572e+07	3.10161e+08	280000000	3.93813e+08	5.42361e+08	1.06249e+08	1.0873e+08	150000000	50S ribosomal protein L20 (D8DUN6)	K02887	J	1	5.38153
D8DUN7	218000000	160000000	41700000	933000000	1000000000	1100000000	998000000	1700000000	1240000000	1210000000	1520000000	1580000000	751000000	960000000	1020000000	1030000000	1120000000	1080000000	1240000000	1250000000	1050000000	1340000000	1370000000	0	1	0	1	139900000	1011000000	1470000000	1.43667e+09	9.10333e+08	1.07667e+09	1180000000	1355000000	0	7.33641e+07	6.86197e+07	230000000	1.62138e+08	1.15298e+08	3.68179e+07	9.20145e+07	15000000	Translation initiation factor IF-3 (D8DUN7)	K02520	J	1	7.22659
D8DWE9	161000000	225000000	71200000	1930000000	1870000000	1730000000	2670000000	2810000000	2390000000	3140000000	2620000000	3020000000	2160000000	3180000000	3250000000	4520000000	5170000000	4920000000	5350000000	5820000000	5530000000	5370000000	4150000000	3170000000	0	0	0	152400000	1.84333e+09	2600000000	2.92667e+09	2.86333e+09	4870000000	5.56667e+09	4760000000	0	6.30824e+07	8.37987e+07	210000000	2.22311e+08	4.98152e+08	2.67706e+08	1.9362e+08	610000000	Valine-tRNA ligase (D8DWE9)	K01873	J	1	12.0954
D8DUN9	1010000000	1190000000	1250000000	333000000	442000000	373000000	0	0	0	0	0	0	861000000	549000000	652000000	299000000	277000000	318000000	167000000	221000000	153000000	89300000	191000000	0	7	6	1	1150000000	3.82667e+08	0	0	6.87333e+08	298000000	1.80333e+08	140150000	2	1.0198e+08	4.5021e+07	0	0	1.29801e+08	1.67531e+07	2.93182e+07	50850000	Tetratricopeptide repeat protein (D8DUN9)	0	S	1	0.332754
D8DUP0	640000000	917000000	971000000	659000000	832000000	737000000	0	592000000	137000000	295000000	1030000000	243000000	354000000	589000000	612000000	471000000	725000000	589000000	491000000	529000000	642000000	193000000	150000000	0	2	1	1	8.42667e+08	7.42667e+08	364500000	5.22667e+08	5.18333e+08	595000000	554000000	171500000	0	1.44993e+08	7.07405e+07	227500000	3.59366e+08	1.1658e+08	1.03782e+08	6.41301e+07	21500000	Peptide deformylase (D8DUP0)	K01462	J	1	0.881329
D8DUP1	0	0	0	0	0	0	0	53300000	0	0	0	0	59200000	64800000	64600000	51400000	74600000	47900000	62700000	83600000	60700000	86200000	0	0	13	11	2	0	0	0	0	6.28667e+07	5.79667e+07	69000000	0	5	0	0	0	0	2.59401e+06	1.1848e+07	1.0356e+07	0	Putative pre-16S rRNA nuclease (D8DUP1)	K07447	L	-	-
D8DUP2	27100000000	19100000000	26600000000	11400000000	7460000000	9040000000	8780000000	8050000000	10600000000	8030000000	4050000000	6770000000	10400000000	5740000000	5850000000	3660000000	2620000000	3270000000	2470000000	2430000000	2270000000	3940000000	4360000000	4580000000	0	0	0	2.42667e+10	9300000000	9325000000	6.28333e+09	7330000000	3.18333e+09	2390000000	4150000000	0	3.65908e+09	1.61897e+09	1.275e+09	1.66087e+09	2.17128e+09	4.28978e+08	8.64099e+07	210000000	Putative lipoprotein (D8DUP2)	0	S	1	0.383242
D8DUP3	1260000000	723000000	1210000000	6930000000	3190000000	6190000000	7530000000	11900000000	8640000000	9490000000	8130000000	9690000000	1690000000	2060000000	1990000000	1710000000	1850000000	2310000000	2960000000	2730000000	2640000000	5710000000	2250000000	3590000000	0	0	0	1.06433e+09	5.43667e+09	10270000000	9.10333e+09	1.91333e+09	1.95667e+09	2.77667e+09	3980000000	0	2.42221e+08	1.6171e+09	1630000000	6.93077e+08	1.60485e+08	2.56298e+08	1.34743e+08	1730000000	Conserved domain protein (D8DUP3)	0	S!	1	5.10805
D8DUP5	0	0	0	0	0	0	0	0	17200000	0	0	0	0	0	0	0	0	0	0	0	0	0	0	0	23	11	12	0	0	0	0	0	0	0	0	8	0	0	0	0	0	0	0	0	Uncharacterized protein (Fragment) (D8DUP5)	0	S!	-	-
D8DZT3	1040000000	1540000000	1870000000	3550000000	3940000000	4060000000	667000000	881000000	773000000	744000000	1460000000	472000000	3040000000	3110000000	2830000000	1770000000	1960000000	1740000000	1100000000	1090000000	1690000000	329000000	515000000	446000000	0	0	0	1.48333e+09	3850000000	827000000	892000000	2.99333e+09	1.82333e+09	1.29333e+09	422000000	0	3.41207e+08	2.17715e+08	54000000	4.16705e+08	1.18977e+08	9.74109e+07	2.80515e+08	93000000	Peptidyl-prolyl cis-trans isomerase (D8DZT3)	K03773	O	1	2.59551
D8DUP8	527000000	465000000	384000000	72400000	88800000	0	0	0	0	0	0	0	109000000	0	0	0	0	0	0	0	0	0	0	0	18	7	11	4.58667e+08	80600000	0	0	0	0	0	0	6	5.8551e+07	3.85806e+07	0	0	0	0	0	0	Uncharacterized protein (D8DUP8)	0	S!	1	0.175727
D8DUQ4	0	0	0	0	32800000	0	0	0	0	0	0	0	44300000	71100000	57500000	89800000	59400000	87100000	0	68300000	65600000	77500000	0	0	14	11	3	0	0	0	0	5.76333e+07	7.87667e+07	66950000	0	5	0	0	0	0	1.09415e+07	1.37386e+07	3.15798e+07	0	Peptidyl-tRNA hydrolase (D8DUQ4)	K01056	J	-	-
D8DYY0	0	34700000	0	202000000	173000000	188000000	538000000	291000000	260000000	237000000	236000000	194000000	149000000	242000000	246000000	386000000	338000000	393000000	404000000	454000000	434000000	341000000	271000000	0	3	2	1	0	1.87667e+08	275500000	2.22333e+08	2.12333e+08	3.72333e+08	4.30667e+08	306000000	1	0	1.18415e+07	15500000	2.00389e+07	4.48132e+07	2.44449e+07	2.0548e+07	35000000	1,4-alpha-glucan branching enzyme (D8DYY0)	K00700	G	-	1
D8DT34	115000000	102000000	28700000	591000000	759000000	621000000	1240000000	1220000000	1680000000	1550000000	767000000	1560000000	812000000	1370000000	1230000000	1670000000	1470000000	1490000000	2220000000	2120000000	2020000000	2410000000	2960000000	1070000000	0	0	0	81900000	657000000	1450000000	1.29233e+09	1.13733e+09	1.54333e+09	2120000000	2685000000	0	3.79906e+07	7.31574e+07	230000000	3.71489e+08	2.37039e+08	8.99383e+07	8.16497e+07	275000000	Uroporphyrinogen-III synthase (D8DT34)	K01719	H	1	8.02198
D8DUQ7	237000000	173000000	198000000	1590000000	950000000	1500000000	3240000000	2500000000	2730000000	2560000000	2760000000	3700000000	294000000	657000000	621000000	693000000	797000000	816000000	910000000	1110000000	1030000000	1410000000	1580000000	971000000	0	0	0	2.02667e+08	1.34667e+09	2615000000	3.00667e+09	524000000	7.68667e+08	1.01667e+09	1495000000	0	2.63354e+07	2.82882e+08	115000000	4.97013e+08	1.63297e+08	5.40637e+07	8.21922e+07	85000000	Preprotein translocase, YajC subunit (D8DUQ7)	K03210	U	1	6.64474
D8DUQ8	0	0	0	0	0	24000000	0	0	0	0	0	0	0	21800000	0	0	25700000	22000000	25300000	26600000	22900000	17400000	0	0	16	11	5	0	0	0	0	0	23850000	2.49333e+07	0	6	0	0	0	0	0	1.1344e+07	1.53261e+06	0	YbbR-like protein (D8DUQ8)	0	S	-	-
D8DUR0	945000000	840000000	670000000	708000000	1150000000	1260000000	2020000000	933000000	1170000000	1180000000	853000000	1020000000	1590000000	1450000000	1600000000	937000000	1070000000	903000000	935000000	1030000000	830000000	1230000000	1610000000	607000000	0	0	0	8.18333e+08	1.03933e+09	1051500000	1.01767e+09	1.54667e+09	970000000	9.31667e+08	1420000000	0	1.13309e+08	2.38553e+08	118500000	1.33507e+08	6.84755e+07	7.20602e+07	8.16837e+07	190000000	Dephospho-CoA kinase (D8DUR0)	0	S!	1	1.27006
D8DZW9	1500000000	1110000000	1070000000	10300000000	9850000000	14800000000	25000000000	20800000000	18300000000	32700000000	19100000000	33200000000	4920000000	6010000000	6000000000	7550000000	7870000000	7840000000	8730000000	9300000000	8520000000	15200000000	16500000000	11100000000	0	0	0	1.22667e+09	11650000000	19550000000	2.83333e+10	5.64333e+09	7.75333e+09	8850000000	15850000000	0	1.93964e+08	2.23495e+09	1250000000	6.53214e+09	5.1149e+08	1.44299e+08	3.29545e+08	650000000	Peptidyl-prolyl cis-trans isomerase D (D8DZW9)	K03770	O	1	9.49728
D8DYD3	0	32800000	0	174000000	238000000	128000000	0	118000000	169000000	0	203000000	64500000	610000000	928000000	876000000	1670000000	1710000000	1790000000	2490000000	2530000000	2190000000	2010000000	1860000000	1130000000	4	4	0	0	180000000	143500000	133750000	8.04667e+08	1.72333e+09	2.40333e+09	1935000000	1	0	4.51073e+07	25500000	8.469e+07	1.39278e+08	4.98888e+07	1.51731e+08	75000000	L-aspartate oxidase (D8DYD3)	K00278	H	-	1.34579
D8DUR6	0	58500000	0	367000000	335000000	441000000	1630000000	536000000	680000000	1030000000	551000000	1010000000	221000000	274000000	269000000	318000000	335000000	376000000	306000000	394000000	369000000	632000000	807000000	244000000	2	2	0	0	381000000	608000000	8.63667e+08	2.54667e+08	343000000	3.56333e+08	719500000	1	0	4.43922e+07	72000000	2.21239e+08	2.38933e+07	2.43447e+07	3.70255e+07	87500000	Uncharacterized protein (D8DUR6)	0	S!	-	1
D8DZE3	0	0	0	28400000	23100000	0	0	29500000	44500000	0	0	0	24000000	71800000	78000000	90900000	102000000	86200000	115000000	103000000	94500000	141000000	156000000	0	9	8	1	0	25750000	37000000	0	5.79333e+07	9.30333e+07	1.04167e+08	148500000	2	0	1.233e+07	7500000	0	2.41276e+07	6.62437e+06	8.40965e+06	7500000	Acetolactate synthase (D8DZE3)	K01652	E	-	1
D8DUR8	0	0	0	0	0	0	0	0	0	0	0	0	0	19900000	0	0	0	0	0	39700000	0	0	0	0	22	12	10	0	0	0	0	0	0	0	0	8	0	0	0	0	0	0	0	0	Hdig domain protein (D8DUR8)	0	S	-	-
D8DUR9	1430000000	969000000	1320000000	486000000	337000000	422000000	0	402000000	268000000	286000000	198000000	362000000	742000000	443000000	484000000	258000000	251000000	244000000	244000000	290000000	230000000	398000000	197000000	0	2	1	1	1.23967e+09	415000000	335000000	282000000	5.56333e+08	251000000	2.54667e+08	297500000	0	1.96588e+08	6.103e+07	67000000	6.70124e+07	1.32349e+08	5.71548e+06	2.56298e+07	100500000	Uncharacterized protein (D8DUR9)	K04744	S	1	0.334767
D8DUS1	2520000000	2860000000	3250000000	4260000000	3700000000	4880000000	8730000000	2410000000	3350000000	3870000000	1980000000	2390000000	2490000000	1570000000	1540000000	1330000000	1110000000	1030000000	1210000000	785000000	745000000	1550000000	1000000000	1070000000	0	0	0	2.87667e+09	4280000000	2880000000	2.74667e+09	1.86667e+09	1.15667e+09	9.13333e+08	1275000000	0	2.98254e+08	4.81941e+08	470000000	8.11761e+08	4.40933e+08	1.26842e+08	2.1041e+08	275000000	Peptidase T (D8DUS1)	K01258	E	1	1.48783
D8DUS6	0	0	0	0	0	0	0	0	0	0	0	0	0	0	942000	0	0	0	0	0	0	0	0	0	23	12	11	0	0	0	0	0	0	0	0	8	0	0	0	0	0	0	0	0	Outer membrane receptor proteins, mostly Fe transport (D8DUS6)	0	P	-	-
D8DUS7	735000000	1180000000	1250000000	763000000	500000000	792000000	0	372000000	0	0	343000000	0	499000000	407000000	483000000	384000000	298000000	331000000	361000000	353000000	374000000	190000000	0	363000000	5	4	1	1055000000	685000000	0	0	463000000	3.37667e+08	3.62667e+08	0	3	2.28072e+08	1.31349e+08	0	0	4.01331e+07	3.54244e+07	8.65384e+06	0	Uncharacterized protein (D8DUS7)	0	S!	1	0.649289
D8DUS8	85000000	0	163000000	98200000	154000000	85500000	0	120000000	185000000	56700000	124000000	30800000	506000000	617000000	650000000	557000000	754000000	686000000	650000000	635000000	716000000	573000000	357000000	0	3	2	1	124000000	1.12567e+08	152500000	70500000	591000000	6.65667e+08	667000000	465000000	0	6.65649e+07	2.9753e+07	32500000	3.92801e+07	6.15955e+07	8.17e+07	3.51852e+07	108000000	Aspartate-ammonia ligase (D8DUS8)	K01914	E	1	0.907796
D8DUS9	0	0	0	0	0	0	0	0	0	0	0	0	95400000	119000000	122000000	126000000	171000000	149000000	147000000	169000000	141000000	145000000	0	0	14	12	2	0	0	0	0	1.12133e+08	1.48667e+08	1.52333e+08	0	5	0	0	0	0	1.18955e+07	1.83727e+07	1.2037e+07	0	DNA polymerase III subunit gamma/tau (D8DUS9)	K02343	L	-	-
D8DUT2	227000000	147000000	168000000	350000000	308000000	357000000	0	52600000	128000000	0	0	0	554000000	405000000	401000000	138000000	145000000	148000000	92100000	145000000	90900000	159000000	203000000	0	5	4	1	1.80667e+08	3.38333e+08	90300000	0	4.53333e+08	1.43667e+08	1.09333e+08	181000000	1	3.38657e+07	2.16384e+07	37700000	0	7.12008e+07	4.18994e+06	2.52249e+07	22000000	Putative lipoprotein (D8DUT2)	0	S	1	1.87269
D8DUT3	741000000	915000000	984000000	48600000	79500000	86900000	0	43600000	0	0	0	0	193000000	292000000	183000000	85100000	139000000	144000000	80300000	147000000	78800000	149000000	116000000	34100000	5	5	0	880000000	7.16667e+07	0	0	2.22667e+08	122700000	1.02033e+08	132500000	2	1.02245e+08	1.6588e+07	0	0	4.91958e+07	2.66655e+07	3.18021e+07	16500000	Dihydroorotase (D8DUT3)	K01465	F	1	0.0814394
D8DUT4	0	0	0	0	0	0	0	0	0	0	0	0	0	0	0	0	0	0	0	0	0	10900000	0	0	23	12	11	0	0	0	0	0	0	0	0	8	0	0	0	0	0	0	0	0	Methionine synthase (D8DUT4)	0	E	-	-
D8DW67	0	0	0	0	0	0	0	0	0	0	0	0	175000000	216000000	183000000	189000000	207000000	176000000	112000000	190000000	158000000	167000000	192000000	0	13	12	1	0	0	0	0	1.91333e+08	1.90667e+08	1.53333e+08	179500000	4	0	0	0	0	1.77451e+07	1.27105e+07	3.20139e+07	12500000	tRNA (5-methylaminomethyl-2-thiouridylate)-methyltransferase (D8DW67)	K00566	J	-	-
D8DWH3	0	0	0	0	0	0	0	0	0	0	0	0	287000000	258000000	310000000	198000000	272000000	213000000	255000000	266000000	232000000	334000000	392000000	0	13	12	1	0	0	0	0	285000000	2.27667e+08	251000000	363000000	4	0	0	0	0	2.1276e+07	3.19409e+07	1.41657e+07	29000000	Threonylcarbamoyladenosine tRNA methylthiotransferase MtaB (D8DWH3)	K18707	J	-	-
D8DUT8	0	0	0	0	0	0	0	0	0	0	0	0	0	39900000	44800000	55200000	53300000	56900000	38000000	38600000	48200000	0	0	0	16	12	4	0	0	0	0	42350000	5.51333e+07	41600000	0	5	0	0	0	0	2.0064e+07	1.47045e+06	4.67333e+06	0	Transcription-repair-coupling factor (D8DUT8)	K03723	L	-	-
D8DZV8	211000000	390000000	284000000	2220000000	2390000000	2050000000	63700000	976000000	273000000	263000000	1720000000	0	765000000	1160000000	1170000000	1360000000	1310000000	1160000000	1550000000	1220000000	1310000000	300000000	98700000	0	2	1	1	295000000	2220000000	624500000	991500000	1.03167e+09	1.27667e+09	1360000000	199350000	0	7.34892e+07	1.38804e+08	351500000	7.56484e+08	1.88606e+08	8.49837e+07	1.39284e+08	100650000	ATP-dependent Clp protease proteolytic subunit (D8DZV8)	K01358	O	1	7.52542
D8DUU0	641000000	754000000	778000000	367000000	306000000	256000000	0	307000000	220000000	122000000	193000000	0	401000000	199000000	251000000	214000000	142000000	176000000	173000000	170000000	167000000	0	382000000	0	4	2	2	7.24333e+08	3.09667e+08	263500000	157500000	2.83667e+08	1.77333e+08	170000000	0	1	5.97346e+07	4.53897e+07	43500000	7.97036e+07	8.56401e+07	2.9409e+07	2.44949e+06	0	Putative lipoprotein (D8DUU0)	0	S!	1	0.42752
D8DUU1	94400000	0	0	48700000	0	44400000	0	0	0	0	0	0	0	0	0	0	0	0	0	0	44500000	0	0	0	20	9	11	0	46550000	0	0	0	0	0	0	7	0	2.2014e+07	0	0	0	0	0	0	Putative lipoprotein (D8DUU1)	0	S!	-	1
D8DUU2	0	72500000	0	0	0	0	0	0	0	0	0	0	0	64300000	0	0	0	0	0	0	0	0	0	0	22	11	11	0	0	0	0	0	0	0	0	8	0	0	0	0	0	0	0	0	DNA/RNA non-specific endonuclease (D8DUU2)	K01173	F	-	-
D8DUU3	3300000000	4050000000	5040000000	3780000000	2670000000	3310000000	2580000000	3380000000	3200000000	4290000000	3650000000	4400000000	2690000000	3310000000	2650000000	1340000000	1340000000	1770000000	1420000000	1460000000	1190000000	1980000000	1620000000	1720000000	0	0	0	4130000000	3.25333e+09	3290000000	4.11333e+09	2.88333e+09	1.48333e+09	1.35667e+09	1800000000	0	7.12601e+08	4.54924e+08	90000000	3.3069e+08	3.02141e+08	2.02704e+08	1.18977e+08	180000000	50S ribosomal protein L31 type B (D8DUU3)	K02909	J	1	0.787732
D8DUU4	9820000000	8000000000	7330000000	4640000000	3590000000	4320000000	8870000000	3920000000	4360000000	3680000000	3050000000	4010000000	4590000000	2440000000	2820000000	1740000000	1330000000	1640000000	1530000000	1500000000	1380000000	2270000000	2690000000	1520000000	0	0	0	8.38333e+09	4.18333e+09	4140000000	3580000000	3.28333e+09	1570000000	1470000000	2480000000	0	1.05206e+09	4.39419e+08	220000000	3.98246e+08	9.36886e+08	1.74547e+08	6.48074e+07	210000000	Putative lipoprotein (D8DUU4)	0	S!	1	0.499006
D8DUU5	6830000000	5540000000	6000000000	3250000000	2000000000	2740000000	834000000	2820000000	1550000000	1430000000	1670000000	978000000	2730000000	1500000000	1730000000	1070000000	704000000	964000000	946000000	884000000	774000000	957000000	565000000	1040000000	0	0	0	6.12333e+09	2.66333e+09	2185000000	1.35933e+09	1.98667e+09	9.12667e+08	868000000	761000000	0	5.33812e+08	5.13182e+08	635000000	2.86893e+08	5.33937e+08	1.53765e+08	7.11243e+07	196000000	Putative lipoprotein (D8DUU5)	0	S!	1	0.434948
D8DUU6	13300000000	11900000000	13400000000	7430000000	4930000000	5650000000	7520000000	5960000000	4860000000	4940000000	4620000000	4620000000	8260000000	4350000000	4950000000	2250000000	1870000000	2440000000	2240000000	2130000000	2110000000	2820000000	2900000000	1680000000	0	0	0	1.28667e+10	6.00333e+09	5410000000	4.72667e+09	5.85333e+09	2.18667e+09	2160000000	2860000000	0	6.84755e+08	1.05076e+09	550000000	1.50849e+08	1.71931e+09	2.36972e+08	5.71548e+07	40000000	Uncharacterized protein (D8DUU6)	0	P	1	0.46658
D8DUU7	1500000000	1600000000	1460000000	482000000	474000000	480000000	244000000	233000000	91600000	186000000	188000000	113000000	1130000000	644000000	682000000	286000000	150000000	200000000	203000000	133000000	180000000	100000000	0	0	2	0	2	1520000000	4.78667e+08	162300000	1.62333e+08	8.18667e+08	212000000	172000000	0	1	5.88784e+07	3.39935e+06	70700000	3.48935e+07	2.20692e+08	5.61664e+07	2.91319e+07	0	Endonuclease/exonuclease/phosphatase family protein (D8DUU7)	0	S	1	0.314912
D8DUU8	0	0	0	0	0	0	0	0	0	0	0	0	0	0	0	0	0	0	0	21000000	0	0	0	0	23	12	11	0	0	0	0	0	0	0	0	8	0	0	0	0	0	0	0	0	Uncharacterized protein (D8DUU8)	0	L	-	-
D8DUU9	0	0	0	0	0	0	0	0	0	0	0	0	227000000	366000000	366000000	339000000	431000000	366000000	348000000	466000000	355000000	446000000	561000000	0	13	12	1	0	0	0	0	3.19667e+08	3.78667e+08	3.89667e+08	503500000	4	0	0	0	0	6.55252e+07	3.8612e+07	5.40514e+07	57500000	Uridine kinase (D8DUU9)	K00876	F	-	-
D8DUV0	0	0	0	108000000	85000000	120000000	214000000	150000000	302000000	217000000	159000000	345000000	0	0	62600000	0	0	63800000	85600000	86600000	57900000	122000000	198000000	0	8	3	5	0	1.04333e+08	226000000	2.40333e+08	0	0	76700000	160000000	3	0	1.4522e+07	76000000	7.7706e+07	0	0	1.32999e+07	38000000	Putative membrane protein (D8DUV0)	0	S	-	1
D8DUX1	0	0	0	72900000	82200000	38200000	0	75300000	93900000	84400000	88400000	102000000	52500000	85000000	66300000	146000000	119000000	124000000	113000000	115000000	132000000	146000000	146000000	0	5	4	1	0	6.44333e+07	84600000	91600000	6.79333e+07	1.29667e+08	120000000	146000000	1	0	1.89343e+07	9300000	7.53304e+06	1.33182e+07	1.17284e+07	8.52447e+06	0	Tryptophan synthase (D8DUX1)	K06001	E	-	1
D8DY78	3960000000	3170000000	2050000000	8950000000	11900000000	9190000000	5810000000	14700000000	14300000000	15300000000	13800000000	10500000000	19300000000	21700000000	20300000000	21500000000	21500000000	22700000000	23000000000	23500000000	22600000000	22900000000	15600000000	46200000000	0	0	0	3060000000	1.00133e+10	14500000000	13200000000	2.04333e+10	21900000000	2.30333e+10	19250000000	0	7.83624e+08	1.33767e+09	200000000	2.00499e+09	9.84322e+08	5.65685e+08	3.68179e+08	3.65e+09	Phosphoglycerate kinase (D8DY78)	K00927	G	1	3.27233
D8DUV3	438000000	703000000	514000000	175000000	126000000	79400000	0	52700000	130000000	0	88800000	102000000	122000000	61800000	0	0	0	19700000	15500000	15700000	0	0	0	0	9	2	7	5.51667e+08	126800000	91350000	95400000	91900000	0	15600000	0	2	1.11416e+08	3.90326e+07	38650000	4.52937e+07	4.98077e+07	0	7.35436e+06	0	Capsule assembly protein Wzi (D8DUV3)	0	S!	1	0.229849
D8DUW0	0	0	0	0	0	0	0	0	0	0	0	0	0	27800000	0	0	0	0	0	0	0	0	0	0	23	12	11	0	0	0	0	0	0	0	0	8	0	0	0	0	0	0	0	0	Chain length determinant protein family (D8DUW0)	0	M	-	-
D8DUW5	5770000000	4350000000	5470000000	2490000000	1870000000	2330000000	1080000000	1630000000	1470000000	1550000000	1550000000	1410000000	1820000000	877000000	929000000	745000000	634000000	578000000	701000000	607000000	604000000	937000000	549000000	88100000	0	0	0	5.19667e+09	2230000000	1550000000	1.50333e+09	1.20867e+09	6.52333e+08	6.37333e+08	743000000	0	6.11083e+08	2.62805e+08	80000000	6.59966e+07	4.32799e+08	6.9399e+07	4.50358e+07	194000000	Protein involved in polysaccharide export, contains SLBB domain of the beta-grasp fold (D8DUW5)	K01991	M	1	0.429121
D8DUW6	9180000000	9770000000	9880000000	4230000000	4330000000	3660000000	2200000000	3380000000	1830000000	2060000000	2970000000	1390000000	5060000000	3080000000	3250000000	2400000000	1950000000	1920000000	1810000000	1780000000	1630000000	2170000000	1140000000	905000000	0	0	0	9610000000	4.07333e+09	2605000000	2140000000	3.79667e+09	2090000000	1740000000	1655000000	0	3.07354e+08	2.95108e+08	775000000	6.47508e+08	8.96003e+08	2.19545e+08	7.87401e+07	515000000	Aminopeptidase C (D8DUW6)	K01372	E	1	0.423864
D8DUW7	0	0	0	0	172000000	0	0	0	0	0	17700000	0	251000000	338000000	351000000	403000000	379000000	388000000	313000000	414000000	497000000	133000000	282000000	0	11	10	1	0	0	0	0	3.13333e+08	390000000	408000000	207500000	4	0	0	0	0	4.43947e+07	9.89949e+06	7.52374e+07	74500000	Chromosome partitioning protein (D8DUW7)	K03496	D	-	-
D8DUW8	185000000	148000000	101000000	378000000	304000000	290000000	599000000	343000000	523000000	417000000	254000000	551000000	259000000	345000000	371000000	222000000	199000000	285000000	221000000	231000000	228000000	210000000	318000000	0	1	0	1	1.44667e+08	324000000	433000000	4.07333e+08	325000000	2.35333e+08	2.26667e+08	264000000	0	3.43738e+07	3.86092e+07	90000000	1.21442e+08	4.78609e+07	3.63532e+07	4.18994e+06	54000000	Uncharacterized protein (D8DUW8)	0	S!	1	2.23963
D8DUW9	151000000	99300000	148000000	641000000	748000000	934000000	2240000000	882000000	1000000000	1550000000	901000000	1010000000	175000000	305000000	207000000	326000000	322000000	340000000	364000000	270000000	285000000	592000000	505000000	0	1	0	1	1.32767e+08	7.74333e+08	941000000	1.15367e+09	229000000	3.29333e+08	3.06333e+08	548500000	0	2.36962e+07	1.21057e+08	59000000	2.83761e+08	5.53052e+07	7.71722e+06	4.12338e+07	43500000	UDP-galactopyranose mutase (D8DUW9)	K01854	M	1	5.83229
D8DYS9	10100000	12800000	0	217000000	279000000	240000000	0	372000000	269000000	320000000	327000000	321000000	194000000	327000000	330000000	442000000	498000000	459000000	523000000	529000000	538000000	609000000	477000000	148000000	2	2	0	11450000	2.45333e+08	320500000	3.22667e+08	2.83667e+08	4.66333e+08	530000000	543000000	0	5.50898e+06	2.55908e+07	51500000	3.09121e+06	6.34157e+07	2.34426e+07	6.16441e+06	66000000	Elongation factor 4 (D8DYS9)	K03596	M	1	21.4265
D8DUX2	25400000	0	0	0	0	0	0	0	0	0	0	0	0	0	0	0	0	0	0	0	0	0	0	0	23	11	12	0	0	0	0	0	0	0	0	8	0	0	0	0	0	0	0	0	Pectate lyase (D8DUX2)	0	S	-	-
D8DUX3	534000000	210000000	383000000	5980000	6740000	0	0	13000000	0	12500000	0	0	0	0	0	0	0	0	5840000	0	0	11100000	0	0	15	5	10	3.75667e+08	6360000	0	0	0	0	0	0	6	1.32374e+08	3.01414e+06	0	0	0	0	0	0	Ig-like domain-containing protein (D8DUX3)	K01051	S	1	0.0169299
D8DUX5	65100000	136000000	67800000	0	0	0	0	0	0	0	0	0	37700000	0	0	0	0	0	0	0	0	0	0	0	20	9	11	8.96333e+07	0	0	0	0	0	0	0	7	3.28047e+07	0	0	0	0	0	0	0	Uncharacterized protein (D8DUX5)	0	S!	1	-
D8DUY0	0	0	0	0	0	0	0	0	0	0	0	0	26400000	37700000	47200000	21400000	49600000	27500000	37000000	30300000	36200000	0	0	0	15	12	3	0	0	0	0	37100000	3.28333e+07	34500000	0	5	0	0	0	0	8.50216e+06	1.21145e+07	2.98775e+06	0	Uncharacterized protein (D8DUY0)	0	S!	-	-
D8DUY1	320000000	609000000	591000000	212000000	194000000	133000000	0	52100000	182000000	0	65400000	0	251000000	156000000	205000000	100000000	93400000	86400000	65800000	65700000	72100000	0	96800000	0	5	3	2	5.06667e+08	1.79667e+08	117050000	0	204000000	9.32667e+07	6.78667e+07	0	2	1.32198e+08	3.38066e+07	64950000	0	3.879e+07	5.55298e+06	2.9937e+06	0	Uncharacterized protein (D8DUY1)	0	S!	1	0.354605
D8DYE3	0	0	0	58800000	89800000	88400000	0	86700000	0	131000000	84900000	119000000	77800000	96700000	70300000	112000000	127000000	127000000	143000000	150000000	156000000	159000000	187000000	0	6	5	1	0	79000000	0	1.11633e+08	81600000	122000000	1.49667e+08	173000000	2	0	1.4295e+07	0	1.95278e+07	1.11077e+07	7.07107e+06	5.31246e+06	14000000	Potassium uptake protein TrkA (D8DYE3)	K03499	P	-	1
D8DXH9	216000000	201000000	76800000	1100000000	753000000	949000000	4490000000	2100000000	2500000000	3230000000	1570000000	3400000000	1220000000	1750000000	1630000000	2240000000	2470000000	2590000000	3140000000	3140000000	2910000000	3700000000	5850000000	1650000000	0	0	0	164600000	934000000	2300000000	2.73333e+09	1.53333e+09	2.43333e+09	3.06333e+09	4775000000	0	6.23853e+07	1.42059e+08	200000000	8.25523e+08	2.26912e+08	1.4522e+08	1.08423e+08	1075000000	Translation initiation factor IF-2 (D8DXH9)	K02519	J	1	5.67436
D8DU95	85100000	136000000	78600000	396000000	382000000	298000000	385000000	311000000	421000000	318000000	365000000	428000000	836000000	1330000000	1200000000	2050000000	2330000000	2050000000	2220000000	2360000000	2480000000	1770000000	2500000000	392000000	0	0	0	99900000	3.58667e+08	366000000	3.70333e+08	1122000000	2.14333e+09	2.35333e+09	2135000000	0	2.56641e+07	4.32769e+07	55000000	4.50654e+07	2.09081e+08	1.31993e+08	1.06249e+08	365000000	UDP-N-acetylmuramoyl-L-alanyl-D-glutamate-2,6-diaminopimelate ligase (D8DU95)	K01928	M	1	3.59026
D8DUY9	1770000000	1330000000	1430000000	110000000	208000000	152000000	0	40000000	38900000	0	0	0	1330000000	724000000	645000000	430000000	334000000	334000000	363000000	353000000	322000000	369000000	234000000	122000000	4	4	0	1510000000	1.56667e+08	39450000	0	8.99667e+08	366000000	346000000	301500000	1	1.88326e+08	4.01442e+07	550000	0	3.05996e+08	4.52548e+07	1.74547e+07	67500000	Agmatine deiminase (D8DUY9)	K10536	E	1	0.103753
D8DUZ0	1370000000	1490000000	1400000000	318000000	418000000	395000000	0	0	0	0	0	0	963000000	718000000	777000000	260000000	240000000	309000000	173000000	275000000	231000000	232000000	233000000	0	7	6	1	1420000000	377000000	0	0	8.19333e+08	2.69667e+08	2.26333e+08	232500000	2	5.09902e+07	4.27629e+07	0	0	1.04404e+08	2.89866e+07	4.17719e+07	500000	Uncharacterized protein (D8DUZ0)	0	S!	1	0.265493
D8DUZ2	0	77200000	64500000	315000000	224000000	295000000	283000000	267000000	120000000	112000000	262000000	170000000	47000000	78800000	86100000	122000000	124000000	86300000	110000000	116000000	91800000	0	0	0	4	1	3	70850000	278000000	193500000	1.81333e+08	7.06333e+07	1.10767e+08	1.05933e+08	0	1	3.3799e+07	3.9047e+07	73500000	6.17594e+07	1.69749e+07	1.73198e+07	1.02896e+07	0	Dinuclear metal center protein, YbgI/SA1388 family (D8DUZ2)	K22391	S	1	3.92378
D8E032	6120000000	4640000000	3040000000	8600000000	11800000000	9380000000	7640000000	13500000000	15700000000	14900000000	10800000000	12800000000	24400000000	22000000000	21000000000	20700000000	20700000000	21500000000	22600000000	23200000000	21700000000	26200000000	25000000000	29300000000	0	0	0	4600000000	9.92667e+09	14600000000	1.28333e+10	2.24667e+10	2.09667e+10	22500000000	25600000000	0	1.25772e+09	1.36238e+09	1100000000	1.67398e+09	1.42673e+09	3.77124e+08	6.16441e+08	600000000	Fructose-1,6-bisphosphate aldolase, class II (D8E032)	K01624	G	1	2.15797
D8DUZ6	0	0	0	0	0	0	0	0	0	0	0	0	0	0	3730000	0	0	0	0	0	0	0	0	0	23	12	11	0	0	0	0	0	0	0	0	8	0	0	0	0	0	0	0	0	WYL domain-containing protein (D8DUZ6)	0	K	-	-
D8DV01	0	0	0	0	0	0	0	0	0	0	0	0	34700000	0	0	0	0	0	0	0	0	0	0	0	23	12	11	0	0	0	0	0	0	0	0	8	0	0	0	0	0	0	0	0	Abhydrolase family protein (D8DV01)	0	S	-	-
D8DV03	3470000000	2310000000	3250000000	903000000	679000000	1110000000	742000000	588000000	917000000	808000000	531000000	727000000	1270000000	469000000	507000000	315000000	207000000	198000000	278000000	161000000	145000000	460000000	264000000	0	1	0	1	3010000000	8.97333e+08	752500000	6.88667e+08	7.48667e+08	240000000	1.94667e+08	362000000	0	5.03057e+08	1.76001e+08	164500000	1.16288e+08	3.68965e+08	5.31601e+07	5.92865e+07	98000000	Uncharacterized protein (D8DV03)	0	S!	1	0.298117
D8DV04	12500000000	10300000000	14500000000	5810000000	3770000000	5320000000	2440000000	4730000000	5060000000	5310000000	4080000000	5070000000	3740000000	1500000000	1560000000	936000000	709000000	659000000	1090000000	762000000	798000000	1660000000	778000000	180000000	0	0	0	1.24333e+10	4.96667e+09	4895000000	4820000000	2.26667e+09	768000000	8.83333e+08	1219000000	0	1.71529e+09	8.69495e+08	165000000	5.32353e+08	1.04209e+09	1.20535e+08	1.46873e+08	441000000	TonB-dependent receptor (D8DV04)	K21573	P	1	0.399464
D8DV05	5850000000	5220000000	7070000000	2000000000	1850000000	2430000000	1050000000	1150000000	1840000000	1340000000	972000000	1680000000	3470000000	1360000000	1600000000	1110000000	684000000	753000000	859000000	764000000	610000000	1030000000	648000000	347000000	0	0	0	6.04667e+09	2.09333e+09	1495000000	1.33067e+09	2.14333e+09	849000000	7.44333e+08	839000000	0	7.67955e+08	2.45809e+08	345000000	2.89115e+08	9.43198e+08	1.86692e+08	1.02601e+08	191000000	Starch-binding associating with outer membrane (D8DV05)	K21572	S	1	0.346196
D8DV06	270000000	142000000	151000000	72900000	75500000	109000000	0	0	86900000	0	0	0	105000000	37700000	0	0	0	0	0	0	0	62400000	0	0	14	5	9	1.87667e+08	85800000	0	0	71350000	0	0	0	5	5.83343e+07	1.64392e+07	0	0	4.34301e+07	0	0	0	O-Glycosyl hydrolase (D8DV06)	0	S	1	0.457194
D8DV07	373000000	178000000	203000000	0	0	0	0	0	0	0	0	0	264000000	63100000	109000000	0	0	0	0	0	0	0	0	0	18	9	9	2.51333e+08	0	0	0	1.45367e+08	0	0	0	6	8.66346e+07	0	0	0	8.59539e+07	0	0	0	O-Glycosyl hydrolase (D8DV07)	0	S	1	-
A0A1H8YRG4	72000000	344000000	0	1420000000	1410000000	1450000000	314000000	2180000000	1410000000	1050000000	2030000000	1430000000	1510000000	2150000000	1650000000	3410000000	3560000000	3460000000	4080000000	4010000000	3790000000	2580000000	1600000000	3490000000	1	1	0	208000000	1.42667e+09	1795000000	1.50333e+09	1770000000	3.47667e+09	3960000000	2090000000	0	1.48138e+08	1.69967e+07	385000000	4.0343e+08	2.74712e+08	6.2361e+07	1.23558e+08	490000000	Asparagine-tRNA ligase (A0A1H8YRG4)	K01893	J	1	6.85897
D8DV09	0	0	0	0	0	0	0	0	0	0	0	0	0	0	0	0	0	0	0	15900000	0	0	0	0	23	12	11	0	0	0	0	0	0	0	0	8	0	0	0	0	0	0	0	0	Type I restriction enzyme R Protein (Fragment) (D8DV09)	K01153	V	-	-
D8DV11	34200000	0	0	0	0	0	0	0	0	0	0	0	0	0	0	0	0	0	0	0	0	0	0	0	23	11	12	0	0	0	0	0	0	0	0	8	0	0	0	0	0	0	0	0	Licheninase (D8DV11)	K15532	E	-	-
D8DV15	744000000	806000000	1070000000	221000000	137000000	337000000	151000000	226000000	277000000	136000000	37200000	194000000	393000000	95600000	97900000	111000000	62200000	67400000	118000000	49400000	35300000	203000000	193000000	0	1	0	1	8.73333e+08	2.31667e+08	251500000	122400000	195500000	80200000	6.75667e+07	198000000	0	1.41349e+08	8.19973e+07	25500000	6.47317e+07	1.39657e+08	2.18821e+07	3.61233e+07	5000000	Fimbrillin-like (D8DV15)	0	S!	1	0.265267
D8DV16	0	0	0	0	0	0	0	0	0	0	0	0	16300000	0	0	0	0	0	0	0	0	0	0	0	23	12	11	0	0	0	0	0	0	0	0	8	0	0	0	0	0	0	0	0	Putative lipoprotein (D8DV16)	0	S!	-	-
D8DZW0	0	0	0	121000000	191000000	142000000	0	118000000	84800000	0	146000000	0	169000000	238000000	218000000	258000000	321000000	246000000	282000000	251000000	261000000	238000000	222000000	110000000	6	6	0	0	1.51333e+08	101400000	0	2.08333e+08	275000000	2.64667e+08	230000000	2	0	2.93295e+07	16600000	0	2.89866e+07	3.28938e+07	1.29185e+07	8000000	ABC transporter, ATP-binding protein (D8DZW0)	K06861	S	-	1.49244
D8DV19	173000000	241000000	179000000	0	0	0	0	0	0	0	0	0	104000000	50400000	68500000	52200000	0	0	0	0	0	0	0	0	17	9	8	1.97667e+08	0	0	0	74300000	0	0	0	6	3.0739e+07	0	0	0	2.22631e+07	0	0	0	Sialate O-acetylesterase (D8DV19)	K05970	S	1	-
D8DTD6	0	0	0	115000000	101000000	117000000	0	130000000	115000000	125000000	99800000	185000000	63100000	93500000	99400000	144000000	127000000	126000000	213000000	197000000	171000000	193000000	262000000	0	5	4	1	0	111000000	122500000	136600000	8.53333e+07	1.32333e+08	1.93667e+08	227500000	1	0	7.11805e+06	7500000	3.57368e+07	1.59048e+07	8.25967e+06	1.73077e+07	34500000	NAD kinase (D8DTD6)	K00858	G	-	1
D8DU90	0	0	0	20300000	29000000	24800000	0	36000000	52300000	46100000	29800000	51400000	38200000	62300000	79600000	98200000	103000000	93800000	101000000	107000000	83800000	93900000	125000000	0	5	4	1	0	24700000	44150000	4.24333e+07	6.00333e+07	9.83333e+07	9.72667e+07	109450000	1	0	3.55246e+06	8150000	9.19142e+06	1.69773e+07	3.75707e+06	9.83237e+06	15550000	Acyltransferase domain protein (D8DU90)	0	S	-	1
D8DYR1	1020000000	864000000	469000000	2850000000	3490000000	2770000000	957000000	4580000000	4120000000	3290000000	4930000000	3760000000	2590000000	4160000000	3820000000	7360000000	7040000000	6800000000	9260000000	8230000000	8440000000	8060000000	3860000000	7380000000	0	0	0	7.84333e+08	3.03667e+09	4350000000	3.99333e+09	3.52333e+09	7.06667e+09	8.64333e+09	5960000000	0	2.31891e+08	3.22215e+08	230000000	6.89557e+08	6.74405e+08	2.29395e+08	4.44397e+08	2100000000	Aldose 1-epimerase (D8DYR1)	K01785	G	1	3.87165
D8DV23	288000000	329000000	413000000	0	0	0	0	0	0	0	0	0	205000000	98900000	203000000	0	0	152000000	0	0	0	0	0	0	17	9	8	3.43333e+08	0	0	0	1.68967e+08	0	0	0	6	5.20278e+07	0	0	0	4.95513e+07	0	0	0	Beta-galactosidase (D8DV23)	0	S!	1	-
D8DV24	109000000	0	51000000	0	0	0	0	0	0	0	0	0	146000000	75800000	114000000	0	0	0	0	0	0	0	0	0	19	10	9	80000000	0	0	0	1.11933e+08	0	0	0	6	4.45296e+07	0	0	0	2.86963e+07	0	0	0	Glycosyl hydrolase family 20, domain 2 (D8DV24)	0	S!	1	-
D8DV25	1260000000	1030000000	784000000	114000000	75200000	41900000	0	13500000	0	12300000	23700000	0	792000000	134000000	292000000	80100000	12900000	15400000	45000000	21300000	24400000	22300000	0	0	5	3	2	1.02467e+09	7.70333e+07	0	18000000	406000000	3.61333e+07	3.02333e+07	0	2	1.94363e+08	2.94632e+07	0	9.67781e+06	2.80462e+08	3.11059e+07	1.0518e+07	0	Alpha-L-rhamnosidase (D8DV25)	K05989	S	1	0.0751789
D8DV26	105000000	120000000	115000000	0	0	0	0	0	0	0	0	0	111000000	0	77200000	43400000	0	53000000	0	0	0	0	0	0	17	9	8	1.13333e+08	0	0	0	94100000	48200000	0	0	5	6.2361e+06	0	0	0	4.64558e+07	2.30572e+07	0	0	Putative collagen-binding domain of a collagenase (D8DV26)	0	S!	1	-
D8DV27	0	0	0	0	0	0	0	0	0	0	0	0	193000000	88300000	108000000	0	0	0	0	0	0	0	0	0	21	12	9	0	0	0	0	1.29767e+08	0	0	0	7	0	0	0	0	4.54303e+07	0	0	0	Alpha-L-fucosidase 2 (D8DV27)	K15923	S	-	-
D8DV29	0	28000000	0	0	0	0	0	0	0	0	0	0	0	0	0	0	0	0	0	0	0	0	0	0	23	11	12	0	0	0	0	0	0	0	0	8	0	0	0	0	0	0	0	0	Alpha-L-rhamnosidase (D8DV29)	K05989	S	-	-
D8DWJ0	5060000000	3860000000	3380000000	19500000000	17600000000	25900000000	18600000000	24100000000	18800000000	26300000000	21600000000	18100000000	10900000000	17100000000	16200000000	26400000000	25900000000	25800000000	33400000000	32300000000	30400000000	35200000000	16300000000	32200000000	0	0	0	4100000000	21000000000	21450000000	22000000000	1.47333e+10	2.60333e+10	3.20333e+10	25750000000	0	7.06541e+08	3.55059e+09	2.65e+09	3.35956e+09	2.73537e+09	2.62467e+08	1.23918e+09	9450000000	Pyruvate-ferredoxin/flavodoxin oxidoreductase (D8DWJ0)	K03737	C	1	5.12195
D8DV41	0	0	0	0	60000000	0	0	0	0	0	0	0	0	56600000	63600000	72100000	55100000	54600000	56100000	68400000	70300000	0	0	0	15	11	4	0	0	0	0	60100000	60600000	6.49333e+07	0	5	0	0	0	0	2.84752e+07	8.13429e+06	6.29409e+06	0	2-oxoglutarate ferredoxin oxidoreductase subunit gamma (D8DV41)	K00177	C	-	-
D8DV43	43200000	36600000	0	0	0	0	0	0	0	0	0	0	89700000	61500000	70400000	0	40500000	0	37500000	0	45000000	64800000	145000000	0	14	10	4	39900000	0	0	0	7.38667e+07	0	41250000	104900000	4	1.90011e+07	0	0	0	1.17707e+07	0	1.9685e+07	40100000	Putative chorismate binding enzyme (D8DV43)	0	E, H	1	-
D8DT41	0	0	0	86400000	108000000	87700000	0	113000000	201000000	244000000	106000000	177000000	72900000	125000000	150000000	144000000	148000000	158000000	134000000	144000000	178000000	139000000	381000000	0	5	4	1	0	9.40333e+07	157000000	1.75667e+08	1.15967e+08	150000000	152000000	260000000	1	0	9.89017e+06	44000000	5.63462e+07	3.21175e+07	5.88784e+06	1.88326e+07	121000000	Ribosome-binding factor A (D8DT41)	K02834	J	-	1
D8DV45	0	0	0	0	0	0	0	0	0	0	0	0	92000000	87200000	84600000	0	0	0	0	0	0	0	205000000	0	20	12	8	0	0	0	0	8.79333e+07	0	0	0	7	0	0	0	0	3.06522e+06	0	0	0	Uncharacterized protein (D8DV45)	0	S!	-	-
D8DV47	0	63600000	72700000	0	0	0	0	0	0	0	0	0	0	0	0	0	0	0	0	0	0	0	0	0	22	10	12	68150000	0	0	0	0	0	0	0	7	3.23403e+07	0	0	0	0	0	0	0	Putative lipoprotein (D8DV47)	0	P	1	-
D8DTJ9	0	0	0	0	0	0	0	0	0	0	0	0	0	8070000	0	0	0	0	0	0	0	0	0	0	23	12	11	0	0	0	0	0	0	0	0	8	0	0	0	0	0	0	0	0	Thioredoxin-like (D8DTJ9)	0	C, O	-	-
D8DV50	36900000	98800000	0	0	0	0	0	0	0	0	0	0	422000000	69500000	122000000	0	17100000	34900000	0	12400000	10600000	0	0	0	15	10	5	67850000	0	0	0	204500000	26000000	11500000	0	4	4.07631e+07	0	0	0	1.55282e+08	1.42488e+07	5.47073e+06	0	Acetyl-CoA carboxylase, biotin carboxylase subunit (D8DV50)	K09955	S	1	-
D8DWS3	0	0	0	0	0	0	0	0	0	0	0	0	0	84800000	59200000	121000000	123000000	109000000	146000000	157000000	128000000	174000000	150000000	0	14	12	2	0	0	0	0	72000000	1.17667e+08	1.43667e+08	162000000	4	0	0	0	0	3.55138e+07	6.18241e+06	1.19536e+07	12000000	RNA methyltransferase, TrmH family (D8DWS3)	K03437	J	-	-
D8DV55	70400000	60600000	60700000	0	0	0	0	0	0	0	0	0	0	0	0	0	0	0	0	0	0	0	0	0	21	9	12	63900000	0	0	0	0	0	0	0	7	4.59638e+06	0	0	0	0	0	0	0	Putative membrane protein (D8DV55)	0	P	1	-
D8DV56	0	0	37400000	0	0	0	0	0	0	0	0	0	0	0	0	0	0	0	0	0	0	0	0	0	23	11	12	0	0	0	0	0	0	0	0	8	0	0	0	0	0	0	0	0	Putative membrane protein (D8DV56)	K21572	S	-	-
D8DV57	0	0	0	0	0	0	0	0	54700000	78800000	0	95300000	0	66400000	66000000	79500000	84400000	85700000	105000000	136000000	126000000	160000000	259000000	0	11	9	2	0	0	0	87050000	66200000	83200000	1.22333e+08	209500000	3	0	0	0	4.1585e+07	3.12074e+07	2.66958e+06	1.29185e+07	49500000	ATP-dependent DNA helicase (D8DV57)	0	K	-	-
D8DV60	84800000	149000000	185000000	0	0	0	0	0	0	0	0	0	107000000	81600000	117000000	0	0	52500000	0	0	0	0	0	0	17	9	8	139600000	0	0	0	1.01867e+08	0	0	0	6	4.1443e+07	0	0	0	1.49009e+07	0	0	0	DNA polymerase V (D8DV60)	K03503	K, T	1	-
D8DV67	0	0	0	0	0	0	0	0	0	0	0	0	0	9170000	0	0	0	0	0	0	0	0	0	0	23	12	11	0	0	0	0	0	0	0	0	8	0	0	0	0	0	0	0	0	Serine/threonine-protein kinase HipA (D8DV67)	K07154	S	-	-
D8DV69	0	0	17800000	0	0	0	0	0	0	0	0	0	0	0	0	0	0	0	0	0	0	0	0	0	23	11	12	0	0	0	0	0	0	0	0	8	0	0	0	0	0	0	0	0	Conserved domain protein (D8DV69)	0	K	-	-
D8DV71	953000000	1150000000	916000000	882000000	1130000000	1310000000	388000000	1530000000	814000000	864000000	1320000000	553000000	677000000	1000000000	895000000	877000000	761000000	779000000	1030000000	864000000	858000000	910000000	336000000	431000000	0	0	0	1.00633e+09	1.10733e+09	1172000000	9.12333e+08	8.57333e+08	8.05667e+08	9.17333e+08	623000000	0	1.02705e+08	1.75464e+08	358000000	3.14986e+08	1.34527e+08	5.09728e+07	7.9705e+07	287000000	O-acetylhomoserine (Thiol)-lyase (D8DV71)	K01740	E	1	1.10036
D8DV72	2420000000	2300000000	2150000000	863000000	923000000	884000000	1250000000	725000000	1280000000	1330000000	817000000	1160000000	2680000000	1770000000	1840000000	1260000000	1010000000	966000000	1040000000	899000000	852000000	1040000000	656000000	959000000	0	0	0	2290000000	890000000	1002500000	1.10233e+09	2.09667e+09	1.07867e+09	9.30333e+08	848000000	0	1.10454e+08	2.48596e+07	277500000	2.13364e+08	4.13468e+08	1.29474e+08	7.98846e+07	192000000	Cysteine synthase (D8DV72)	K01738	E	1	0.388646
D8DV73	0	0	0	0	0	0	0	0	0	0	0	0	0	0	0	0	0	0	39400000	0	28300000	0	0	0	22	12	10	0	0	0	0	0	0	33850000	0	7	0	0	0	0	0	0	1.6588e+07	0	AraC-type DNA-binding protein (D8DV73)	0	K	-	-
D8DYF8	362000000	287000000	249000000	1250000000	1590000000	1460000000	369000000	2410000000	1120000000	2270000000	2240000000	1900000000	1470000000	1680000000	1690000000	2060000000	1790000000	2260000000	2350000000	2220000000	2190000000	1580000000	2370000000	1610000000	0	0	0	2.99333e+08	1.43333e+09	1765000000	2.13667e+09	1.61333e+09	2.03667e+09	2.25333e+09	1975000000	0	4.69491e+07	1.40079e+08	645000000	1.67796e+08	1.01434e+08	1.92585e+08	6.94422e+07	395000000	Carboxynorspermidine dehydrogenase (D8DYF8)	K00290	E	1	4.78842
D8DV76	0	0	0	149000000	316000000	223000000	0	0	0	0	0	0	245000000	390000000	326000000	361000000	410000000	393000000	343000000	467000000	365000000	357000000	554000000	0	10	9	1	0	2.29333e+08	0	0	3.20333e+08	388000000	3.91667e+08	455500000	3	0	6.83244e+07	0	0	5.93315e+07	2.03142e+07	5.40206e+07	98500000	Endolytic murein transglycosylase (D8DV76)	K07082	S	-	1
D8DV78	0	0	0	0	0	0	0	0	0	0	0	0	0	0	0	0	0	0	0	5740000	0	0	0	0	23	12	11	0	0	0	0	0	0	0	0	8	0	0	0	0	0	0	0	0	Putative LMP1 (D8DV78)	0	S	-	-
D8DV79	0	0	0	54200000	31200000	49900000	0	0	0	0	102000000	0	0	0	0	0	0	0	0	0	0	0	0	0	20	8	12	0	45100000	0	0	0	0	0	0	7	0	9.98432e+06	0	0	0	0	0	0	DedA family protein (D8DV79)	0	S	-	1
D8DZJ5	0	0	0	189000000	188000000	167000000	170000000	307000000	328000000	419000000	296000000	429000000	136000000	203000000	181000000	320000000	372000000	322000000	388000000	437000000	389000000	466000000	488000000	0	4	3	1	0	1.81333e+08	317500000	3.81333e+08	1.73333e+08	338000000	4.04667e+08	477000000	1	0	1.01434e+07	10500000	6.04777e+07	2.78847e+07	2.40555e+07	2.28668e+07	11000000	Glycogen debranching enzyme-related protein (D8DZJ5)	0	G	-	1
D8DSY2	0	0	0	188000000	257000000	269000000	156000000	435000000	330000000	302000000	443000000	315000000	714000000	1530000000	1290000000	2310000000	2480000000	2490000000	2770000000	3030000000	2910000000	2120000000	2510000000	863000000	3	3	0	0	238000000	382500000	3.53333e+08	1178000000	2.42667e+09	2.90333e+09	2315000000	1	0	3.56931e+07	52500000	6.36256e+07	3.42415e+08	8.25967e+07	1.06249e+08	195000000	Glutamine-fructose-6-phosphate aminotransferase [isomerizing] (D8DSY2)	K00820	M	-	1
D8DV82	0	0	0	0	0	0	0	0	0	0	0	0	46600000	81500000	82900000	104000000	118000000	104000000	126000000	150000000	110000000	162000000	321000000	0	13	12	1	0	0	0	0	7.03333e+07	1.08667e+08	1.28667e+08	241500000	4	0	0	0	0	1.67917e+07	6.59966e+06	1.64384e+07	79500000	B3/B4 domain-containing protein (DNA/RNA-binding domain of Phe-tRNA-synthetase) (D8DV82)	0	S	-	-
D8DTI8	224000000	230000000	132000000	573000000	1240000000	1220000000	603000000	793000000	834000000	894000000	1200000000	498000000	1610000000	2080000000	2200000000	1950000000	1670000000	1630000000	2060000000	2170000000	2000000000	2760000000	1470000000	2140000000	0	0	0	1.95333e+08	1011000000	813500000	864000000	1.96333e+09	1750000000	2.07667e+09	2115000000	0	4.48504e+07	3.0982e+08	20500000	2.87374e+08	2.54602e+08	1.42361e+08	7.03957e+07	645000000	3-oxoacyl-[acyl-carrier-protein] reductase (D8DTI8)	K00059	S	1	5.17577
D8DV87	140000000	159000000	0	604000000	799000000	706000000	299000000	734000000	955000000	829000000	767000000	653000000	2770000000	5330000000	5150000000	5040000000	7230000000	6940000000	4730000000	7080000000	6220000000	2110000000	5460000000	4670000000	1	1	0	149500000	703000000	844500000	7.49667e+08	4.41667e+09	6.40333e+09	6010000000	3785000000	0	7.09006e+07	7.96367e+07	110500000	7.28896e+07	1.16669e+09	9.71265e+08	9.70807e+08	1675000000	Flavodoxin-like fold (D8DV87)	0	S	1	4.70234
D8DV89	1780000000	1140000000	1530000000	388000000	228000000	320000000	0	204000000	212000000	294000000	157000000	61500000	500000000	255000000	275000000	119000000	79400000	98000000	85000000	98600000	93900000	113000000	0	0	3	1	2	1.48333e+09	312000000	208000000	1.70833e+08	3.43333e+08	98800000	92500000	0	1	2.63354e+08	6.55642e+07	4000000	9.54204e+07	1.11081e+08	1.61765e+07	5.63974e+06	0	Uncharacterized protein (D8DV89)	0	S	1	0.210337
D8DV90	0	0	0	0	0	0	0	0	0	0	0	0	0	0	0	0	0	24900000	0	0	0	0	0	0	23	12	11	0	0	0	0	0	0	0	0	8	0	0	0	0	0	0	0	0	Abortive infection bacteriophage resistance protein (D8DV90)	0	V	-	-
D8DV93	3510000000	3100000000	3950000000	1510000000	1160000000	1150000000	404000000	1140000000	808000000	1090000000	997000000	908000000	1380000000	781000000	1000000000	698000000	671000000	641000000	580000000	733000000	597000000	686000000	561000000	0	1	0	1	3520000000	1.27333e+09	974000000	9.98333e+08	1.05367e+09	670000000	6.36667e+08	623500000	0	3.47083e+08	1.67398e+08	166000000	7.43072e+07	2.47468e+08	2.32809e+07	6.84706e+07	62500000	CarboxypepD (D8DV93)	0	S	1	0.361742
D8DV94	0	0	0	0	0	0	0	0	0	0	0	0	0	24900000	0	42200000	43700000	41600000	43000000	50100000	33500000	57800000	106000000	0	15	12	3	0	0	0	0	0	42500000	42200000	81900000	5	0	0	0	0	0	883176	6.80049e+06	24100000	Helix-turn-helix domain-containing protein (D8DV94)	0	K	-	-
D8DV96	7000000000	6640000000	6730000000	4930000000	3140000000	3280000000	3540000000	3620000000	4590000000	4760000000	2660000000	2860000000	2310000000	1850000000	2000000000	877000000	952000000	1000000000	846000000	976000000	975000000	1470000000	1340000000	486000000	0	0	0	6790000000	3.78333e+09	4105000000	3.42667e+09	2.05333e+09	943000000	9.32333e+08	1405000000	0	1.52971e+08	8.12828e+08	485000000	9.46338e+08	1.91543e+08	5.06162e+07	6.10483e+07	65000000	Phosphate-selective porin O and P (D8DV96)	0	S!	1	0.557192
D8DV97	8200000000	7430000000	8220000000	1580000000	1130000000	1050000000	133000000	348000000	336000000	589000000	400000000	325000000	1880000000	954000000	1330000000	314000000	256000000	336000000	281000000	287000000	321000000	298000000	214000000	0	1	0	1	7950000000	1.25333e+09	342000000	438000000	1388000000	302000000	2.96333e+08	256000000	0	3.67786e+08	2.33286e+08	6000000	1.11077e+08	3.80256e+08	3.37441e+07	1.76131e+07	42000000	L-asparaginase (D8DV97)	K01424	E	1	0.157652
D8DVA0	0	0	0	0	0	0	0	0	0	0	0	0	0	0	0	0	0	10800000	0	0	0	0	0	0	23	12	11	0	0	0	0	0	0	0	0	8	0	0	0	0	0	0	0	0	Archaeal ATPase family protein (D8DVA0)	K06921	S	-	-
D8DVA2	30700000	0	0	0	0	0	0	0	0	0	0	0	0	0	0	0	0	0	0	0	0	0	0	0	23	11	12	0	0	0	0	0	0	0	0	8	0	0	0	0	0	0	0	0	Putative beta-galactosidase (D8DVA2)	0	S!	-	-
D8DVA3	476000000	430000000	452000000	214000000	144000000	260000000	0	215000000	323000000	0	0	199000000	95700000	0	0	0	0	0	0	0	0	0	0	0	14	3	11	4.52667e+08	206000000	269000000	0	0	0	0	0	5	1.87853e+07	4.76935e+07	54000000	0	0	0	0	0	Outer membrane protein beta-barrel domain-containing protein (D8DVA3)	0	S!	1	0.455081
D8DVA4	231000000	149000000	124000000	46200000	0	63600000	0	66700000	0	0	0	0	0	0	0	0	0	0	0	0	0	0	0	0	18	6	12	168000000	54900000	0	0	0	0	0	0	6	4.57019e+07	2.68373e+07	0	0	0	0	0	0	OMP (D8DVA4)	0	S!	1	0.326786
D8DVA7	204000000	193000000	184000000	101000000	91600000	138000000	0	70000000	0	0	0	0	88000000	66000000	46800000	64000000	0	0	51100000	0	0	0	0	0	12	5	7	1.93667e+08	110200000	0	0	6.69333e+07	0	0	0	5	8.17856e+06	2.00286e+07	0	0	1.68328e+07	0	0	0	Uncharacterized protein (D8DVA7)	0	S!	1	0.569019
D8DVA8	0	112000000	0	0	0	0	0	0	0	0	0	0	0	0	0	0	0	0	0	0	0	0	0	0	23	11	12	0	0	0	0	0	0	0	0	8	0	0	0	0	0	0	0	0	Uncharacterized protein (D8DVA8)	0	S!	-	-
D8DVA9	6560000000	6290000000	6510000000	2970000000	2810000000	3270000000	5540000000	2510000000	2890000000	4410000000	2670000000	4440000000	4380000000	2850000000	3190000000	2120000000	1850000000	1860000000	1500000000	1730000000	1610000000	2150000000	3500000000	779000000	0	0	0	6.45333e+09	3.01667e+09	2700000000	3840000000	3.47333e+09	1.94333e+09	1.61333e+09	2825000000	0	1.17284e+08	1.90671e+08	190000000	8.27406e+08	6.55964e+08	1.24989e+08	9.39267e+07	675000000	Alpha-2-macroglobulin family N-region (D8DVA9)	0	S	1	0.467459
D8DVB1	3020000000	2220000000	3380000000	1280000000	715000000	783000000	472000000	498000000	498000000	680000000	428000000	505000000	296000000	213000000	189000000	205000000	94200000	94100000	160000000	59600000	79500000	193000000	150000000	0	1	0	1	2.87333e+09	926000000	498000000	5.37667e+08	2.32667e+08	131100000	99700000	171500000	0	4.84791e+08	2.5185e+08	0	1.0544e+08	4.58427e+07	5.22552e+07	4.34056e+07	21500000	TonB-dependent receptor, plug (D8DVB1)	0	P	1	0.322274
D8DWV4	0	0	0	0	0	0	0	0	0	0	0	0	0	0	0	22700000	0	0	27900000	0	34000000	0	0	0	21	12	9	0	0	0	0	0	0	30950000	0	7	0	0	0	0	0	0	1.4801e+07	0	tRNA dimethylallyltransferase (D8DWV4)	K00791	J	-	-
D8DVB3	0	0	0	0	0	0	0	0	0	0	0	0	0	38500000	57400000	61300000	64800000	48600000	80500000	80900000	81200000	128000000	119000000	0	14	12	2	0	0	0	0	47950000	5.82333e+07	8.08667e+07	123500000	4	0	0	0	0	2.38845e+07	6.96004e+06	286744	4500000	Transcriptional regulator, AraC family (D8DVB3)	0	K	-	-
D8DVB5	0	0	0	0	0	0	0	0	0	0	0	0	0	0	7130000	0	0	0	0	0	0	0	0	0	23	12	11	0	0	0	0	0	0	0	0	8	0	0	0	0	0	0	0	0	Starch-binding associating with outer membrane (D8DVB5)	K21572	S	-	-
D8DVB6	316000000	199000000	292000000	0	0	0	0	0	0	0	0	0	0	0	0	0	0	0	0	0	0	0	0	0	21	9	12	269000000	0	0	0	0	0	0	0	7	5.04579e+07	0	0	0	0	0	0	0	TonB-dependent receptor, plug (D8DVB6)	0	P	1	-
D8DVB8	0	0	0	0	0	0	0	0	0	0	0	0	0	0	0	0	8020000	8210000	0	11500000	0	0	0	0	21	12	9	0	0	0	0	0	8115000	0	0	7	0	0	0	0	0	3.82623e+06	0	0	DNA polymerase III, epsilon subunit (D8DVB8)	0	L	-	-
D8DVB9	0	0	0	0	0	0	0	76200000	0	0	64000000	0	0	45300000	0	31100000	38700000	75400000	74500000	56700000	67400000	0	0	0	15	10	5	0	0	0	0	0	48400000	66200000	0	6	0	0	0	0	0	1.93424e+07	7.31619e+06	0	Putative DNA-binding response regulator/sensor histidine kinase (D8DVB9)	0	T	-	-
D8DVC3	463000000	423000000	481000000	255000000	178000000	247000000	200000000	79500000	0	173000000	172000000	0	143000000	38400000	64700000	68300000	38200000	45400000	58900000	36300000	47800000	169000000	0	0	4	2	2	4.55667e+08	2.26667e+08	0	172500000	8.20333e+07	5.06333e+07	4.76667e+07	0	2	2.42395e+07	3.45672e+07	0	8.13183e+07	4.44269e+07	1.28334e+07	9.22689e+06	0	Uncharacterized protein (D8DVC3)	0	S!	1	0.49744
D8DVC4	0	86400000	0	0	0	0	0	0	0	0	0	0	75800000	106000000	109000000	85700000	85100000	82900000	119000000	122000000	101000000	128000000	0	0	13	11	2	0	0	0	0	9.69333e+07	8.45667e+07	114000000	0	5	0	0	0	0	1.49936e+07	1.2037e+06	9.27362e+06	0	Acyl-CoA thioester hydrolase (D8DVC4)	K07107	S	-	-
D8DVC8	0	0	0	0	0	0	0	0	0	0	0	0	26600000	44700000	0	0	53000000	52100000	57600000	54100000	58800000	0	0	0	17	12	5	0	0	0	0	35650000	52550000	5.68333e+07	0	5	0	0	0	0	1.83583e+07	2.4775e+07	1.99388e+06	0	Hydrolase YafV (D8DVC8)	0	S	-	-
D8DVD0	0	0	0	43000000	0	0	0	0	0	0	0	0	0	0	0	0	0	0	0	0	0	0	0	0	23	11	12	0	0	0	0	0	0	0	0	8	0	0	0	0	0	0	0	0	ACT domain-containing protein (D8DVD0)	0	E	-	-
D8DVD3	0	0	0	0	0	0	0	0	0	0	46700000	0	0	0	0	0	0	0	0	0	0	0	0	0	23	11	12	0	0	0	0	0	0	0	0	8	0	0	0	0	0	0	0	0	Putative membrane protein (Fragment) (D8DVD3)	K07003	I	-	-
D8DVD5	0	0	0	0	0	0	0	0	0	0	0	0	0	91800000	75800000	79400000	136000000	101000000	175000000	217000000	192000000	110000000	187000000	77400000	13	12	1	0	0	0	0	83800000	1.05467e+08	1.94667e+08	148500000	4	0	0	0	0	4.00401e+07	2.33217e+07	1.72498e+07	38500000	Type II restriction enzyme, methylase subunit (D8DVD5)	0	V	-	-
D8DVD8	142000000	114000000	162000000	38600000	0	51200000	0	0	0	0	0	0	46300000	30100000	0	0	0	0	0	0	0	0	0	0	17	7	10	1.39333e+08	44900000	0	0	38200000	0	0	0	5	1.96864e+07	2.17822e+07	0	0	1.91837e+07	0	0	0	DNA-binding transcriptional regulator, XRE family (D8DVD8)	K07727	S	1	0.322249
D8DY31	118000000	0	0	329000000	451000000	354000000	1210000000	683000000	955000000	1070000000	577000000	809000000	475000000	778000000	653000000	974000000	1060000000	987000000	1210000000	1050000000	1170000000	1630000000	1310000000	647000000	2	2	0	0	378000000	819000000	8.18667e+08	6.35333e+08	1007000000	1.14333e+09	1470000000	1	0	5.26181e+07	136000000	2.01382e+08	1.24328e+08	3.78506e+07	6.79869e+07	160000000	Cysteine-tRNA ligase (D8DY31)	K01883	J	-	1
D8DVG8	0	0	0	0	0	0	0	0	0	0	0	0	0	65200000	64400000	114000000	128000000	105000000	143000000	175000000	135000000	120000000	0	0	15	12	3	0	0	0	0	64800000	1.15667e+08	151000000	0	5	0	0	0	0	3.05488e+07	9.46338e+06	1.7282e+07	0	Uncharacterized protein (D8DVG8)	0	S!	-	-
D8DXW3	0	0	0	0	0	0	0	0	0	0	0	0	180000000	151000000	154000000	127000000	106000000	112000000	107000000	93700000	0	135000000	0	0	15	12	3	0	0	0	0	1.61667e+08	115000000	100350000	0	5	0	0	0	0	1.30213e+07	8.83176e+06	4.7616e+07	0	Ribosomal protein L11 methyltransferase (D8DXW3)	K02687	J	-	-
D8DST4	350000000	272000000	305000000	1340000000	1140000000	1510000000	1110000000	1180000000	1460000000	1640000000	880000000	1480000000	666000000	905000000	875000000	1000000000	1040000000	1040000000	1320000000	1220000000	1290000000	1890000000	1630000000	1050000000	0	0	0	309000000	1330000000	1320000000	1.33333e+09	8.15333e+08	1.02667e+09	1.27667e+09	1760000000	0	3.19687e+07	1.51217e+08	140000000	3.27143e+08	1.06303e+08	1.88562e+07	4.18994e+07	130000000	Flavodoxin (D8DST4)	0	C	1	4.30421
D8DVH7	0	0	0	180000000	186000000	256000000	540000000	299000000	437000000	415000000	335000000	431000000	113000000	143000000	115000000	205000000	214000000	205000000	238000000	250000000	199000000	304000000	269000000	0	4	3	1	0	2.07333e+08	368000000	3.93667e+08	1.23667e+08	208000000	229000000	286500000	1	0	3.44996e+07	69000000	4.19947e+07	1.36951e+07	4.24264e+06	2.17715e+07	17500000	Capsular polysaccharide synthesis protein (D8DVH7)	0	M	-	1
D8DZD4	126000000	142000000	56800000	536000000	1340000000	897000000	1000000000	868000000	1280000000	1230000000	1060000000	1670000000	2390000000	2610000000	2550000000	2150000000	2220000000	2380000000	2370000000	2260000000	2230000000	2970000000	3650000000	506000000	0	0	0	1.08267e+08	9.24333e+08	1074000000	1320000000	2.51667e+09	2250000000	2.28667e+09	3310000000	0	3.6974e+07	3.288e+08	206000000	2.57034e+08	9.28559e+07	9.62635e+07	6.01849e+07	340000000	Signal recognition particle protein (D8DZD4)	K03106	U	1	8.53756
D8DVI2	44400000	0	0	0	0	0	0	0	0	0	0	0	0	0	0	0	0	0	0	0	0	0	0	0	23	11	12	0	0	0	0	0	0	0	0	8	0	0	0	0	0	0	0	0	Uncharacterized protein (D8DVI2)	0	S!	-	-
D8DVI7	0	0	0	0	0	0	0	0	0	0	0	0	0	0	9570000	0	0	0	0	0	0	0	0	0	23	12	11	0	0	0	0	0	0	0	0	8	0	0	0	0	0	0	0	0	Putative lipoprotein (D8DVI7)	0	S!	-	-
D8DVS1	0	0	0	584000000	654000000	837000000	862000000	881000000	771000000	989000000	890000000	966000000	448000000	522000000	522000000	846000000	798000000	785000000	1210000000	1080000000	1030000000	1350000000	970000000	777000000	3	3	0	0	6.91667e+08	826000000	9.48333e+08	4.97333e+08	8.09667e+08	1.10667e+09	1160000000	1	0	1.06666e+08	55000000	4.23031e+07	3.48839e+07	2.6234e+07	7.58654e+07	190000000	Hydrophobic/amphiphilic exporter-1, HAE1 family (D8DVS1)	K03296	V	-	1
A0A1H9I1G4	22400000	0	0	206000000	311000000	226000000	204000000	393000000	499000000	548000000	289000000	481000000	192000000	279000000	227000000	438000000	603000000	414000000	359000000	378000000	392000000	469000000	496000000	54100000	2	2	0	0	2.47667e+08	446000000	4.39333e+08	2.32667e+08	485000000	3.76333e+08	482500000	1	0	4.55217e+07	53000000	1.09764e+08	3.57429e+07	8.40119e+07	1.35236e+07	13500000	Radical SAM additional 4Fe4S-binding SPASM domain-containing protein (A0A1H9I1G4)	0	S	-	1
D8DVI8	0	31700000	2560000	176000000	312000000	112000000	27500000	255000000	89600000	34500000	302000000	96700000	610000000	1190000000	1110000000	957000000	1870000000	1380000000	1550000000	2120000000	1870000000	965000000	918000000	1620000000	1	1	0	17130000	200000000	172300000	144400000	970000000	1.40233e+09	1.84667e+09	941500000	0	1.43782e+07	8.33946e+07	82700000	1.14296e+08	2.56645e+08	3.73065e+08	2.33286e+08	23500000	GTPase Der (D8DVI8)	K03977	S	1	11.6754
D8DVJ2	450000000	351000000	246000000	0	39200000	39700000	0	41300000	83800000	0	33800000	94700000	329000000	196000000	242000000	56600000	75400000	71200000	71600000	103000000	83600000	116000000	0	0	5	3	2	349000000	39450000	62550000	64250000	2.55667e+08	6.77333e+07	8.60667e+07	0	1	8.32947e+07	1.8598e+07	21250000	3.91852e+07	5.51503e+07	8.05702e+06	1.29371e+07	0	Uncharacterized metal-binding protein YceD, DUF177 family (D8DVJ2)	K07040	S	1	0.113037
D8DVJ4	364000000	554000000	509000000	93900000	177000000	242000000	0	247000000	179000000	346000000	399000000	252000000	243000000	153000000	164000000	104000000	107000000	93200000	128000000	134000000	125000000	194000000	104000000	0	2	1	1	4.75667e+08	1.70967e+08	213000000	3.32333e+08	1.86667e+08	101400000	129000000	149000000	0	8.10692e+07	6.06119e+07	34000000	6.07856e+07	4.0086e+07	5.92621e+06	3.74166e+06	45000000	SGNH (D8DVJ4)	0	S	1	0.359425
D8DVJ5	0	0	0	70200000	46300000	84000000	201000000	78900000	128000000	144000000	72900000	123000000	36500000	37500000	44900000	53700000	53600000	47500000	64800000	97000000	48500000	70600000	151000000	0	4	3	1	0	6.68333e+07	103450000	113300000	3.96333e+07	51600000	70100000	110800000	1	0	1.5574e+07	24550000	2.98258e+07	3.74641e+06	2.89943e+06	2.01516e+07	40200000	Uncharacterized protein (D8DVJ5)	0	S!	-	1
D8DVJ6	0	0	40100000	0	0	0	0	0	0	0	0	0	219000000	72200000	114000000	0	34700000	32400000	0	0	0	0	0	0	18	11	7	0	0	0	0	1.35067e+08	33550000	0	0	6	0	0	0	0	6.17544e+07	1.58435e+07	0	0	Uncharacterized protein (D8DVJ6)	K09955	S	-	-
D8DZL8	3350000000	3210000000	2000000000	3280000000	2930000000	2790000000	2690000000	4420000000	3910000000	4510000000	4520000000	4890000000	5970000000	7450000000	6910000000	8250000000	7530000000	7290000000	8580000000	7950000000	8010000000	10100000000	8460000000	6720000000	0	0	0	2.85333e+09	3000000000	4165000000	4640000000	6.77667e+09	7690000000	8180000000	9280000000	0	6.06099e+08	2.06074e+08	255000000	1.76824e+08	6.11519e+08	4.07922e+08	2.83901e+08	820000000	Glucokinase (D8DZL8)	K00845	G	1	1.0514
D8DVJ8	1200000000	1670000000	1610000000	488000000	446000000	423000000	37100000	106000000	0	0	0	0	565000000	305000000	329000000	146000000	107000000	115000000	101000000	65700000	77500000	59100000	95400000	0	5	4	1	1.49333e+09	4.52333e+08	0	0	3.99667e+08	1.22667e+08	81400000	77250000	2	2.08859e+08	2.69114e+07	0	0	1.17318e+08	1.68193e+07	1.46727e+07	18150000	Glycosyl hydrolase family 115 (D8DVJ8)	0	S!	1	0.302902
D8DZF3	0	0	0	0	0	0	0	0	0	0	0	0	90900000	119000000	135000000	0	103000000	100000000	123000000	138000000	105000000	0	115000000	0	15	12	3	0	0	0	0	1.14967e+08	101500000	122000000	0	5	0	0	0	0	1.82282e+07	4.78632e+07	1.34907e+07	0	tRNA (guanine-N(1)-)-methyltransferase (D8DZF3)	K00554	J	-	-
D8DZJ2	0	0	0	0	0	0	0	0	0	0	0	0	59200000	71900000	71500000	73000000	91100000	91400000	115000000	116000000	89200000	123000000	109000000	0	13	12	1	0	0	0	0	6.75333e+07	8.51667e+07	1.06733e+08	116000000	4	0	0	0	0	5.89482e+06	8.604e+06	1.24047e+07	7000000	tRNA dimethylallyltransferase (D8DZJ2)	K00791	J	-	-
D8DVK3	0	0	0	0	0	0	0	0	0	0	0	0	0	0	0	0	25000000	16700000	0	0	16600000	0	0	0	21	12	9	0	0	0	0	0	20850000	0	0	7	0	0	0	0	0	1.03965e+07	0	0	Exodeoxyribonuclease 7 large subunit (D8DVK3)	K03601	L	-	-
D8DVK5	0	0	0	26600000	0	0	0	0	0	0	0	0	0	0	0	0	0	0	0	0	0	0	0	0	23	11	12	0	0	0	0	0	0	0	0	8	0	0	0	0	0	0	0	0	MATE efflux family protein (D8DVK5)	K03327	V	-	-
D8DU94	64500000	88100000	92300000	0	0	0	0	0	0	0	0	0	133000000	102000000	105000000	46700000	57600000	54400000	0	41400000	36700000	0	0	0	13	9	4	8.16333e+07	0	0	0	1.13333e+08	52900000	39050000	0	4	1.22358e+07	0	0	0	1.39603e+07	4.57457e+06	1.85081e+07	0	Cell division protein FtsI (Penicillin-binding protein 3) (D8DU94)	K03587	M	1	-
D8DVK8	226000000	180000000	225000000	183000000	138000000	165000000	313000000	121000000	0	0	0	162000000	91900000	53300000	41100000	0	0	0	0	0	0	0	0	0	12	3	9	2.10333e+08	162000000	0	0	62100000	0	0	0	5	2.14528e+07	1.84932e+07	0	0	2.16524e+07	0	0	0	Uncharacterized protein (D8DVK8)	0	S!	1	0.770206
D8DXY9	10300000000	13000000000	12800000000	1110000000	1730000000	1210000000	0	0	0	48700000	27900000	18200000	4110000000	1970000000	2420000000	1090000000	990000000	972000000	362000000	335000000	383000000	212000000	607000000	138000000	3	3	0	1.20333e+10	1350000000	0	31600000	2.83333e+09	1.01733e+09	360000000	409500000	1	1.22837e+09	2.71784e+08	0	1.27235e+07	9.21243e+08	5.19059e+07	1.96469e+07	197500000	Putative glycosyl hydrolase, family 13 (D8DXY9)	K21575	G	1	0.112188
D8DVL2	0	0	0	0	0	24200000	0	24300000	0	0	0	0	0	0	0	0	0	0	0	0	5220000	0	0	0	21	10	11	0	0	0	0	0	0	0	0	8	0	0	0	0	0	0	0	0	DNA topoisomerase III (D8DVL2)	K03169	L	-	-
D8DVL3	486000000	255000000	250000000	45000000	0	0	0	0	0	0	0	0	97900000	44400000	0	0	0	0	0	0	0	0	0	0	18	8	10	3.30333e+08	0	0	0	71150000	0	0	0	6	1.10092e+08	0	0	0	4.0025e+07	0	0	0	Immunogenic 75 kDa protein PG4 (D8DVL3)	0	M	1	-
D8DVL4	0	0	0	0	0	0	0	0	0	0	0	0	0	38500000	30900000	39700000	47200000	55700000	67700000	40900000	60700000	0	0	0	16	12	4	0	0	0	0	34700000	4.75333e+07	5.64333e+07	0	5	0	0	0	0	1.66494e+07	6.53622e+06	1.13494e+07	0	16S rRNA C967 or C1407 C5-methylase, RsmB/RsmF family (D8DVL4)	0	J	-	-
D8DVL5	56600000	160000000	75800000	813000000	1080000000	1370000000	772000000	1260000000	1090000000	1860000000	1860000000	1610000000	893000000	850000000	865000000	956000000	941000000	831000000	971000000	1010000000	880000000	1090000000	677000000	394000000	0	0	0	9.74667e+07	1.08767e+09	1175000000	1.77667e+09	8.69333e+08	9.09333e+08	9.53667e+08	883500000	0	4.49071e+07	2.27459e+08	85000000	1.17851e+08	1.78201e+07	5.57275e+07	5.44692e+07	206500000	Lrp/AsnC family transcriptional regulator, regulator for asnA, asnC and gidA (D8DVL5)	K03718	K	1	11.1594
D8DVL6	0	0	0	0	0	0	0	0	0	0	0	0	0	0	0	0	0	0	0	0	0	0	62600000	0	23	12	11	0	0	0	0	0	0	0	0	8	0	0	0	0	0	0	0	0	Biopolymer transport protein ExbD (D8DVL6)	K03559	U	-	-
D8DVL7	0	0	0	0	0	0	0	21900000	0	0	0	0	0	0	0	0	0	0	0	0	0	0	0	0	23	11	12	0	0	0	0	0	0	0	0	8	0	0	0	0	0	0	0	0	Biopolymer transport protein ExbD (D8DVL7)	K03559	U	-	-
D8DVL9	43000000	0	0	317000000	244000000	426000000	963000000	690000000	990000000	849000000	670000000	966000000	170000000	198000000	202000000	202000000	168000000	173000000	264000000	254000000	233000000	344000000	215000000	0	3	2	1	0	329000000	840000000	8.28333e+08	190000000	181000000	2.50333e+08	279500000	1	0	7.47841e+07	150000000	1.21722e+08	1.42361e+07	1.49889e+07	1.29185e+07	64500000	Biopolymer transport protein ExbB (D8DVL9)	K03561	U	-	1
D8DTP0	48300000	37700000	0	72000000	86700000	75200000	0	151000000	241000000	135000000	78600000	227000000	190000000	278000000	244000000	346000000	364000000	276000000	405000000	393000000	391000000	486000000	558000000	0	3	2	1	43000000	7.79667e+07	196000000	1.46867e+08	2.37333e+08	3.28667e+08	3.96333e+08	522000000	0	2.07272e+07	6.31207e+06	45000000	6.11624e+07	3.62338e+07	3.7959e+07	6.18241e+06	36000000	Pyridoxamine 5'-phosphate oxidase family protein (D8DTP0)	K07005	S	1	1.81318
D8DVM3	167000000	139000000	154000000	49300000	0	0	0	0	57700000	0	0	0	41200000	0	18800000	0	0	0	0	0	0	0	0	0	17	7	10	1.53333e+08	0	0	0	30000000	0	0	0	6	1.14407e+07	0	0	0	1.68412e+07	0	0	0	Uncharacterized protein (D8DVM3)	0	S!	1	-
D8DVM5	0	0	0	0	0	0	0	0	0	0	0	0	0	33700000	0	32200000	0	0	32600000	37100000	0	0	0	0	20	12	8	0	0	0	0	0	0	34850000	0	7	0	0	0	0	0	0	1.65308e+07	0	4-hydroxy-3-methylbut-2-enyl diphosphate reductase (D8DVM5)	K03527	I	-	-
D8DVM6	2730000000	3370000000	3180000000	1340000000	1200000000	1230000000	0	361000000	208000000	59600000	257000000	0	1660000000	897000000	1100000000	593000000	566000000	461000000	341000000	424000000	356000000	297000000	0	0	4	2	2	3.09333e+09	1.25667e+09	284500000	158300000	1219000000	540000000	3.73667e+08	0	1	2.6837e+08	6.01849e+07	76500000	1.09832e+08	3.22659e+08	5.69386e+07	3.6114e+07	0	Uncharacterized protein (D8DVM6)	0	S	1	0.40625
D8DVM7	0	0	0	0	0	0	0	0	0	0	0	0	0	0	0	0	0	0	0	30400000	0	49500000	0	0	22	12	10	0	0	0	0	0	0	0	0	8	0	0	0	0	0	0	0	0	DNA recombination protein RmuC (D8DVM7)	K09760	S	-	-
D8DXK6	0	0	0	0	0	0	0	0	0	0	0	0	0	0	4050000	0	0	0	0	0	0	0	0	0	23	12	11	0	0	0	0	0	0	0	0	8	0	0	0	0	0	0	0	0	Peptidase, M16 family (D8DXK6)	0	O	-	-
D8DT98	0	0	0	151000000	154000000	195000000	0	311000000	379000000	478000000	229000000	426000000	88300000	167000000	152000000	272000000	312000000	280000000	319000000	333000000	315000000	412000000	550000000	0	5	4	1	0	1.66667e+08	345000000	3.77667e+08	1.35767e+08	288000000	3.22333e+08	481000000	1	0	2.00721e+07	34000000	1.07245e+08	3.41181e+07	1.7282e+07	7.71722e+06	69000000	Serine O-acetyltransferase (D8DT98)	K00640	E	-	1
D8DVN0	0	0	0	0	35600000	0	0	0	0	0	0	0	174000000	306000000	301000000	403000000	457000000	422000000	502000000	577000000	484000000	651000000	665000000	0	12	11	1	0	0	0	0	2.60333e+08	4.27333e+08	521000000	658000000	4	0	0	0	0	6.1081e+07	2.23656e+07	4.02741e+07	7000000	GTPase HflX (D8DVN0)	K03665	S	-	-
D8DVN1	0	0	0	93800000	98700000	86200000	0	71300000	104000000	97700000	103000000	84400000	0	0	0	64400000	76900000	87100000	82300000	96000000	75000000	0	57200000	0	9	4	5	0	92900000	87650000	9.50333e+07	0	7.61333e+07	8.44333e+07	0	3	0	5.14263e+06	16350000	7.82404e+06	0	9.28308e+06	8.70492e+06	0	Uncharacterized protein (D8DVN1)	0	S!	-	1.0599
D8DWI9	0	0	0	76500000	75000000	36700000	242000000	195000000	247000000	269000000	145000000	238000000	68800000	130000000	121000000	166000000	170000000	238000000	220000000	233000000	237000000	384000000	470000000	0	4	3	1	0	6.27333e+07	221000000	2.17333e+08	106600000	1.91333e+08	230000000	427000000	1	0	1.84185e+07	26000000	5.26899e+07	2.698e+07	3.30387e+07	7.25718e+06	43000000	AAA (D8DWI9)	K07133	S	-	1
D8DVN3	478000000	326000000	421000000	199000000	109000000	178000000	0	247000000	157000000	126000000	101000000	85600000	216000000	115000000	122000000	0	0	0	72600000	0	0	0	0	0	9	1	8	4.08333e+08	162000000	202000000	104200000	151000000	0	0	0	3	6.26968e+07	3.84448e+07	45000000	1.66477e+07	4.60507e+07	0	0	0	Iron complex outermembrane recepter protein (D8DVN3)	K02014	P	1	0.396735
D8DVN6	160000000	130000000	188000000	88100000	71200000	92600000	0	0	0	0	0	0	0	0	0	0	0	0	0	0	0	0	0	0	18	6	12	1.59333e+08	8.39667e+07	0	0	0	0	0	0	6	2.36831e+07	9.21243e+06	0	0	0	0	0	0	L-rhamnose mutarotase (D8DVN6)	K03534	S	1	0.526987
D8DVN7	0	0	0	0	0	0	0	0	0	0	0	0	0	0	0	36800000	0	0	37000000	42600000	0	0	0	0	21	12	9	0	0	0	0	0	0	39800000	0	7	0	0	0	0	0	0	1.89007e+07	0	Chromosomal replication initiator protein DnaA (D8DVN7)	K02313	L	-	-
D8DVN8	40800000	37800000	47200000	666000000	532000000	815000000	638000000	1100000000	960000000	1040000000	1860000000	1100000000	950000000	1040000000	831000000	880000000	1000000000	1010000000	1140000000	1180000000	1240000000	1020000000	717000000	805000000	0	0	0	4.19333e+07	671000000	1030000000	1.33333e+09	9.40333e+08	9.63333e+08	1.18667e+09	868500000	0	3.92032e+06	1.15588e+08	70000000	3.73214e+08	8.55972e+07	5.90668e+07	4.10961e+07	151500000	Mce family protein (D8DVN8)	0	S	1	16.0016
D8DVP8	1650000000	1750000000	1640000000	181000000	0	0	0	0	0	0	0	0	338000000	172000000	208000000	0	0	0	0	0	62800000	0	0	0	16	8	8	1680000000	0	0	0	2.39333e+08	0	0	0	6	4.96655e+07	0	0	0	7.12991e+07	0	0	0	Uncharacterized protein (D8DVP8)	0	S!	1	-
D8DVQ1	3480000000	3030000000	3460000000	899000000	923000000	745000000	1380000000	564000000	867000000	746000000	434000000	620000000	1390000000	779000000	922000000	485000000	346000000	444000000	417000000	293000000	263000000	456000000	283000000	153000000	0	0	0	3.32333e+09	8.55667e+08	715500000	600000000	1.03033e+09	425000000	3.24333e+08	369500000	0	2.07579e+08	7.88642e+07	151500000	1.28156e+08	2.60937e+08	5.83152e+07	6.666e+07	86500000	FMN reductase [NAD(P)H] (D8DVQ1)	0	C	1	0.257472
D8DWL2	0	64300000	0	793000000	681000000	793000000	1570000000	1300000000	1130000000	1170000000	1090000000	1570000000	581000000	842000000	860000000	1120000000	1340000000	1210000000	1330000000	1590000000	1550000000	1680000000	2180000000	393000000	2	2	0	0	7.55667e+08	1215000000	1.27667e+09	761000000	1.22333e+09	1490000000	1930000000	1	0	5.27973e+07	85000000	2.09974e+08	1.27491e+08	9.03081e+07	1.1431e+08	250000000	Glutamine-dependent NAD(+) synthetase (D8DWL2)	K01950	H	-	1
D8DTL6	0	0	0	94100000	84200000	0	0	120000000	353000000	230000000	101000000	200000000	140000000	64600000	146000000	84400000	102000000	175000000	137000000	172000000	150000000	282000000	502000000	0	6	5	1	0	89150000	236500000	177000000	1.16867e+08	1.20467e+08	153000000	392000000	1	0	4.22196e+07	116500000	5.51181e+07	3.70392e+07	3.92246e+07	1.44453e+07	110000000	Cellobiose phosphorylase (D8DTL6)	K00702	G	-	1
D8DWA4	422000000	538000000	374000000	3530000000	4400000000	5270000000	2360000000	5210000000	3550000000	4140000000	7450000000	3150000000	1850000000	2810000000	2580000000	4960000000	5550000000	5170000000	6250000000	6300000000	5920000000	5810000000	1860000000	5890000000	0	0	0	4.44667e+08	4400000000	4380000000	4.91333e+09	2.41333e+09	5.22667e+09	6.15667e+09	3835000000	0	6.88444e+07	7.10352e+08	830000000	1.83866e+09	4.09254e+08	2.44177e+08	1.68589e+08	1975000000	Acetyl-CoA carboxylase, carboxyltransferase component (D8DWA4)	K01966	I	1	9.89505
D8DZ86	0	0	0	0	0	0	0	0	0	0	0	0	0	0	0	0	0	0	0	0	0	0	80000000	0	23	12	11	0	0	0	0	0	0	0	0	8	0	0	0	0	0	0	0	0	Glutathione peroxidase (D8DZ86)	K00432	O	-	-
D8DVQ6	0	0	0	0	0	0	0	0	0	0	0	0	0	17800000	0	31000000	0	26200000	26000000	0	0	0	0	0	20	12	8	0	0	0	0	0	28600000	0	0	7	0	0	0	0	0	1.36238e+07	0	0	GSCFA family protein (D8DVQ6)	0	S	-	-
D8DT71	0	0	0	189000000	190000000	115000000	236000000	374000000	400000000	497000000	272000000	474000000	455000000	657000000	580000000	923000000	835000000	797000000	1040000000	854000000	883000000	787000000	1300000000	0	4	3	1	0	1.64667e+08	387000000	4.14333e+08	564000000	8.51667e+08	9.25667e+08	1043500000	1	0	3.5122e+07	13000000	1.01082e+08	8.32386e+07	5.2772e+07	8.17082e+07	256500000	Ferrous iron transport protein B (D8DT71)	K04759	P	-	1
D8DVQ8	555000000	380000000	275000000	248000000	272000000	183000000	0	248000000	202000000	250000000	170000000	94600000	626000000	591000000	599000000	535000000	495000000	584000000	549000000	629000000	556000000	508000000	521000000	0	2	1	1	4.03333e+08	2.34333e+08	225000000	1.71533e+08	6.05333e+08	538000000	578000000	514500000	0	1.15494e+08	3.75973e+07	23000000	6.3451e+07	1.49741e+07	3.6396e+07	3.61755e+07	6500000	5'-methylthioadenosine/S-adenosylhomocysteine nucleosidase (D8DVQ8)	K01243	F	1	0.580992
D8DVR1	286000000	327000000	441000000	2660000000	2550000000	2120000000	0	1710000000	650000000	575000000	2560000000	662000000	1560000000	2180000000	2050000000	1330000000	1670000000	1780000000	1160000000	1050000000	1230000000	477000000	204000000	0	2	1	1	3.51333e+08	2.44333e+09	1180000000	1.26567e+09	1930000000	1.59333e+09	1.14667e+09	340500000	0	6.55761e+07	2.33e+08	530000000	9.15921e+08	2.66958e+08	1.91543e+08	7.4087e+07	136500000	30S ribosomal protein S15 (D8DVR1)	K02956	J	1	6.95446
D8DZX0	0	0	0	0	0	0	0	0	0	0	0	0	49300000	72200000	56200000	91600000	88600000	72400000	74200000	81300000	66200000	0	0	0	15	12	3	0	0	0	0	5.92333e+07	84200000	73900000	0	5	0	0	0	0	9.59178e+06	8.43327e+06	6.1682e+06	0	Ribosomal RNA small subunit methyltransferase A (D8DZX0)	K02528	J	-	-
D8DXW7	0	0	0	184000000	326000000	151000000	0	225000000	136000000	162000000	290000000	113000000	370000000	583000000	566000000	648000000	648000000	626000000	737000000	888000000	857000000	522000000	439000000	416000000	4	4	0	0	2.20333e+08	180500000	1.88333e+08	5.06333e+08	6.40667e+08	8.27333e+08	480500000	1	0	7.59225e+07	44500000	7.46205e+07	9.66517e+07	1.03709e+07	6.5117e+07	41500000	Signal recognition particle receptor FtsY (D8DXW7)	K03110	U	-	1.22068
D8DVR8	347000000	600000000	462000000	274000000	400000000	436000000	265000000	327000000	391000000	370000000	265000000	379000000	649000000	324000000	438000000	321000000	254000000	295000000	258000000	274000000	244000000	317000000	303000000	0	1	0	1	4.69667e+08	370000000	359000000	338000000	4.70333e+08	290000000	2.58667e+08	310000000	0	1.03429e+08	6.9455e+07	32000000	5.17494e+07	1.34636e+08	2.75802e+07	1.22565e+07	7000000	SAM family protein (D8DVR8)	0	C	1	0.787793
A0A1H8YSK7	0	0	0	0	0	0	0	0	0	0	0	0	0	581000000	711000000	664000000	0	592000000	713000000	764000000	906000000	614000000	0	0	16	12	4	0	0	0	0	646000000	628000000	7.94333e+08	0	5	0	0	0	0	3.09117e+08	2.97498e+08	8.16592e+07	0	Cytosine-specific methyltransferase (A0A1H8YSK7)	K00558	L	-	-
D8DVS0	1950000000	2440000000	2160000000	1780000000	1300000000	1640000000	1450000000	1200000000	1140000000	1290000000	998000000	1010000000	1520000000	989000000	1000000000	627000000	478000000	489000000	469000000	502000000	531000000	630000000	559000000	0	1	0	1	2.18333e+09	1.57333e+09	1170000000	1.09933e+09	1.16967e+09	5.31333e+08	5.00667e+08	594500000	0	2.00721e+08	2.0155e+08	30000000	1.34911e+08	2.47764e+08	6.77954e+07	2.53289e+07	35500000	Efflux transporter, outer membrane factor (OMF) lipoprotein, NodT family (D8DVS0)	0	M	1	0.720611
D8DTW7	0	0	0	0	0	0	0	0	0	0	0	0	0	0	0	0	0	11000000	0	0	0	0	0	0	23	12	11	0	0	0	0	0	0	0	0	8	0	0	0	0	0	0	0	0	Leucyl/phenylalanyl-tRNA-protein transferase (D8DTW7)	K00684	O	-	-
D8DTK7	0	0	0	77100000	218000000	152000000	93800000	233000000	308000000	335000000	213000000	289000000	256000000	407000000	356000000	354000000	381000000	432000000	496000000	449000000	448000000	744000000	627000000	0	4	3	1	0	1.49033e+08	270500000	279000000	3.39667e+08	389000000	4.64333e+08	685500000	1	0	5.75604e+07	37500000	5.03057e+07	6.27181e+07	3.23419e+07	2.23954e+07	58500000	RNA polymerase primary sigma factor (D8DTK7)	0	K	-	1
D8DVS3	0	0	0	0	0	0	0	0	0	0	0	0	0	45000000	42300000	0	47900000	0	68700000	79500000	55300000	0	0	0	18	12	6	0	0	0	0	43650000	0	6.78333e+07	0	6	0	0	0	0	2.06063e+07	0	9.8986e+06	0	HDIG domain-containing protein (D8DVS3)	0	J	-	-
D8DVS5	0	0	0	0	0	0	0	0	0	45900000	0	0	0	0	0	0	0	0	0	0	0	0	0	0	23	11	12	0	0	0	0	0	0	0	0	8	0	0	0	0	0	0	0	0	Triose-phosphate isomerase (D8DVS5)	K01803	S	-	-
D8DWB5	471000000	453000000	319000000	1310000000	1430000000	1250000000	771000000	1570000000	1490000000	1240000000	1530000000	1220000000	2310000000	3860000000	3600000000	5060000000	5800000000	5540000000	6390000000	6420000000	6200000000	4260000000	4250000000	2960000000	0	0	0	4.14333e+08	1330000000	1530000000	1330000000	3.25667e+09	5.46667e+09	6.33667e+09	4255000000	0	6.78102e+07	7.48331e+07	40000000	1.41657e+08	6.77758e+08	3.06522e+08	9.74109e+07	5000000	Proline-tRNA ligase (D8DWB5)	K01881	J	1	3.20998
D8DVS7	382000000	362000000	383000000	222000000	165000000	232000000	400000000	146000000	221000000	177000000	104000000	235000000	175000000	97700000	138000000	84900000	59200000	81700000	57100000	0	0	89100000	131000000	0	3	0	3	3.75667e+08	2.06333e+08	183500000	172000000	136900000	7.52667e+07	0	110050000	1	9.67241e+06	2.95108e+07	37500000	5.35973e+07	3.15672e+07	1.14357e+07	0	20950000	Sporulation related domain-containing protein (D8DVS7)	0	S	1	0.549246
D8DVS8	54700000	69100000	58700000	968000000	938000000	1000000000	616000000	1570000000	1290000000	1210000000	1480000000	1010000000	220000000	334000000	308000000	538000000	465000000	543000000	549000000	494000000	514000000	578000000	330000000	170000000	0	0	0	6.08333e+07	9.68667e+08	1430000000	1.23333e+09	2.87333e+08	5.15333e+08	519000000	454000000	0	6.06923e+06	2.53158e+07	140000000	1.92585e+08	4.87807e+07	3.56495e+07	2.27303e+07	124000000	GTP cyclohydrolase 1 (D8DVS8)	K01495	H	1	15.9233
D8DVS9	0	0	0	0	0	0	0	0	69100000	63600000	0	76100000	46800000	80600000	55200000	106000000	94700000	104000000	103000000	141000000	133000000	170000000	229000000	0	10	9	1	0	0	0	69850000	6.08667e+07	1.01567e+08	1.25667e+08	199500000	3	0	0	0	3.33207e+07	1.43688e+07	4.92364e+06	1.63571e+07	29500000	Exodeoxyribonuclease III (D8DVS9)	K01142	L	-	-
D8DVT1	259000000	247000000	298000000	90900000	0	106000000	0	65700000	78100000	0	0	0	177000000	92000000	88600000	0	0	54200000	0	0	28400000	0	65800000	0	11	5	6	268000000	98450000	71900000	0	119200000	0	0	0	4	2.17715e+07	4.68174e+07	6200000	0	4.08943e+07	0	0	0	Zinc-dependent metalloproteinase lipoprotein, BF0631 family (D8DVT1)	0	S	1	0.367351
D8DYB9	0	0	0	0	43000000	0	0	0	32000000	50500000	0	0	38200000	40900000	46100000	48600000	58000000	40400000	57800000	69400000	60300000	104000000	187000000	0	10	9	1	0	0	0	0	4.17333e+07	49000000	62500000	145500000	4	0	0	0	0	3.27855e+06	7.19073e+06	4.98464e+06	41500000	16S rRNA (Guanine(966)-N(2))-methyltransferase RsmD (D8DYB9)	K08316	L	-	-
D8DVT5	280000000	245000000	379000000	117000000	128000000	113000000	0	0	0	0	0	0	211000000	107000000	128000000	0	0	44200000	53200000	0	0	0	0	0	13	6	7	3.01333e+08	1.19333e+08	0	0	1.48667e+08	0	0	0	5	5.6747e+07	6.3421e+06	0	0	4.49024e+07	0	0	0	Putative tetratricopeptide repeat domain protein (D8DVT5)	0	S	1	0.396018
D8DVT6	0	0	0	0	68200000	0	0	148000000	0	0	0	0	0	86300000	67900000	74300000	78400000	67900000	85500000	92000000	85700000	115000000	264000000	0	12	10	2	0	0	0	0	77100000	7.35333e+07	8.77333e+07	189500000	4	0	0	0	0	3.71134e+07	4.32075e+06	3.01809e+06	74500000	Response regulator receiver domain-containing protein (D8DVT6)	0	T	-	-
D8DVT7	0	0	0	0	210000000	105000000	0	0	0	0	76300000	0	442000000	345000000	359000000	281000000	151000000	236000000	227000000	213000000	0	0	0	0	13	9	4	0	157500000	0	0	382000000	2.22667e+08	220000000	0	4	0	8.57321e+07	0	0	4.28097e+07	5.39032e+07	1.03866e+08	0	tRNA threonylcarbamoyladenosine biosynthesis protein TsaE (D8DVT7)	K06925	S	-	1
D8DZC0	320000000	323000000	111000000	1410000000	1920000000	2480000000	1620000000	2740000000	2390000000	3340000000	3830000000	3150000000	1220000000	1010000000	1120000000	1290000000	1330000000	1400000000	1610000000	1670000000	1620000000	1990000000	1720000000	649000000	0	0	0	2.51333e+08	1.93667e+09	2565000000	3440000000	1.11667e+09	1340000000	1.63333e+09	1855000000	0	9.92382e+07	4.36985e+08	175000000	2.86473e+08	8.57645e+07	4.54606e+07	2.62467e+07	135000000	Band 7/Mec-2 family protein (D8DZC0)	0	O	1	7.70557
D8DVT9	0	0	0	0	0	0	0	0	0	0	0	0	0	104000000	122000000	108000000	142000000	122000000	175000000	174000000	188000000	201000000	201000000	0	14	12	2	0	0	0	0	113000000	124000000	179000000	201000000	4	0	0	0	0	5.37732e+07	1.39523e+07	6.37704e+06	0	DNA polymerase III subunit alpha (D8DVT9)	K02337	L	-	-
D8DVU0	64400000	53900000	36500000	211000000	138000000	162000000	976000000	329000000	686000000	553000000	276000000	711000000	104000000	135000000	139000000	152000000	154000000	175000000	211000000	226000000	221000000	353000000	626000000	162000000	0	0	0	51600000	1.70333e+08	507500000	5.13333e+08	126000000	1.60333e+08	2.19333e+08	489500000	0	1.15057e+07	3.03791e+07	178500000	1.79789e+08	1.56418e+07	1.0403e+07	6.2361e+06	136500000	Phosphatidylserine decarboxylase-like protein (D8DVU0)	K01613	I	1	3.30103
D8DVV4	0	0	0	0	0	0	0	0	0	0	0	0	0	0	0	0	0	0	0	26800000	0	0	0	0	23	12	11	0	0	0	0	0	0	0	0	8	0	0	0	0	0	0	0	0	Putative 3-oxoacyl-(Acyl-carrier-protein) synthase (D8DVV4)	K00647	Q	-	-
D8DVV5	101000000	112000000	0	0	0	63300000	0	0	0	0	0	0	0	59600000	52000000	0	0	0	0	0	0	0	0	0	19	9	10	106500000	0	0	0	55800000	0	0	0	6	5.0405e+07	0	0	0	2.64867e+07	0	0	0	Acyl carrier protein (D8DVV5)	K02078	I, Q	1	-
D8DVV6	0	0	0	0	0	0	0	0	0	0	0	0	0	0	17700000	0	0	0	0	0	0	0	0	0	23	12	11	0	0	0	0	0	0	0	0	8	0	0	0	0	0	0	0	0	Predicted 3-hydroxylacyl-ACP dehydratase, HotDog domain (D8DVV6)	0	S	-	-
D8DVV8	120000000	71400000	79800000	56900000	0	81500000	0	0	0	0	0	0	44600000	40600000	59900000	31500000	31300000	0	0	39900000	48500000	75100000	0	0	11	7	4	90400000	69200000	0	0	4.83667e+07	31400000	44200000	0	3	2.12094e+07	3.41321e+07	0	0	8.31718e+06	1.48023e+07	2.11298e+07	0	Acyl carrier protein (D8DVV8)	K02078	I	1	0.765487
D8DZ82	0	0	0	0	0	0	0	0	0	0	0	0	34400000	54900000	49200000	69800000	78900000	58300000	35100000	56800000	52500000	0	0	0	15	12	3	0	0	0	0	4.61667e+07	69000000	4.81333e+07	0	5	0	0	0	0	8.63957e+06	8.42892e+06	9.38166e+06	0	Cytosine-specific methyltransferase (D8DZ82)	0	L	-	-
D8DVW0	0	0	0	0	0	0	0	0	0	0	0	0	0	65100000	54800000	86000000	97300000	123000000	0	83700000	93800000	0	0	0	17	12	5	0	0	0	0	59950000	102100000	88750000	0	5	0	0	0	0	2.85718e+07	1.54818e+07	4.20398e+07	0	3-oxoacyl-[acyl-carrier-protein] synthase-1 (D8DVW0)	K00647	Q	-	-
D8DVW1	64400000	0	61700000	61100000	81900000	0	0	0	0	0	93500000	0	0	75200000	62600000	73100000	76100000	0	0	0	0	0	0	0	15	7	8	63050000	71500000	0	0	68900000	74600000	0	0	4	2.97425e+07	3.47586e+07	0	0	3.28846e+07	3.51881e+07	0	0	Uncharacterized protein (D8DVW1)	0	S!	1	1.13402
D8DVW2	0	0	0	0	0	0	0	0	0	0	0	0	11500000	0	0	0	0	0	0	0	0	0	0	0	23	12	11	0	0	0	0	0	0	0	0	8	0	0	0	0	0	0	0	0	UPF0311 protein PBR (D8DVW2)	0	S	-	-
D8DVX1	383000000	319000000	372000000	61700000	139000000	0	0	42000000	0	0	26200000	0	110000000	112000000	128000000	0	98900000	46100000	0	0	116000000	0	0	0	11	5	6	358000000	100350000	0	0	1.16667e+08	72500000	0	0	4	2.79404e+07	5.68655e+07	0	0	8.05536e+06	4.04066e+07	0	0	Putative membrane protein (D8DVX1)	K21572	S	1	0.280307
D8DVX2	214000000	82100000	165000000	55600000	26400000	25800000	165000000	0	69400000	62300000	0	55000000	47000000	29100000	40600000	0	20000000	0	0	0	0	0	45800000	0	9	2	7	153700000	3.59333e+07	0	58650000	38900000	0	0	0	4	5.44375e+07	1.39086e+07	0	2.7808e+07	7.40585e+06	0	0	0	TonB-dependent receptor (D8DVX2)	0	M	1	0.233789
D8DXZ9	461000000	433000000	141000000	2790000000	2650000000	2540000000	2780000000	4140000000	4330000000	5330000000	3680000000	4450000000	3730000000	5200000000	5290000000	8270000000	8140000000	7660000000	10600000000	9090000000	10100000000	8600000000	7030000000	4960000000	0	0	0	345000000	2660000000	4235000000	4.48667e+09	4740000000	8.02333e+09	9930000000	7815000000	0	1.44702e+08	1.02307e+08	95000000	6.74108e+08	7.15122e+08	2.6234e+08	6.28066e+08	785000000	Phosphoribosylformylglycinamidine synthase (D8DXZ9)	K01952	F	1	7.71014
D8DVX5	0	0	0	0	128000000	53600000	0	0	0	0	75500000	0	74400000	107000000	107000000	100000000	126000000	104000000	52800000	0	0	0	0	0	14	9	5	0	90800000	0	0	9.61333e+07	110000000	0	0	5	0	5.24853e+07	0	0	1.53678e+07	1.1431e+07	0	0	Cytidylate kinase (D8DVX5)	0	S	-	1
D8DVX7	0	0	0	59400000	36600000	48300000	0	96100000	0	0	59200000	0	0	0	0	0	0	0	37000000	0	0	0	0	0	18	7	11	0	48100000	0	0	0	0	0	0	7	0	9.30914e+06	0	0	0	0	0	0	Negative regulator of murein hydrolase (D8DVX7)	0	M	-	1
A0A1H8ZW07	0	0	0	0	0	0	0	0	0	0	0	0	0	0	59600000	63700000	0	0	61200000	67400000	61800000	69100000	79500000	0	17	12	5	0	0	0	0	0	0	6.34667e+07	74300000	6	0	0	0	0	0	0	2.79205e+06	5200000	Nucleotidyl transferase (A0A1H8ZW07)	0	M	-	-
D8DXY5	34300000	0	0	315000000	230000000	268000000	0	425000000	0	252000000	549000000	147000000	93800000	97700000	86000000	147000000	126000000	107000000	246000000	176000000	172000000	163000000	0	0	6	4	2	0	271000000	0	316000000	92500000	1.26667e+08	198000000	0	3	0	3.47659e+07	0	1.70241e+08	4.86415e+06	1.63367e+07	3.39804e+07	0	Maltose/moltooligosaccharide transporter (D8DXY5)	K16211	G	-	1
A0A1H9DGH7	4770000000	3820000000	2700000000	7060000000	7100000000	6710000000	3190000000	10900000000	9900000000	10600000000	9510000000	9190000000	13400000000	14100000000	14400000000	14300000000	16300000000	14200000000	17800000000	18800000000	16800000000	16500000000	8720000000	11000000000	0	0	0	3.76333e+09	6.95667e+09	10400000000	9.76667e+09	1.39667e+10	1.49333e+10	17800000000	12610000000	0	8.46023e+08	1.75182e+08	500000000	6.03563e+08	4.18994e+08	9.67241e+08	8.16497e+08	3.89e+09	Phosphoglucomutase (A0A1H9DGH7)	K01835	G	1	1.84854
D8DVY1	0	0	0	0	0	0	0	0	0	0	0	0	0	0	0	55600000	69000000	59500000	88700000	89200000	108000000	73500000	0	0	17	12	5	0	0	0	0	0	6.13667e+07	95300000	0	6	0	0	0	0	0	5.62751e+06	8.98258e+06	0	Glycerol kinase (D8DVY1)	K00864	C	-	-
D8DZJ7	69200000	39500000	0	578000000	615000000	770000000	1700000000	1140000000	1310000000	1330000000	985000000	1330000000	391000000	598000000	538000000	922000000	1050000000	931000000	1220000000	1230000000	1160000000	1460000000	1600000000	203000000	1	1	0	54350000	6.54333e+08	1225000000	1215000000	509000000	9.67667e+08	1.20333e+09	1530000000	0	2.83451e+07	8.31718e+07	85000000	1.62635e+08	8.69598e+07	5.83343e+07	3.09121e+07	70000000	Alpha-amylase (D8DZJ7)	K07405	G	1	12.0393
D8DYQ5	192000000	168000000	155000000	594000000	531000000	539000000	0	885000000	1450000000	1210000000	810000000	1000000000	632000000	999000000	819000000	1050000000	1040000000	1100000000	1440000000	1270000000	1210000000	1680000000	1520000000	1360000000	1	1	0	1.71667e+08	5.54667e+08	1167500000	1.00667e+09	8.16667e+08	1.06333e+09	1.30667e+09	1600000000	0	1.53261e+07	2.8004e+07	282500000	1.63367e+08	1.49836e+08	2.62467e+07	9.74109e+07	80000000	L-ribulose-5-phosphate 4-epimerase UlaF (D8DYQ5)	K03077	G	1	3.23107
D8DVY4	0	0	0	0	0	0	0	0	0	0	0	0	0	0	0	0	0	0	0	0	10100000	0	0	0	23	12	11	0	0	0	0	0	0	0	0	8	0	0	0	0	0	0	0	0	Regulatory protein, luxR family (D8DVY4)	0	K	-	-
D8DVY5	1000000000	1180000000	1560000000	602000000	585000000	526000000	423000000	461000000	409000000	284000000	366000000	380000000	548000000	332000000	305000000	296000000	196000000	236000000	267000000	269000000	229000000	268000000	0	297000000	1	0	1	1.24667e+09	571000000	435000000	3.43333e+08	395000000	2.42667e+08	255000000	0	1	2.33429e+08	3.25679e+07	26000000	4.23425e+07	1.08747e+08	4.10961e+07	1.84029e+07	0	Putative auto-transporter adhesin, head GIN domain (D8DVY5)	0	S	1	0.458021
D8DVY6	717000000	239000000	299000000	278000000	294000000	271000000	0	442000000	435000000	321000000	327000000	434000000	0	141000000	0	111000000	156000000	0	0	0	0	0	0	379000000	9	1	8	4.18333e+08	281000000	438500000	3.60667e+08	0	133500000	0	0	3	2.12605e+08	9.62635e+06	3500000	5.19123e+07	0	6.55591e+07	0	0	Uncharacterized protein (D8DVY6)	0	S!	1	0.671713
D8DVY8	0	0	0	0	0	0	0	0	0	0	0	0	0	0	0	0	0	0	0	410000000	0	0	0	0	23	12	11	0	0	0	0	0	0	0	0	8	0	0	0	0	0	0	0	0	Uncharacterized protein (D8DVY8)	0	S!	-	-
D8DVY9	35000000	46900000	49000000	0	0	0	0	0	0	0	0	0	88900000	0	33700000	0	0	0	0	0	0	0	0	0	19	9	10	4.36333e+07	0	0	0	61300000	0	0	0	6	6.16459e+06	0	0	0	3.66454e+07	0	0	0	Putative lipoprotein (D8DVY9)	0	S!	1	-
D8DVZ5	134000000	162000000	210000000	0	0	0	0	0	0	0	0	0	0	88700000	0	0	0	0	0	45900000	0	0	0	0	19	9	10	1.68667e+08	0	0	0	0	0	0	0	7	3.13829e+07	0	0	0	0	0	0	0	Putative beta-hydroxyacyl-(Acyl-carrier-protein) dehydratase (D8DVZ5)	0	I	1	-
D8DVZ6	641000000	443000000	502000000	0	0	0	0	0	0	0	0	0	285000000	197000000	193000000	107000000	75500000	88600000	110000000	105000000	81100000	175000000	166000000	0	10	9	1	5.28667e+08	0	0	0	225000000	9.03667e+07	98700000	170500000	3	8.30033e+07	0	0	0	4.24578e+07	1.29204e+07	1.26114e+07	4500000	Putative beta-hydroxyacyl-(Acyl-carrier-protein) dehydratase (D8DVZ6)	0	S!	1	-
D8DVZ7	3030000000	1910000000	3400000000	1180000000	906000000	1140000000	409000000	359000000	124000000	564000000	458000000	1150000000	1570000000	1140000000	1180000000	461000000	519000000	603000000	405000000	479000000	484000000	378000000	1060000000	0	1	0	1	2780000000	1.07533e+09	241500000	724000000	1.29667e+09	5.27667e+08	456000000	719000000	0	6.33456e+08	1.20845e+08	117500000	3.0432e+08	1.93964e+08	5.82943e+07	3.61202e+07	341000000	Acyl carrier protein (D8DVZ7)	K02078	I	1	0.386811
D8DVZ8	493000000	734000000	661000000	1840000000	2160000000	2270000000	53500000	1040000000	412000000	308000000	1420000000	491000000	993000000	1040000000	1300000000	1020000000	934000000	883000000	866000000	683000000	794000000	412000000	29000000	0	1	0	1	6.29333e+08	2090000000	726000000	7.39667e+08	1111000000	9.45667e+08	781000000	220500000	0	1.00904e+08	1.82392e+08	314000000	4.86835e+08	1.35014e+08	5.65351e+07	7.52728e+07	191500000	Beta-ketoacyl-acyl-carrier-protein synthase I (D8DVZ8)	0	H	1	3.32097
D8DXV1	1210000000	786000000	916000000	1620000000	1350000000	1170000000	1020000000	1210000000	1610000000	1730000000	1240000000	1440000000	1850000000	1940000000	1900000000	2460000000	2160000000	2190000000	2190000000	2240000000	2280000000	2200000000	2020000000	1510000000	0	0	0	9.70667e+08	1380000000	1410000000	1470000000	1.89667e+09	2270000000	2.23667e+09	2110000000	0	1.77361e+08	1.84932e+08	200000000	2.01163e+08	3.68179e+07	1.34907e+08	3.68179e+07	90000000	UDP-glucose 4-epimerase (D8DXV1)	K01784	M	1	1.4217
D8DW00	320000000	390000000	73400000	3520000000	3950000000	3900000000	4800000000	5670000000	4940000000	6550000000	5070000000	5420000000	1450000000	1990000000	2100000000	3490000000	3310000000	3070000000	3830000000	3220000000	3390000000	3970000000	3250000000	556000000	0	0	0	2.61133e+08	3790000000	5305000000	5680000000	1.84667e+09	3290000000	3480000000	3610000000	0	1.35789e+08	1.92007e+08	365000000	6.31559e+08	2.84058e+08	1.72047e+08	2.57034e+08	360000000	Glutamate-ammonia ligase (D8DW00)	K01915	E	1	14.5137
D8DV18	151000000	71100000	75400000	0	0	0	0	0	0	0	0	0	267000000	92500000	101000000	68900000	58500000	57300000	0	22700000	0	0	0	0	14	9	5	9.91667e+07	0	0	0	153500000	6.15667e+07	0	0	5	3.66937e+07	0	0	0	8.03316e+07	5.20854e+06	0	0	Beta-galactosidase (D8DV18)	K01190	G	1	-
A0A1H9IED8	577000000	308000000	384000000	28600000	0	58500000	0	39800000	0	14800000	0	45600000	72600000	46800000	50400000	49600000	59200000	54200000	154000000	71400000	64000000	196000000	364000000	0	5	4	1	423000000	43550000	0	30200000	56600000	5.43333e+07	9.64667e+07	280000000	1	1.13228e+08	2.38845e+07	0	1.89943e+07	1.14088e+07	3.92032e+06	4.07942e+07	84000000	Beta-glucosidase (A0A1H9IED8)	K05349	G	1	0.102955
D8DW07	1160000000	829000000	816000000	56600000	23000000	0	0	0	0	0	0	0	674000000	92500000	139000000	47200000	28400000	75900000	9630000	0	9990000	0	0	0	11	7	4	935000000	39800000	0	0	3.01833e+08	50500000	9810000	0	3	1.59188e+08	2.32415e+07	0	0	2.63845e+08	1.95317e+07	4.62681e+06	0	Uncharacterized protein (D8DW07)	0	S!	1	0.0425668
D8DW08	1650000000	1150000000	1300000000	793000000	682000000	1030000000	863000000	945000000	617000000	739000000	686000000	567000000	390000000	165000000	237000000	168000000	116000000	162000000	174000000	141000000	119000000	232000000	0	0	2	0	2	1.36667e+09	835000000	781000000	664000000	264000000	1.48667e+08	1.44667e+08	0	1	2.09497e+08	1.45141e+08	164000000	7.19213e+07	9.3819e+07	2.32283e+07	2.26029e+07	0	Uncharacterized protein (D8DW08)	0	S!	1	0.610976
D8DW09	8430000000	9180000000	9610000000	3340000000	3460000000	3920000000	3100000000	2000000000	2310000000	3050000000	2690000000	2780000000	3080000000	1460000000	1880000000	1410000000	1050000000	1120000000	1160000000	950000000	928000000	1370000000	1100000000	144000000	0	0	0	9.07333e+09	3.57333e+09	2155000000	2840000000	2140000000	1.19333e+09	1.01267e+09	1235000000	0	4.87602e+08	2.49978e+08	155000000	1.52971e+08	6.8644e+08	1.55849e+08	1.04567e+08	135000000	Pectate lyase (D8DW09)	0	S	1	0.393828
D8DW11	12100000000	6740000000	8550000000	4190000000	2130000000	2690000000	3190000000	4240000000	3620000000	4310000000	3240000000	3230000000	1750000000	868000000	1010000000	408000000	299000000	146000000	726000000	625000000	490000000	842000000	481000000	494000000	0	0	0	9130000000	3.00333e+09	3930000000	3.59333e+09	1.20933e+09	2.84333e+08	6.13667e+08	661500000	0	2.22631e+09	8.69687e+08	310000000	5.06776e+08	3.86679e+08	1.07463e+08	9.66793e+07	180500000	Uncharacterized protein (D8DW11)	0	S!	1	0.328952
D8DW12	11900000000	10600000000	12400000000	5580000000	4440000000	5360000000	3160000000	3400000000	2670000000	3000000000	2800000000	2680000000	3950000000	1900000000	2390000000	1420000000	1080000000	1290000000	1520000000	1120000000	1240000000	1900000000	1550000000	1080000000	0	0	0	1.16333e+10	5.12667e+09	3035000000	2.82667e+09	2.74667e+09	1.26333e+09	1.29333e+09	1725000000	0	7.58654e+08	4.93784e+08	365000000	1.31993e+08	8.74084e+08	1.40079e+08	1.67597e+08	175000000	RagB/SusD domain protein (D8DW12)	K21572	S	1	0.440688
D8DYV4	0	0	0	0	25800000	35200000	0	0	121000000	0	0	0	167000000	273000000	339000000	448000000	590000000	427000000	559000000	583000000	515000000	429000000	469000000	97900000	9	9	0	0	30500000	0	0	2.59667e+08	4.88333e+08	5.52333e+08	449000000	3	0	1.48812e+07	0	0	7.08488e+07	7.23986e+07	2.81583e+07	20000000	Coenzyme A biosynthesis bifunctional protein CoaBC (D8DYV4)	K13038	H	-	1
D8DW19	132000000	77500000	90600000	112000000	159000000	151000000	0	87100000	0	0	0	0	120000000	93500000	146000000	0	0	0	55300000	0	0	103000000	0	0	12	5	7	1.00033e+08	1.40667e+08	0	0	1.19833e+08	0	0	0	5	2.32279e+07	2.05318e+07	0	0	2.14334e+07	0	0	0	Conserved domain protein (D8DW19)	K08988	S	1	1.4062
D8DW20	0	0	0	0	0	0	0	0	0	0	0	0	0	0	0	22600000	0	0	0	0	0	0	0	0	23	12	11	0	0	0	0	0	0	0	0	8	0	0	0	0	0	0	0	0	Beta-propeller domain of methanol dehydrogenase type protein (D8DW20)	K06872	S	-	-
D8DW23	200000000	310000000	374000000	188000000	110000000	130000000	0	86400000	0	0	118000000	0	137000000	63100000	0	0	0	48400000	0	0	0	0	0	0	13	4	9	2.94667e+08	1.42667e+08	0	0	100050000	0	0	0	5	7.18579e+07	3.3079e+07	0	0	5.59879e+07	0	0	0	Outer membrane protein beta-barrel domain-containing protein (D8DW23)	0	S	1	0.484163
D8DW34	0	0	0	0	0	0	0	0	0	5580000	0	0	0	0	0	0	0	0	0	0	0	0	0	0	23	11	12	0	0	0	0	0	0	0	0	8	0	0	0	0	0	0	0	0	Putative integrin, alpha subunit (D8DW34)	0	M	-	-
D8DW39	706000000	561000000	508000000	3150000000	3190000000	4600000000	16800000000	6660000000	9490000000	11100000000	5650000000	11700000000	1650000000	2610000000	2720000000	2130000000	2360000000	2350000000	2790000000	2870000000	2600000000	3670000000	5330000000	1360000000	0	0	0	5.91667e+08	3.64667e+09	8075000000	9.48333e+09	2.32667e+09	2280000000	2.75333e+09	4500000000	0	8.36912e+07	6.74306e+08	1.415e+09	2.72162e+09	4.80578e+08	1.06145e+08	1.13235e+08	830000000	ATP synthase subunit b (D8DW39)	K02109	C	1	6.16338
D8DW40	160000000	512000000	315000000	3490000000	2130000000	1350000000	0	1600000000	244000000	95900000	3090000000	1220000000	632000000	1330000000	1240000000	2160000000	2560000000	2140000000	983000000	891000000	1650000000	201000000	899000000	3170000000	1	1	0	329000000	2.32333e+09	922000000	1.46863e+09	1.06733e+09	2.28667e+09	1.17467e+09	550000000	0	1.44044e+08	8.84283e+08	678000000	1.23492e+09	3.10012e+08	1.93448e+08	3.38203e+08	349000000	ATP synthase subunit c (D8DW40)	K02110	C	1	7.0618
D8DW41	0	60300000	0	409000000	445000000	369000000	182000000	424000000	239000000	447000000	602000000	381000000	292000000	348000000	385000000	372000000	418000000	477000000	340000000	410000000	512000000	179000000	388000000	0	3	2	1	0	4.07667e+08	331500000	4.76667e+08	3.41667e+08	4.22333e+08	4.20667e+08	283500000	1	0	3.10412e+07	92500000	9.26295e+07	3.82303e+07	4.29754e+07	7.06226e+07	104500000	ATP synthase subunit a (D8DW41)	K02108	C	-	1.22976
D8DW43	120000000	0	0	0	0	0	0	0	0	0	0	0	0	0	0	0	0	0	0	0	0	0	0	0	23	11	12	0	0	0	0	0	0	0	0	8	0	0	0	0	0	0	0	0	ATP synthase, Delta/Epsilon chain, beta-sandwich domain protein (D8DW43)	0	C	-	-
D8DW44	2910000000	2880000000	2980000000	9450000000	17000000000	19200000000	14200000000	12600000000	11200000000	11500000000	16800000000	14900000000	12200000000	15200000000	13900000000	13900000000	14900000000	13400000000	12300000000	13300000000	12700000000	9840000000	9510000000	13100000000	0	0	0	2.92333e+09	1.52167e+10	11900000000	14400000000	1.37667e+10	1.40667e+10	1.27667e+10	9675000000	0	4.18994e+07	4.17539e+09	700000000	2.19241e+09	1.22837e+09	6.2361e+08	4.10961e+08	165000000	ATP synthase subunit beta (D8DW44)	K02112	C	1	5.20525
D8DW45	682000000	766000000	716000000	4710000000	4510000000	5440000000	3040000000	4920000000	3370000000	2210000000	5330000000	3710000000	2760000000	4790000000	3790000000	5820000000	6650000000	7250000000	6260000000	7080000000	7320000000	4030000000	5650000000	4000000000	0	0	0	7.21333e+08	4.88667e+09	4145000000	3750000000	3780000000	6.57333e+09	6.88667e+09	4840000000	0	3.44996e+07	3.99694e+08	775000000	1.27405e+09	8.28774e+08	5.86307e+08	4.53823e+08	810000000	ATP-dependent 6-phosphofructokinase (D8DW45)	K00850	G	1	6.77449
D8DW46	0	0	0	0	0	0	0	0	0	0	0	0	0	0	0	0	0	0	0	15300000	16500000	0	0	0	22	12	10	0	0	0	0	0	0	15900000	0	7	0	0	0	0	0	0	7.51132e+06	0	Na+/H+ antiporter NhaD (D8DW46)	0	P	-	-
D8DW52	1700000000	1400000000	1030000000	9640000000	8930000000	11500000000	17100000000	13300000000	17400000000	16700000000	12500000000	17900000000	4780000000	6330000000	6600000000	6370000000	6040000000	6470000000	6450000000	6160000000	5810000000	6350000000	10500000000	8570000000	0	0	0	1.37667e+09	1.00233e+10	15350000000	15700000000	5.90333e+09	6.29333e+09	6140000000	8425000000	0	2.74024e+08	1.08365e+09	2.05e+09	2.31517e+09	8.01928e+08	1.83727e+08	2.61661e+08	2.075e+09	30S ribosomal protein S16 (D8DW52)	K02959	J	1	7.28087
A0A1H9A3I5	0	0	0	0	0	0	0	0	86400000	109000000	0	0	0	0	0	0	0	0	0	0	42900000	67400000	0	0	20	10	10	0	0	0	0	0	0	0	0	8	0	0	0	0	0	0	0	0	Sugar transferase involved in LPS biosynthesis (Colanic, teichoic acid) (A0A1H9A3I5)	0	M	-	-
D8DYE5	731000000	610000000	413000000	162000000	175000000	145000000	0	174000000	213000000	0	207000000	95000000	868000000	467000000	536000000	347000000	346000000	269000000	500000000	478000000	443000000	384000000	478000000	73700000	2	2	0	5.84667e+08	1.60667e+08	193500000	151000000	6.23667e+08	3.20667e+08	4.73667e+08	431000000	0	1.31053e+08	1.22837e+07	19500000	8.46023e+07	1.75051e+08	3.65361e+07	2.3471e+07	47000000	Mannose-6-phosphate isomerase (D8DYE5)	K01809	G	1	0.2748
D8DW60	0	0	0	0	0	0	0	0	0	0	68600000	0	0	0	0	0	0	56900000	0	0	0	0	0	0	22	11	11	0	0	0	0	0	0	0	0	8	0	0	0	0	0	0	0	0	Putative histidine kinase (D8DW60)	0	T	-	-
D8E031	0	0	0	0	0	0	0	0	0	0	0	0	0	0	0	0	39300000	34800000	0	0	0	82700000	0	0	21	12	9	0	0	0	0	0	37050000	0	0	7	0	0	0	0	0	1.75619e+07	0	0	Multifunctional fusion protein (D8E031)	K17758	G	-	-
D8DVX9	0	0	0	0	0	0	0	0	0	0	0	0	0	0	20500000	0	46200000	24700000	21000000	0	0	0	0	0	20	12	8	0	0	0	0	0	35450000	0	0	7	0	0	0	0	0	1.88761e+07	0	0	Alpha-L-rhamnosidase (D8DVX9)	K05989	G	-	-
D8DW63	0	0	0	0	0	0	0	0	0	0	0	0	43800000	74800000	42100000	69400000	56400000	0	71700000	71500000	58100000	0	0	0	16	12	4	0	0	0	0	5.35667e+07	62900000	67100000	0	5	0	0	0	0	1.50303e+07	3.01226e+07	6.36448e+06	0	Deoxyadenosine/deoxycytidine kinase (D8DW63)	K15519	F	-	-
D8DW64	0	0	0	0	0	0	0	0	0	0	0	0	64600000	61500000	72500000	70700000	53400000	53000000	74300000	66800000	74000000	0	0	0	15	12	3	0	0	0	0	66200000	5.90333e+07	71700000	0	5	0	0	0	0	4.63105e+06	8.2512e+06	3.46699e+06	0	Deoxyadenosine/deoxycytidine kinase (D8DW64)	K15519	F	-	-
D8DUE5	0	0	0	0	0	0	0	0	0	0	0	0	239000000	63300000	66100000	0	0	14000000	0	0	0	0	0	0	20	12	8	0	0	0	0	122800000	0	0	0	7	0	0	0	0	8.21738e+07	0	0	0	Beta-galactosidase (D8DUE5)	0	G	-	-
A0A1H9A3S0	0	0	0	0	0	0	0	0	0	0	0	0	23400000	25900000	0	76100000	60800000	56400000	61100000	84600000	70300000	53400000	0	0	15	12	3	0	0	0	0	24650000	6.44333e+07	72000000	0	5	0	0	0	0	1.16649e+07	8.44288e+06	9.66885e+06	0	Glycosyltransferase involved in cell wall bisynthesis (A0A1H9A3S0)	0	M	-	-
D8DW69	398000000	387000000	245000000	1120000000	941000000	1000000000	194000000	1270000000	906000000	703000000	1110000000	516000000	178000000	323000000	310000000	405000000	436000000	416000000	379000000	453000000	377000000	287000000	196000000	0	1	0	1	3.43333e+08	1.02033e+09	1088000000	7.76333e+08	2.70333e+08	419000000	403000000	241500000	0	6.9677e+07	7.44774e+07	182000000	2.47982e+08	6.55049e+07	1.28323e+07	3.53648e+07	45500000	M18 family aminopeptidase (D8DW69)	K01267	E	1	2.97184
D8DW75	0	0	0	0	0	0	0	0	0	0	0	0	67900000	92900000	85000000	118000000	141000000	126000000	192000000	167000000	145000000	169000000	146000000	0	13	12	1	0	0	0	0	8.19333e+07	1.28333e+08	168000000	157500000	4	0	0	0	0	1.0434e+07	9.53357e+06	1.92007e+07	11500000	S1 RNA binding domain protein (D8DW75)	K06959	K	-	-
D8DW78	0	0	0	0	0	0	0	0	0	80800000	0	0	75400000	53900000	63800000	40300000	0	0	53700000	48900000	42400000	88900000	0	0	15	11	4	0	0	0	0	6.43667e+07	0	4.83333e+07	0	6	0	0	0	0	8.78648e+06	0	4.63057e+06	0	Haloacid dehalogenase superfamily, subfamily IA, variant 3 with third motif having DD or ED (D8DW78)	0	S	-	-
A0A1H9K9P3	0	0	0	0	0	0	0	0	0	0	0	0	16200000	0	11700000	0	0	0	0	0	0	0	0	0	22	12	10	0	0	0	0	13950000	0	0	0	7	0	0	0	0	6.82788e+06	0	0	0	Glycosyl hydrolases family 2 (A0A1H9K9P3)	0	G	-	-
D8DWZ2	148000000	185000000	84900000	1370000000	1190000000	1220000000	2190000000	1970000000	2670000000	2780000000	1950000000	2720000000	816000000	1370000000	1250000000	2040000000	2230000000	1990000000	2130000000	2290000000	2320000000	2560000000	3190000000	854000000	0	0	0	139300000	1260000000	2320000000	2.48333e+09	1.14533e+09	2.08667e+09	2.24667e+09	2875000000	0	4.13261e+07	7.87401e+07	350000000	3.77918e+08	2.37971e+08	1.03387e+08	8.34e+07	315000000	CTP synthase (D8DWZ2)	K01937	F	1	9.04523
D8DW18	383000000	233000000	287000000	1510000000	1760000000	2410000000	4300000000	2780000000	3430000000	4200000000	3270000000	4890000000	1320000000	2290000000	2110000000	1840000000	2280000000	1770000000	2720000000	2770000000	2660000000	3490000000	5540000000	2350000000	0	0	0	301000000	1.89333e+09	3105000000	4120000000	1.90667e+09	1.96333e+09	2.71667e+09	4515000000	0	6.20322e+07	3.79327e+08	325000000	6.63777e+08	4.21294e+08	2.25733e+08	4.49691e+07	1025000000	LemA protein (D8DW18)	K03744	S	1	6.29014
D8DYR3	146000000	212000000	132000000	454000000	939000000	963000000	954000000	1050000000	996000000	1380000000	1570000000	1180000000	442000000	683000000	653000000	599000000	862000000	763000000	787000000	839000000	780000000	942000000	586000000	551000000	0	0	0	1.63333e+08	7.85333e+08	1023000000	1.37667e+09	5.92667e+08	7.41333e+08	802000000	764000000	0	3.48839e+07	2.34493e+08	27000000	1.59234e+08	1.07239e+08	1.08457e+08	2.63186e+07	178000000	Chaperone protein DnaJ (D8DYR3)	K03686	O	1	4.80816
D8DW83	0	0	0	0	0	0	0	0	0	0	0	0	79200000	60600000	69500000	38900000	49000000	61200000	61900000	0	0	0	157000000	0	16	12	4	0	0	0	0	6.97667e+07	49700000	0	0	6	0	0	0	0	7.59576e+06	9.11738e+06	0	0	Phosphotyrosine protein phosphatase (D8DW83)	K01104	T	-	-
D8DW85	135000000	119000000	99800000	144000000	133000000	164000000	146000000	0	259000000	287000000	0	222000000	0	148000000	157000000	142000000	204000000	179000000	281000000	156000000	232000000	247000000	163000000	0	4	2	2	1.17933e+08	147000000	0	254500000	152500000	175000000	223000000	205000000	1	1.43901e+07	1.28323e+07	0	1.22872e+08	7.1983e+07	2.54689e+07	5.14263e+07	42000000	Uncharacterized domain 1-containing protein (D8DW85)	K19222	Q	1	1.24647
D8DW86	0	0	0	0	0	0	0	0	0	0	0	0	0	0	2950000	0	0	0	0	0	0	0	0	0	23	12	11	0	0	0	0	0	0	0	0	8	0	0	0	0	0	0	0	0	Isochorismate synthase (D8DW86)	K02361	H	-	-
D8DWA1	1620000000	1150000000	829000000	1450000000	1920000000	1700000000	5600000000	2850000000	4650000000	4760000000	2530000000	4450000000	6660000000	5110000000	5250000000	4430000000	4480000000	4460000000	5500000000	4920000000	4530000000	7250000000	8420000000	3990000000	0	0	0	1.19967e+09	1690000000	3750000000	3.91333e+09	5.67333e+09	4.45667e+09	4.98333e+09	7835000000	0	3.24829e+08	1.92007e+08	900000000	9.86318e+08	7.00016e+08	2.0548e+07	3.98525e+08	585000000	DUF4301 domain-containing protein (D8DWA1)	0	S!	1	1.40872
D8DW88	0	0	0	0	0	0	0	0	0	0	0	0	73800000	89000000	104000000	154000000	155000000	167000000	171000000	175000000	185000000	209000000	387000000	0	13	12	1	0	0	0	0	8.89333e+07	1.58667e+08	177000000	298000000	4	0	0	0	0	1.23292e+07	5.90668e+06	5.88784e+06	89000000	1,4-dihydroxy-2-naphthoyl-CoA synthase (D8DW88)	K01661	H	-	-
D8DW89	0	0	0	0	0	0	0	0	0	0	0	0	0	0	0	0	0	0	0	0	0	0	0	43100000	23	12	11	0	0	0	0	0	0	0	0	8	0	0	0	0	0	0	0	0	Mandelate racemase/muconate lactonizing enzyme family protein (D8DW89)	0	M	-	-
D8DW90	0	0	0	0	0	0	0	0	0	0	0	0	0	0	0	0	0	0	122000000	216000000	0	0	0	0	22	12	10	0	0	0	0	0	0	169000000	0	7	0	0	0	0	0	0	8.84283e+07	0	AMP-binding domain-containing protein (D8DW90)	K01911	H	-	-
D8DVQ5	0	10700000	0	350000000	756000000	298000000	84100000	570000000	649000000	839000000	740000000	659000000	1510000000	2490000000	2370000000	3810000000	4190000000	3850000000	4400000000	4140000000	4020000000	3250000000	2410000000	1370000000	2	2	0	0	468000000	609500000	746000000	2.12333e+09	3950000000	4.18667e+09	2830000000	1	0	2.0475e+08	39500000	7.36071e+07	4.3645e+08	1.70489e+08	1.58605e+08	420000000	Alanine racemase (D8DVQ5)	K01775	M	-	1
D8DW98	0	0	0	0	0	0	0	0	0	0	47800000	0	0	0	0	0	79200000	69200000	48800000	36700000	57700000	0	0	0	18	11	7	0	0	0	0	0	74200000	4.77333e+07	0	6	0	0	0	0	0	3.52157e+07	8.60633e+06	0	ATP-dependent DNA helicase RecQ (D8DW98)	K03654	L	-	-
D8DW99	0	0	0	0	0	0	0	0	0	0	0	0	0	0	0	0	0	0	0	0	0	0	0	25700000	23	12	11	0	0	0	0	0	0	0	0	8	0	0	0	0	0	0	0	0	Uncharacterized protein (D8DW99)	0	S!	-	-
D8DW81	275000000	271000000	71800000	2070000000	2070000000	1810000000	827000000	2600000000	3100000000	3420000000	2720000000	2610000000	1320000000	2200000000	2060000000	3230000000	3400000000	3260000000	3510000000	3330000000	3320000000	4040000000	2460000000	1420000000	0	0	0	2.05933e+08	1.98333e+09	2850000000	2.91667e+09	1860000000	3.29667e+09	3.38667e+09	3250000000	0	9.48606e+07	1.22565e+08	250000000	3.58732e+08	3.86092e+08	7.4087e+07	8.73053e+07	790000000	Lysine-tRNA ligase (D8DW81)	K04567	J	1	9.63095
D8DXW6	0	0	0	51500000	0	0	0	0	0	24800000	28000000	0	216000000	318000000	207000000	465000000	557000000	370000000	461000000	606000000	605000000	605000000	497000000	0	10	9	1	0	0	0	26400000	247000000	464000000	5.57333e+08	551000000	3	0	0	0	1.25135e+07	5.03389e+07	7.63457e+07	6.81192e+07	54000000	Ribosomal protein S12 methylthiotransferase RimO (D8DXW6)	K14441	J	-	-
A0A1H9CHI6	0	0	0	0	70400000	0	0	0	0	0	0	0	30100000	74100000	46100000	43000000	50800000	62300000	26200000	0	13500000	25200000	20000000	0	13	11	2	0	0	0	0	50100000	5.20333e+07	19850000	22600000	4	0	0	0	0	1.81842e+07	7.92731e+06	1.06978e+07	2600000	Phosphoglycerol transferase MdoB (A0A1H9CHI6)	0	M	-	-
D8DWA5	0	50200000	66100000	56900000	0	0	0	0	0	0	0	0	98700000	0	36300000	0	0	0	0	0	0	0	0	0	19	9	10	58150000	0	0	0	67500000	0	0	0	6	2.81702e+07	0	0	0	4.0761e+07	0	0	0	Uncharacterized protein (D8DWA5)	0	S!	1	-
D8DWA6	5910000000	4750000000	4790000000	2280000000	1360000000	1630000000	1050000000	1060000000	789000000	587000000	623000000	631000000	2400000000	1660000000	1530000000	825000000	699000000	630000000	548000000	384000000	508000000	349000000	0	1650000000	1	0	1	5150000000	1.75667e+09	924500000	6.13667e+08	1.86333e+09	718000000	480000000	0	1	5.37649e+08	3.8612e+08	135500000	1.91369e+07	3.83174e+08	8.07341e+07	6.98188e+07	0	Biotin-requiring enzyme (D8DWA6)	K23351	I	1	0.3411
D8DWA7	301000000	187000000	251000000	895000000	432000000	901000000	1880000000	422000000	607000000	689000000	320000000	458000000	260000000	219000000	247000000	162000000	136000000	135000000	144000000	95800000	111000000	244000000	172000000	0	1	0	1	2.46333e+08	7.42667e+08	514500000	489000000	242000000	1.44333e+08	1.16933e+08	208000000	0	4.66571e+07	2.19688e+08	92500000	1.5223e+08	1.71075e+07	1.24989e+07	2.01199e+07	36000000	Aspartate 1-decarboxylase (D8DWA7)	K01579	H	1	3.01488
D8DWA8	305000000	262000000	248000000	207000000	297000000	150000000	0	265000000	185000000	204000000	188000000	0	556000000	613000000	657000000	831000000	834000000	895000000	740000000	702000000	874000000	749000000	330000000	0	3	2	1	2.71667e+08	218000000	225000000	196000000	6.08667e+08	8.53333e+08	772000000	539500000	0	2.42533e+07	6.05145e+07	40000000	9.26259e+07	4.13468e+07	2.94882e+07	7.37744e+07	209500000	Pantothenate synthetase (D8DWA8)	K01918	H	1	0.802454
D8DWB0	7810000000	8420000000	7500000000	4490000000	3800000000	4000000000	2960000000	2510000000	763000000	1110000000	2410000000	1040000000	5020000000	3330000000	3250000000	1920000000	2030000000	1880000000	1500000000	1660000000	1710000000	709000000	1990000000	955000000	0	0	0	7910000000	4.09667e+09	1636500000	1520000000	3.86667e+09	1.94333e+09	1.62333e+09	1349500000	0	3.82187e+08	2.89866e+08	873500000	6.29974e+08	8.16184e+08	6.3421e+07	8.95669e+07	640500000	Putative lipoprotein (D8DWB0)	0	S	1	0.51791
D8DWB2	0	0	0	0	0	0	0	0	0	0	0	0	34800000	71300000	49900000	56000000	69300000	74000000	128000000	125000000	114000000	65400000	33900000	0	13	12	1	0	0	0	0	52000000	6.64333e+07	1.22333e+08	49650000	4	0	0	0	0	1.49749e+07	7.62292e+06	6.01849e+06	15750000	DNA helicase (D8DWB2)	K03657	L	-	-
D8DWB4	16500000000	12300000000	14100000000	6390000000	4460000000	6020000000	6030000000	2530000000	3590000000	1760000000	1050000000	2070000000	6270000000	4430000000	4330000000	1850000000	1400000000	1550000000	1160000000	1220000000	1040000000	1710000000	2340000000	119000000	0	0	0	14300000000	5.62333e+09	3060000000	1.62667e+09	5010000000	1600000000	1140000000	2025000000	0	1.72047e+09	8.36355e+08	530000000	4.26953e+08	8.91889e+08	1.87083e+08	7.48331e+07	315000000	Immunogenic 23 kDa lipoprotein PG3 (D8DWB4)	0	M	1	0.39324
D8DT66	208000000	226000000	92800000	916000000	1130000000	894000000	2730000000	1450000000	1900000000	2380000000	1000000000	2450000000	2330000000	2830000000	2900000000	2400000000	2800000000	2650000000	3590000000	3110000000	2820000000	3440000000	5010000000	958000000	0	0	0	175600000	980000000	1675000000	1.94333e+09	2.68667e+09	2.61667e+09	3.17333e+09	4225000000	0	5.90078e+07	1.06446e+08	225000000	6.67649e+08	2.53815e+08	1.64992e+08	3.17525e+08	785000000	Uncharacterized protein (D8DT66)	0	S	1	5.58087
D8DTG5	172000000	97000000	0	61900000	86900000	94200000	0	76500000	111000000	0	105000000	108000000	225000000	223000000	247000000	223000000	222000000	227000000	324000000	283000000	313000000	230000000	228000000	311000000	3	3	0	134500000	81000000	93750000	106500000	2.31667e+08	224000000	3.06667e+08	229000000	0	7.04099e+07	1.38306e+07	17250000	5.02195e+07	1.0873e+07	2.16025e+06	1.73269e+07	1000000	Guanylate kinase (D8DTG5)	K00942	F	1	0.60223
D8DWB9	215000000	268000000	104000000	1330000000	995000000	1280000000	2740000000	1500000000	1970000000	2430000000	1400000000	2100000000	535000000	772000000	790000000	839000000	957000000	878000000	1020000000	1170000000	1080000000	1560000000	1340000000	772000000	0	0	0	1.95667e+08	1.20167e+09	1735000000	1.97667e+09	699000000	8.91333e+08	1090000000	1450000000	0	6.83341e+07	1.47554e+08	235000000	4.29444e+08	1.16198e+08	4.90872e+07	6.16441e+07	110000000	Na(+)-translocating NADH-quinone reductase subunit C (D8DWB9)	K00348	C	1	6.1414
D8DYI8	0	0	0	0	95600000	18600000	0	0	81000000	0	47500000	58100000	261000000	567000000	585000000	546000000	753000000	801000000	686000000	850000000	750000000	596000000	698000000	55200000	7	7	0	0	57100000	0	52800000	471000000	700000000	762000000	647000000	2	0	4.13848e+07	0	2.52635e+07	1.48674e+08	1.10644e+08	6.74883e+07	51000000	tRNA modification GTPase MnmE (D8DYI8)	K03650	S	-	1.08144
D8DWC1	784000000	675000000	549000000	4320000000	5070000000	6200000000	8280000000	6650000000	8730000000	8010000000	7830000000	7920000000	2000000000	2600000000	2790000000	3890000000	3810000000	3650000000	4410000000	4460000000	4690000000	5600000000	6900000000	4880000000	0	0	0	6.69333e+08	5.19667e+09	7690000000	7920000000	2.46333e+09	3.78333e+09	4520000000	6250000000	0	9.6022e+07	7.72715e+08	1040000000	7.34847e+07	3.36683e+08	9.97775e+07	1.21929e+08	650000000	Na(+)-translocating NADH-quinone reductase subunit A (D8DWC1)	K00346	C	1	7.76394
D8DWC4	487000000	499000000	583000000	244000000	213000000	312000000	0	0	83400000	0	133000000	0	194000000	167000000	180000000	0	124000000	132000000	0	0	0	95200000	0	0	10	4	6	523000000	2.56333e+08	0	0	1.80333e+08	128000000	0	0	4	4.27083e+07	4.13468e+07	0	0	1.10252e+07	6.04281e+07	0	0	UPF0237 protein PBR (D8DWC4)	K07166	T	1	0.490121
D8DWC5	1380000000	880000000	995000000	2590000000	1720000000	3040000000	5050000000	3440000000	4240000000	4010000000	2230000000	3480000000	604000000	802000000	819000000	866000000	895000000	837000000	884000000	795000000	978000000	1440000000	1330000000	1130000000	0	0	0	1085000000	2450000000	3840000000	3240000000	7.41667e+08	866000000	8.85667e+08	1385000000	0	2.13815e+08	5.47905e+08	400000000	7.46235e+08	9.75921e+07	2.36784e+07	7.47187e+07	55000000	UPF0210 protein PBR (D8DWC5)	K09157	S	1	2.25806
D8DWC7	1640000000	1940000000	1740000000	588000000	515000000	687000000	0	606000000	345000000	279000000	504000000	0	716000000	447000000	465000000	383000000	342000000	355000000	358000000	482000000	358000000	474000000	526000000	0	3	2	1	1.77333e+09	5.96667e+08	475500000	391500000	5.42667e+08	360000000	3.99333e+08	500000000	0	1.24722e+08	7.04856e+07	130500000	2.0615e+08	1.22785e+08	1.71075e+07	5.84542e+07	26000000	Putative lipoprotein (D8DWC7)	0	S!	1	0.336466
D8DWC8	0	0	0	0	33600000	0	0	0	0	0	0	0	196000000	342000000	313000000	405000000	412000000	374000000	576000000	502000000	544000000	407000000	411000000	0	12	11	1	0	0	0	0	2.83667e+08	397000000	5.40667e+08	409000000	4	0	0	0	0	6.31101e+07	1.65126e+07	3.03022e+07	2000000	ABC transporter domain protein (D8DWC8)	K06020	S	-	-
D8DWC9	0	0	0	0	0	0	102000000	0	0	0	0	0	0	0	0	0	0	0	0	0	0	29500000	0	0	22	11	11	0	0	0	0	0	0	0	0	8	0	0	0	0	0	0	0	0	Putative penicillin-binding protein, D-alanyl-D-alanine carboxypeptidase (D8DWC9)	K07259	M	-	-
D8DWD1	0	196000000	245000000	71500000	0	0	0	0	0	0	0	0	0	44200000	0	0	0	0	0	0	0	0	0	0	20	9	11	220500000	0	0	0	0	0	0	0	7	1.05852e+08	0	0	0	0	0	0	0	Uncharacterized protein (D8DWD1)	0	S!	1	-
D8DWD2	498000000	216000000	263000000	126000000	104000000	132000000	0	192000000	187000000	225000000	176000000	233000000	155000000	61200000	72300000	0	0	0	93700000	0	0	101000000	0	0	8	1	7	3.25667e+08	1.20667e+08	189500000	2.11333e+08	9.61667e+07	0	0	0	3	1.23359e+08	1.2037e+07	2500000	2.5197e+07	4.18475e+07	0	0	0	Uncharacterized protein (D8DWD2)	0	S!	1	0.370522
D8DWD3	97000000000	79600000000	89700000000	56000000000	40800000000	47000000000	22500000000	40800000000	50600000000	36600000000	28400000000	31500000000	32000000000	19700000000	22800000000	17400000000	13700000000	15700000000	11900000000	11900000000	11900000000	15400000000	11700000000	15200000000	0	0	0	8.87667e+10	4.79333e+10	45700000000	3.21667e+10	2.48333e+10	15600000000	11900000000	13550000000	0	7.13411e+09	6.24037e+09	4.9e+09	3.38066e+09	5.22324e+09	1.51217e+09	0	1.85e+09	Major outer membrane protein OmpA (D8DWD3)	K03286	M	1	0.539992
D8DWD4	111000000000	98600000000	115000000000	68400000000	48800000000	61200000000	72800000000	49700000000	54100000000	48200000000	35000000000	37000000000	38200000000	23600000000	26100000000	19600000000	17600000000	18100000000	16200000000	15200000000	15700000000	21200000000	16000000000	24600000000	0	0	0	108200000000	5.94667e+10	51900000000	4.00667e+10	29300000000	1.84333e+10	15700000000	18600000000	0	6.98188e+09	8.09499e+09	2200000000	5.80881e+09	6.37547e+09	8.49837e+08	4.08248e+08	2600000000	Putative lipoprotein (D8DWD4)	0	S!	1	0.5496
D8E0L9	0	0	48100000	0	0	0	0	0	0	0	0	0	24000000	0	35300000	0	0	0	0	0	0	0	0	0	21	11	10	0	0	0	0	29650000	0	0	0	7	0	0	0	0	1.47188e+07	0	0	0	Alpha-glucosidase (D8E0L9)	0	G	-	-
D8DWD7	294000000	431000000	563000000	100000000	49900000	0	0	66600000	0	0	49100000	0	135000000	40900000	62600000	0	0	0	0	0	0	0	0	0	14	5	9	4.29333e+08	74950000	0	0	79500000	0	0	0	5	1.09825e+08	4.08249e+07	0	0	4.02319e+07	0	0	0	Uncharacterized protein (D8DWD7)	0	S!	1	0.174573
D8DWD8	1980000000	1880000000	2210000000	630000000	480000000	544000000	85300000	324000000	20500000	74700000	210000000	0	226000000	116000000	116000000	71600000	14600000	54700000	0	17000000	17000000	0	0	0	5	1	4	2.02333e+09	5.51333e+08	172250000	142350000	1.52667e+08	4.69667e+07	17000000	0	1	1.38163e+08	6.14564e+07	151750000	8.69139e+07	5.18545e+07	2.3904e+07	8.01388e+06	0	Uncharacterized protein (D8DWD8)	0	S!	1	0.272488
D8DWD9	64200000	91500000	103000000	0	40200000	0	0	0	0	0	0	0	54900000	0	0	0	0	0	0	0	0	0	0	0	19	8	11	8.62333e+07	0	0	0	0	0	0	0	7	1.62719e+07	0	0	0	0	0	0	0	Polysaccharide export outer membrane protein (D8DWD9)	K01991	M	1	-
D8DWE6	0	0	0	0	0	0	0	0	0	0	0	0	0	17500000	0	0	21700000	0	15800000	22300000	34000000	0	19400000	0	18	12	6	0	0	0	0	0	0	2.40333e+07	0	7	0	0	0	0	0	0	7.53053e+06	0	Ribonuclease Z (D8DWE6)	K00784	S	-	-
D8DWE7	123000000	113000000	132000000	335000000	214000000	297000000	123000000	266000000	170000000	136000000	282000000	137000000	130000000	153000000	139000000	171000000	153000000	137000000	154000000	142000000	161000000	80900000	79800000	0	1	0	1	1.22667e+08	282000000	218000000	185000000	1.40667e+08	1.53667e+08	1.52333e+08	80350000	0	7.7603e+06	5.05239e+07	48000000	6.85906e+07	9.46338e+06	1.38884e+07	7.84573e+06	550000	Putative lipoprotein (D8DWE7)	0	S!	1	2.29891
D8DWE8	0	0	0	42300000	90700000	0	0	0	0	0	69300000	0	118000000	110000000	108000000	72800000	91300000	67100000	112000000	133000000	108000000	102000000	141000000	0	10	9	1	0	66500000	0	0	112000000	7.70667e+07	1.17667e+08	121500000	3	0	3.7056e+07	0	0	4.32049e+06	1.033e+07	1.09646e+07	19500000	MazG family protein (D8DWE8)	0	S	-	1
D8DY02	0	0	146000000	0	0	0	0	0	0	0	0	0	132000000	80100000	88800000	0	0	0	0	0	0	0	0	0	20	11	9	0	0	0	0	100300000	0	0	0	7	0	0	0	0	2.26949e+07	0	0	0	Endo-1,4-beta-mannosidase (D8DY02)	K19355	G	-	-
D8DWF0	1130000000	1070000000	1320000000	493000000	381000000	512000000	0	180000000	53400000	0	226000000	0	474000000	244000000	339000000	158000000	152000000	151000000	74900000	130000000	121000000	0	0	123000000	5	3	2	1.17333e+09	462000000	116700000	0	3.52333e+08	1.53667e+08	1.08633e+08	0	2	1.06562e+08	5.77985e+07	63300000	0	9.43693e+07	3.09121e+06	2.41344e+07	0	Uncharacterized protein (D8DWF0)	0	S	1	0.39375
D8DWF1	0	0	0	111000000	92900000	110000000	0	182000000	83300000	0	134000000	89500000	80300000	152000000	167000000	97000000	112000000	96900000	121000000	115000000	77300000	98900000	130000000	0	6	5	1	0	1.04633e+08	132650000	111750000	133100000	1.01967e+08	1.04433e+08	114450000	1	0	8.30676e+06	49350000	5.5724e+07	3.78341e+07	7.09476e+06	1.93419e+07	15550000	GYF (D8DWF1)	0	S!	-	1
D8DY07	526000000	601000000	417000000	0	0	0	0	0	0	0	0	0	678000000	329000000	480000000	0	0	47900000	0	22300000	34900000	0	33300000	0	14	9	5	5.14667e+08	0	0	0	4.95667e+08	0	28600000	0	5	7.5544e+07	0	0	0	1.42909e+08	0	1.44301e+07	0	Mannan endo-1,4-beta-mannosidase (D8DY07)	K01218	G	1	-
D8DWF4	0	0	0	0	0	0	0	0	0	0	0	0	1330000	0	0	0	0	0	0	0	0	0	0	0	23	12	11	0	0	0	0	0	0	0	0	8	0	0	0	0	0	0	0	0	Putative lipoprotein (D8DWF4)	0	S	-	-
D8DWF5	0	32600000	28900000	0	0	0	0	0	0	0	0	0	48700000	30200000	24600000	0	0	0	0	0	0	0	0	0	19	10	9	30750000	0	0	0	34500000	0	0	0	6	1.45742e+07	0	0	0	1.02979e+07	0	0	0	Uncharacterized protein (D8DWF5)	0	S!	1	-
A0A1H9D7D3	0	0	0	0	0	0	0	0	0	0	0	0	257000000	373000000	320000000	578000000	651000000	619000000	757000000	860000000	741000000	969000000	888000000	0	13	12	1	0	0	0	0	3.16667e+08	616000000	786000000	928500000	4	0	0	0	0	4.74154e+07	2.98775e+07	5.2732e+07	40500000	Glutamine-fructose-6-phosphate aminotransferase [isomerizing] (A0A1H9D7D3)	K00820	M	-	-
D8DWF8	0	0	0	0	0	0	0	0	0	0	0	0	0	0	0	0	0	0	0	0	0	0	0	180000000	23	12	11	0	0	0	0	0	0	0	0	8	0	0	0	0	0	0	0	0	Uncharacterized protein (D8DWF8)	0	S!	-	-
D8DWG0	1220000000	1520000000	815000000	776000000	1030000000	677000000	447000000	770000000	1080000000	611000000	845000000	559000000	6020000000	4210000000	5100000000	3240000000	4230000000	3560000000	4520000000	4460000000	4450000000	2230000000	1460000000	4540000000	0	0	0	1185000000	8.27667e+08	925000000	6.71667e+08	5110000000	3.67667e+09	4.47667e+09	1845000000	0	2.88877e+08	1.4867e+08	155000000	1.2439e+08	7.38963e+08	4.12499e+08	3.09121e+07	385000000	Uncharacterized conserved protein, DUF1015 family (D8DWG0)	0	S	1	0.698453
D8DT90	71400000	159000000	0	1460000000	1360000000	1740000000	455000000	2170000000	1390000000	1510000000	4000000000	1160000000	1010000000	1380000000	1430000000	2080000000	2330000000	2290000000	2530000000	2700000000	2630000000	1940000000	1220000000	2080000000	1	1	0	115200000	1520000000	1780000000	2.22333e+09	1.27333e+09	2.23333e+09	2620000000	1580000000	0	6.50237e+07	1.60831e+08	390000000	1.26439e+09	1.8732e+08	1.09646e+08	6.97615e+07	360000000	Putative membrane protein (D8DT90)	0	S	1	13.1944
D8DZ07	0	0	0	44600000	40800000	0	0	0	109000000	0	0	0	43200000	75400000	66100000	114000000	149000000	139000000	131000000	150000000	95300000	164000000	97000000	0	10	9	1	0	42700000	0	0	6.15667e+07	134000000	1.25433e+08	130500000	3	0	2.01887e+07	0	0	1.35308e+07	1.47196e+07	2.26754e+07	33500000	2-isopropylmalate synthase (D8DZ07)	K01649	E	-	1
D8DWG5	0	0	71300000	0	0	0	0	0	0	0	0	0	75900000	52900000	47800000	40700000	0	45600000	0	0	0	0	0	0	18	11	7	0	0	0	0	5.88667e+07	43150000	0	0	6	0	0	0	0	1.2223e+07	2.04392e+07	0	0	Phosphoesterase (D8DWG5)	K07095	S	-	-
D8DWG6	0	0	0	236000000	203000000	256000000	0	280000000	229000000	226000000	264000000	0	131000000	205000000	175000000	178000000	194000000	163000000	280000000	185000000	211000000	224000000	248000000	214000000	5	5	0	0	2.31667e+08	254500000	245000000	1.70333e+08	1.78333e+08	2.25333e+08	236000000	1	0	2.1853e+07	25500000	1.16531e+08	3.03901e+07	1.26579e+07	4.0086e+07	12000000	RNA polymerase primary sigma factor (D8DWG6)	0	K	-	1
D8DWG8	1530000000	1050000000	1340000000	292000000	532000000	422000000	418000000	799000000	702000000	1010000000	884000000	1060000000	1420000000	821000000	925000000	482000000	523000000	536000000	508000000	497000000	468000000	733000000	490000000	278000000	0	0	0	1.30667e+09	4.15333e+08	750500000	9.84667e+08	1.05533e+09	5.13667e+08	491000000	611500000	0	1.97372e+08	9.80929e+07	48500000	7.4051e+07	2.6133e+08	2.30121e+07	1.68721e+07	121500000	Dipeptidyl-peptidase IV (D8DWG8)	K01278	E	1	0.317857
D8DWG9	0	0	0	0	0	0	0	0	0	0	0	0	0	0	0	0	0	0	0	0	38200000	0	0	0	23	12	11	0	0	0	0	0	0	0	0	8	0	0	0	0	0	0	0	0	GldB family lipoprotein (D8DWG9)	0	S	-	-
D8DWH0	0	0	0	0	0	0	0	0	0	0	0	0	0	0	0	0	0	33700000	38800000	0	32600000	0	0	0	21	12	9	0	0	0	0	0	0	35700000	0	7	0	0	0	0	0	0	1.70184e+07	0	Radical SAM protein, family (D8DWH0)	K07139	S	-	-
D8DWH1	507000000	200000000	85900000	0	0	0	0	0	0	0	0	0	1810000000	911000000	1000000000	36700000	96600000	189000000	0	56900000	0	82700000	0	0	13	9	4	264300000	0	0	0	1.24033e+09	1.07433e+08	0	0	5	1.77824e+08	0	0	0	4.04451e+08	6.26463e+07	0	0	Uncharacterized protein (D8DWH1)	0	S!	1	-
A0A1H9GCD2	0	0	0	0	166000000	0	0	0	0	0	0	0	271000000	308000000	302000000	241000000	249000000	235000000	256000000	351000000	292000000	264000000	143000000	0	12	11	1	0	0	0	0	2.93667e+08	2.41667e+08	2.99667e+08	203500000	4	0	0	0	0	1.62138e+07	5.73488e+06	3.91606e+07	60500000	Ribosomal RNA small subunit methyltransferase G (A0A1H9GCD2)	K03501	M	-	-
A0A1H9HY13	0	0	0	192000000	262000000	222000000	0	267000000	294000000	334000000	258000000	286000000	71400000	87300000	0	115000000	134000000	114000000	146000000	107000000	117000000	154000000	160000000	0	6	4	2	0	2.25333e+08	280500000	2.92667e+08	79350000	121000000	1.23333e+08	157000000	1	0	2.86744e+07	13500000	3.13829e+07	3.7965e+07	9.20145e+06	1.65395e+07	3000000	Glucose-1-phosphate thymidylyltransferase (A0A1H9HY13)	K00973	M	-	1
D8DZE6	240000000	162000000	133000000	640000000	816000000	660000000	801000000	913000000	1000000000	1080000000	793000000	803000000	1310000000	1730000000	1640000000	2540000000	2420000000	2360000000	2680000000	2960000000	2600000000	2440000000	1130000000	2020000000	0	0	0	1.78333e+08	7.05333e+08	956500000	892000000	1560000000	2440000000	2.74667e+09	1785000000	0	4.51836e+07	7.8678e+07	43500000	1.32999e+08	1.80555e+08	7.48331e+07	1.54344e+08	655000000	Ketol-acid reductoisomerase (NADP(+)) (D8DZE6)	K00053	E	1	3.95514
A0A1H9I1D4	0	0	0	79500000	88500000	41900000	0	50500000	0	0	84600000	0	106000000	149000000	140000000	228000000	204000000	198000000	122000000	144000000	232000000	36800000	54600000	0	8	7	1	0	6.99667e+07	0	0	1.31667e+08	210000000	166000000	45700000	3	0	2.01834e+07	0	0	1.85173e+07	1.29615e+07	4.75254e+07	8900000	1,2-diacylglycerol 3-alpha-glucosyltransferase (A0A1H9I1D4)	0	M	-	1
D8DWH9	339000000	600000000	714000000	262000000	182000000	169000000	0	123000000	0	0	59500000	0	318000000	174000000	177000000	139000000	92900000	106000000	0	98200000	77800000	135000000	0	0	7	4	3	551000000	2.04333e+08	0	0	223000000	1.12633e+08	88000000	0	3	1.56965e+08	4.11204e+07	0	0	6.71863e+07	1.93959e+07	4.23113e+07	0	Polysaccharide export protein, BexD/CtrA/VexA family (D8DWH9)	K01991	M	1	0.370841
D8DXB9	0	0	0	45300000	76900000	70800000	0	104000000	0	216000000	79200000	0	71800000	79100000	97400000	95400000	152000000	142000000	198000000	174000000	149000000	273000000	180000000	0	7	6	1	0	6.43333e+07	0	147600000	8.27667e+07	129800000	1.73667e+08	226500000	2	0	1.36871e+07	0	8.92206e+07	1.0768e+07	2.46647e+07	2.00056e+07	46500000	Mannose-1-phosphate guanylyltransferase (D8DXB9)	K00971	M	-	1
D8DWI1	0	0	0	89800000	224000000	117000000	0	153000000	112000000	109000000	240000000	0	98000000	146000000	154000000	277000000	273000000	267000000	275000000	280000000	262000000	152000000	139000000	177000000	5	5	0	0	143600000	132500000	174500000	1.32667e+08	2.72333e+08	2.72333e+08	145500000	1	0	5.79257e+07	20500000	9.81167e+07	2.47296e+07	4.10961e+06	7.58654e+06	6500000	L-asparaginase (D8DWI1)	K01424	E	-	1.08377
D8DWI3	990000000	573000000	785000000	1610000000	1110000000	2070000000	923000000	1260000000	650000000	1480000000	1690000000	516000000	467000000	756000000	621000000	651000000	678000000	606000000	735000000	554000000	551000000	667000000	346000000	0	1	0	1	7.82667e+08	1.59667e+09	955000000	1.22867e+09	6.14667e+08	645000000	6.13333e+08	506500000	0	1.70248e+08	3.92032e+08	305000000	5.11172e+08	1.18069e+08	2.96985e+07	8.604e+07	160500000	4-hydroxy-tetrahydrodipicolinate synthase (D8DWI3)	K01714	E	1	2.04003
D8DWI5	0	0	0	0	0	0	0	0	0	0	0	0	0	0	0	0	0	0	39000000	0	0	0	0	0	23	12	11	0	0	0	0	0	0	0	0	8	0	0	0	0	0	0	0	0	tRNA pseudouridine synthase A (D8DWI5)	K06173	J	-	-
D8DWI8	0	0	0	0	0	0	0	0	0	0	0	0	62800000	83100000	71000000	110000000	105000000	97000000	128000000	155000000	142000000	93400000	101000000	0	13	12	1	0	0	0	0	72300000	104000000	1.41667e+08	97200000	4	0	0	0	0	8.33827e+06	5.35413e+06	1.10252e+07	3800000	Purine-nucleoside phosphorylase (D8DWI8)	K03784	F	-	-
D8DY54	0	0	0	315000000	490000000	295000000	0	544000000	894000000	644000000	603000000	748000000	512000000	692000000	635000000	875000000	921000000	803000000	831000000	883000000	900000000	1140000000	1000000000	0	5	4	1	0	3.66667e+08	719000000	665000000	613000000	8.66333e+08	8.71333e+08	1070000000	1	0	8.75912e+07	175000000	6.103e+07	7.51132e+07	4.85615e+07	2.93523e+07	70000000	Queuine tRNA-ribosyltransferase (D8DY54)	K00773	J	-	1
D8DWM1	0	30600000	0	313000000	595000000	533000000	1520000000	904000000	1200000000	1450000000	1070000000	1670000000	381000000	758000000	512000000	913000000	1010000000	888000000	1090000000	1070000000	1090000000	1430000000	2070000000	135000000	2	2	0	0	4.80333e+08	1052000000	1.39667e+09	5.50333e+08	937000000	1.08333e+09	1750000000	1	0	1.21e+08	148000000	2.47835e+08	1.56278e+08	5.26181e+07	9.42809e+06	320000000	Uncharacterized protein (D8DWM1)	0	S!	-	1
D8DWJ1	0	0	37300000	144000000	68700000	146000000	0	93300000	71800000	95400000	0	0	0	0	0	0	0	0	0	0	0	0	0	0	17	5	12	0	1.19567e+08	82550000	0	0	0	0	0	6	0	3.59774e+07	10750000	0	0	0	0	0	DUF1232 domain-containing protein (D8DWJ1)	0	S	-	1.44842
D8DWJ2	0	0	0	0	0	0	0	0	0	0	0	0	0	20600000	0	0	0	0	0	0	0	0	0	0	23	12	11	0	0	0	0	0	0	0	0	8	0	0	0	0	0	0	0	0	Uncharacterized protein (D8DWJ2)	0	S!	-	-
D8DWJ3	80400000000	72700000000	86700000000	37500000000	36600000000	34600000000	15100000000	11300000000	8750000000	5910000000	8080000000	6900000000	50400000000	36900000000	36400000000	27400000000	22300000000	25200000000	17400000000	17100000000	16900000000	13900000000	8340000000	19700000000	0	0	0	7.99333e+10	3.62333e+10	10025000000	6.96333e+09	4.12333e+10	2.49667e+10	1.71333e+10	11120000000	0	5.72499e+09	1.21198e+09	1.275e+09	8.8703e+08	6.48503e+09	2.08859e+09	2.0548e+08	2780000000	Do/DeqQ family serine protease (D8DWJ3)	0	M	1	0.453294
D8DWJ4	0	0	0	108000000	223000000	154000000	319000000	124000000	318000000	319000000	191000000	284000000	106000000	84000000	95300000	140000000	116000000	90700000	170000000	114000000	139000000	230000000	252000000	0	4	3	1	0	1.61667e+08	221000000	2.64667e+08	95100000	1.15567e+08	141000000	241000000	1	0	4.72605e+07	97000000	5.40144e+07	8.98258e+06	2.0129e+07	2.29056e+07	11000000	RNA polymerase primary sigma factor (D8DWJ4)	0	K	-	1
D8DWJ5	2480000000	1820000000	2470000000	823000000	489000000	645000000	667000000	491000000	518000000	567000000	259000000	437000000	1110000000	654000000	713000000	320000000	236000000	322000000	297000000	284000000	223000000	310000000	330000000	250000000	0	0	0	2.25667e+09	6.52333e+08	504500000	421000000	8.25667e+08	2.92667e+08	268000000	320000000	0	3.08797e+08	1.36453e+08	13500000	1.26248e+08	2.02492e+08	4.00777e+07	3.22594e+07	10000000	Uncharacterized protein (D8DWJ5)	0	S!	1	0.289069
D8DWK0	1270000000	954000000	1070000000	750000000	436000000	679000000	785000000	576000000	865000000	560000000	514000000	756000000	489000000	353000000	340000000	228000000	258000000	241000000	234000000	223000000	231000000	408000000	634000000	0	1	0	1	1098000000	6.21667e+08	720500000	610000000	394000000	2.42333e+08	2.29333e+08	521000000	0	1.30517e+08	1.34448e+08	144500000	1.04932e+08	6.73845e+07	1.22837e+07	4.6428e+06	113000000	Outer membrane protein TolC (D8DWK0)	0	M	1	0.566181
D8DWK1	12600000	0	20700000	131000000	225000000	228000000	689000000	154000000	236000000	426000000	261000000	284000000	99000000	122000000	108000000	134000000	166000000	159000000	122000000	139000000	139000000	165000000	266000000	0	2	1	1	16650000	1.94667e+08	195000000	3.23667e+08	1.09667e+08	153000000	1.33333e+08	215500000	0	8.51704e+06	4.50358e+07	41000000	7.29673e+07	9.46338e+06	1.37356e+07	8.01388e+06	50500000	HlyD family secretion protein (D8DWK1)	K01993	M	1	11.6917
D8DWK4	0	0	0	0	0	0	0	0	0	0	0	0	0	0	10500000	0	0	0	0	0	0	0	0	0	23	12	11	0	0	0	0	0	0	0	0	8	0	0	0	0	0	0	0	0	Uncharacterized protein (D8DWK4)	0	S!	-	-
D8DWK5	5440000000	4600000000	5260000000	928000000	1030000000	1240000000	134000000	320000000	192000000	252000000	153000000	83000000	3030000000	1640000000	1900000000	935000000	849000000	836000000	540000000	576000000	508000000	384000000	213000000	0	1	0	1	5100000000	1066000000	256000000	1.62667e+08	2190000000	8.73333e+08	5.41333e+08	298500000	0	3.61109e+08	1.29892e+08	64000000	6.93317e+07	6.03379e+08	4.39267e+07	2.77769e+07	85500000	Dipeptidase (D8DWK5)	K08659	E	1	0.20902
D8DWK6	189000000	124000000	140000000	501000000	564000000	403000000	97800000	559000000	568000000	480000000	429000000	343000000	1850000000	2320000000	2240000000	2420000000	2520000000	2370000000	2910000000	3270000000	3000000000	2230000000	1640000000	1920000000	0	0	0	151000000	4.89333e+08	563500000	4.17333e+08	2.13667e+09	2.43667e+09	3060000000	1935000000	0	2.76526e+07	6.62437e+07	4500000	5.65351e+07	2.05318e+08	6.2361e+07	1.52971e+08	295000000	Nicotinate-nucleotide diphosphorylase (Carboxylating) (D8DWK6)	K00767	H	1	3.24062
D8DWK8	238000000	173000000	277000000	228000000	210000000	238000000	0	208000000	371000000	0	215000000	0	136000000	139000000	123000000	154000000	113000000	167000000	128000000	150000000	109000000	146000000	0	0	5	3	2	2.29333e+08	2.25333e+08	289500000	0	1.32667e+08	1.44667e+08	129000000	0	2	4.28978e+07	1.15854e+07	81500000	0	6.94422e+06	2.30121e+07	1.67531e+07	0	Putative lipoprotein (D8DWK8)	0	S	1	0.982558
D8DWL0	2340000000	2000000000	1920000000	1900000000	825000000	1280000000	662000000	1470000000	1580000000	1820000000	851000000	1560000000	1410000000	695000000	769000000	67600000	97200000	49500000	51900000	107000000	74200000	184000000	92400000	0	1	0	1	2.08667e+09	1335000000	1525000000	1.41033e+09	958000000	7.14333e+07	77700000	138200000	0	1.82087e+08	4.40587e+08	55000000	4.09504e+08	3.21037e+08	1.96612e+07	2.26302e+07	45800000	Putative DnaK suppressor protein (D8DWL0)	K06204	S	1	0.639776
D8DZU9	0	0	0	0	0	0	0	46000000	40400000	0	0	0	69900000	95300000	113000000	103000000	119000000	91100000	147000000	161000000	144000000	119000000	251000000	0	11	10	1	0	0	43200000	0	9.27333e+07	1.04367e+08	1.50667e+08	185000000	3	0	0	2800000	0	1.76889e+07	1.1431e+07	7.4087e+06	66000000	ABC transporter, ATP-binding protein, MsbA family (D8DZU9)	0	V	-	-
D8DVK9	284000000	274000000	156000000	998000000	944000000	1030000000	2150000000	1450000000	2460000000	2290000000	1410000000	2380000000	796000000	1080000000	1030000000	1830000000	1760000000	1570000000	2450000000	2040000000	2130000000	2720000000	3440000000	531000000	0	0	0	238000000	9.90667e+08	1955000000	2.02667e+09	9.68667e+08	1720000000	2.20667e+09	3080000000	0	5.81263e+07	3.54902e+07	505000000	4.37594e+08	1.23788e+08	1.09848e+08	1.75942e+08	360000000	Formate-dependent phosphoribosylglycinamide formyltransferase (D8DVK9)	K08289	F	1	4.16246
D8DWV2	267000000	266000000	191000000	1450000000	1270000000	1570000000	798000000	2440000000	2300000000	2240000000	2490000000	1990000000	960000000	1520000000	1510000000	2180000000	2640000000	2330000000	2960000000	3370000000	2880000000	2100000000	1420000000	3030000000	0	0	0	2.41333e+08	1430000000	2370000000	2240000000	1330000000	2.38333e+09	3070000000	1760000000	0	3.55934e+07	1.23288e+08	70000000	2.04124e+08	2.61661e+08	1.91543e+08	2.14631e+08	340000000	Multifunctional fusion protein (D8DWV2)	K16363	M	1	5.92541
A0A1H9JWD4	0	0	0	0	0	0	0	0	0	0	0	0	0	28900000	31100000	0	32100000	28200000	28200000	0	28200000	0	0	0	18	12	6	0	0	0	0	30000000	30150000	28200000	0	5	0	0	0	0	1.41706e+07	1.43017e+07	1.32936e+07	0	3-deoxy-D-manno-octulosonic acid transferase (A0A1H9JWD4)	K02527	M	-	-
D8DVX4	0	0	0	9830000	25700000	8200000	0	0	12400000	17300000	12600000	15700000	243000000	669000000	658000000	773000000	955000000	876000000	1080000000	1100000000	1150000000	744000000	1180000000	0	6	5	1	0	1.45767e+07	0	15200000	5.23333e+08	868000000	1110000000	962000000	2	0	7.89348e+06	0	1.95107e+06	1.98276e+08	7.45162e+07	2.94392e+07	218000000	CYTH domain-containing protein (D8DVX4)	0	S!	-	1
D8DWL7	0	0	0	0	129000000	129000000	0	187000000	191000000	276000000	261000000	277000000	67600000	116000000	105000000	134000000	144000000	124000000	153000000	183000000	139000000	156000000	121000000	183000000	5	5	0	0	129000000	189000000	2.71333e+08	96200000	134000000	1.58333e+08	138500000	1	0	6.08112e+07	2000000	7.31817e+06	2.07159e+07	8.16497e+06	1.83545e+07	17500000	BatC protein (D8DWL7)	0	S	-	1
D8DWL8	0	0	0	0	0	0	0	0	0	0	0	0	0	50800000	49100000	52900000	50700000	41400000	0	0	0	0	0	0	19	12	7	0	0	0	0	49950000	4.83333e+07	0	0	6	0	0	0	0	2.35569e+07	4.9842e+06	0	0	BatB protein (D8DWL8)	K07114	S	-	-
D8DTH1	0	0	0	52400000	161000000	54300000	0	108000000	218000000	185000000	90400000	97500000	300000000	523000000	533000000	643000000	779000000	571000000	678000000	795000000	684000000	614000000	442000000	287000000	4	4	0	0	8.92333e+07	163000000	124300000	452000000	6.64333e+08	719000000	528000000	1	0	5.07526e+07	55000000	4.30191e+07	1.07558e+08	8.62451e+07	5.37959e+07	86000000	1-deoxy-D-xylulose 5-phosphate reductoisomerase (D8DTH1)	K00099	I	-	1
A0A1H8YTB1	0	0	0	68900000	136000000	81600000	0	89000000	0	0	212000000	0	114000000	215000000	255000000	304000000	321000000	379000000	399000000	290000000	386000000	211000000	0	364000000	8	7	1	0	95500000	0	0	1.94667e+08	3.34667e+08	3.58333e+08	0	4	0	2.91034e+07	0	0	5.93315e+07	3.21075e+07	4.86096e+07	0	AAA domain-containing protein, putative AbiEii toxin, Type IV TA system (A0A1H8YTB1)	0	S	-	1
D8DZV5	2820000000	2090000000	2240000000	801000000	768000000	617000000	0	0	1110000000	0	0	0	1520000000	1050000000	817000000	354000000	194000000	276000000	559000000	212000000	48700000	0	204000000	0	7	5	2	2.38333e+09	7.28667e+08	0	0	1129000000	2.74667e+08	2.73233e+08	0	3	3.14784e+08	8.01013e+07	0	0	2.92384e+08	6.53265e+07	2.12781e+08	0	Peptidyl-prolyl cis-trans isomerase SurA (D8DZV5)	K03771	O	1	0.305734
D8DWM5	0	0	0	0	0	0	0	0	0	0	19500000	0	0	0	0	0	0	0	0	0	0	0	0	0	23	11	12	0	0	0	0	0	0	0	0	8	0	0	0	0	0	0	0	0	YadS protein (D8DWM5)	0	S	-	-
D8DYR5	37900000	61800000	0	721000000	672000000	610000000	252000000	1090000000	1080000000	1130000000	920000000	885000000	701000000	1020000000	1110000000	1500000000	1650000000	1610000000	1720000000	1670000000	1650000000	1730000000	1250000000	402000000	1	1	0	49850000	6.67667e+08	1085000000	9.78333e+08	9.43667e+08	1.58667e+09	1680000000	1490000000	0	2.54446e+07	4.5419e+07	5000000	1.08192e+08	1.75481e+08	6.3421e+07	2.94392e+07	240000000	ABC transporter, ATP-binding protein (D8DYR5)	0	S	1	13.3935
D8DWM7	0	0	0	0	0	0	0	0	0	0	0	0	27500000	49000000	28800000	34800000	47900000	42700000	38800000	41000000	47600000	0	0	0	15	12	3	0	0	0	0	35100000	41800000	4.24667e+07	0	5	0	0	0	0	9.8431e+06	5.38578e+06	3.73928e+06	0	ATPase, AAA family (D8DWM7)	K07478	L	-	-
D8DWM8	517000000	411000000	293000000	279000000	910000000	506000000	0	378000000	333000000	463000000	661000000	445000000	4190000000	2810000000	2950000000	1110000000	1190000000	1090000000	1030000000	1250000000	1200000000	720000000	836000000	0	2	1	1	407000000	565000000	355500000	523000000	3.31667e+09	1130000000	1160000000	778000000	0	9.14913e+07	2.60961e+08	22500000	9.7857e+07	6.20179e+08	4.32049e+07	9.4163e+07	58000000	Uncharacterized protein (D8DWM8)	0	S!	1	1.38821
D8DWM9	91700000	65300000	102000000	0	0	0	0	0	0	0	0	0	27800000	0	0	0	0	0	0	0	0	0	0	0	20	9	11	8.63333e+07	0	0	0	0	0	0	0	7	1.54558e+07	0	0	0	0	0	0	0	Uncharacterized protein (D8DWM9)	0	S!	1	-
D8DWN4	0	0	0	0	0	0	0	0	0	0	0	0	41000000	45500000	44000000	0	39700000	0	0	0	0	0	0	0	20	12	8	0	0	0	0	43500000	0	0	0	7	0	0	0	0	1.87083e+06	0	0	0	Putative adenylate cyclase (D8DWN4)	0	S!	-	-
D8DWN5	0	0	0	51400000	0	0	0	0	0	0	0	0	0	0	35000000	0	0	0	72100000	0	0	129000000	0	0	20	11	9	0	0	0	0	0	0	0	0	8	0	0	0	0	0	0	0	0	NADH-quinone oxidoreductase subunit K (D8DWN5)	K00340	C	-	-
D8DWN6	0	0	0	217000000	162000000	189000000	0	191000000	0	0	315000000	0	69100000	115000000	108000000	136000000	126000000	152000000	211000000	180000000	207000000	0	0	0	10	7	3	0	1.89333e+08	0	0	9.73667e+07	138000000	1.99333e+08	0	4	0	2.24549e+07	0	0	2.01908e+07	1.07083e+07	1.37679e+07	0	NADH-quinone oxidoreductase subunit J (D8DWN6)	K00339	C	-	1
D8DWL1	203000000	332000000	188000000	2490000000	2610000000	2600000000	862000000	3460000000	2800000000	3820000000	3550000000	3390000000	3160000000	4930000000	4870000000	5290000000	6350000000	5640000000	6660000000	7100000000	6420000000	5250000000	4710000000	2880000000	0	0	0	241000000	2.56667e+09	3130000000	3.58667e+09	4320000000	5760000000	6.72667e+09	4980000000	0	6.46375e+07	5.4365e+07	330000000	1.77451e+08	8.2061e+08	4.40984e+08	2.81583e+08	270000000	Isoleucine-tRNA ligase (D8DWL1)	K01870	J	1	10.6501
D8DWN8	0	0	0	49000000	46600000	0	0	0	0	0	57900000	0	30900000	29000000	0	42200000	49600000	48100000	70600000	77500000	58500000	0	0	0	13	9	4	0	47800000	0	0	29950000	4.66333e+07	6.88667e+07	0	4	0	2.25544e+07	0	0	1.41399e+07	3.19409e+06	7.85295e+06	0	NADH-quinone oxidoreductase subunit H (D8DWN8)	K00337	C	-	1
D8DWN9	155000000	171000000	73800000	730000000	994000000	672000000	367000000	1040000000	1220000000	1150000000	971000000	758000000	1030000000	1730000000	1640000000	2080000000	2460000000	1990000000	2220000000	2280000000	2060000000	1880000000	1220000000	1350000000	0	0	0	1.33267e+08	7.98667e+08	1130000000	9.59667e+08	1.46667e+09	2.17667e+09	2.18667e+09	1550000000	0	4.25536e+07	1.40136e+08	90000000	1.60234e+08	3.10948e+08	2.03688e+08	9.28559e+07	330000000	NADH dehydrogenase I, d subunit (D8DWN9)	K13378	C	1	5.993
D8DT97	0	14800000	12400000	562000000	616000000	303000000	236000000	521000000	645000000	514000000	416000000	348000000	772000000	1160000000	1090000000	1500000000	1760000000	1590000000	1950000000	1940000000	1990000000	1670000000	1340000000	568000000	1	1	0	13600000	4.93667e+08	583000000	426000000	1.00733e+09	1.61667e+09	1960000000	1505000000	0	6.48554e+06	1.36612e+08	62000000	6.81371e+07	1.68842e+08	1.07806e+08	2.16025e+07	165000000	Putative N6-adenine-specific DNA methylase (D8DT97)	K07444	L	1	36.299
A0A1H9HDD0	48400000	0	0	37600000	56800000	0	0	0	0	0	44700000	0	350000000	326000000	410000000	246000000	370000000	390000000	392000000	412000000	383000000	579000000	473000000	0	9	8	1	0	47200000	0	0	362000000	3.35333e+08	3.95667e+08	526000000	3	0	2.35906e+07	0	0	3.5327e+07	6.36937e+07	1.21198e+07	53000000	Uncharacterized protein (A0A1H9HDD0)	0	S	-	1
D8DVT2	0	0	0	0	0	0	0	68900000	110000000	99300000	0	99100000	44900000	52700000	51700000	94800000	94700000	109000000	138000000	131000000	127000000	168000000	177000000	0	9	8	1	0	0	89450000	99200000	4.97667e+07	99500000	132000000	172500000	2	0	0	20550000	4.67634e+07	3.46538e+06	6.71764e+06	4.54606e+06	4500000	3-phosphoshikimate 1-carboxyvinyltransferase (D8DVT2)	K00800	E	-	-
D8DWP4	451000000	346000000	379000000	641000000	526000000	610000000	316000000	500000000	541000000	489000000	473000000	202000000	144000000	220000000	200000000	195000000	165000000	208000000	237000000	169000000	135000000	263000000	0	0	2	0	2	392000000	5.92333e+08	520500000	388000000	188000000	1.89333e+08	1.80333e+08	0	1	4.38406e+07	4.85821e+07	20500000	1.31684e+08	3.21662e+07	1.80062e+07	4.24055e+07	0	2-dehydro-3-deoxyphosphooctonate aldolase (D8DWP4)	K01627	M	1	1.51105
D8DZV7	172000000	142000000	0	39500000	98200000	0	0	26700000	41700000	119000000	105000000	0	234000000	488000000	516000000	803000000	981000000	816000000	1110000000	1160000000	1030000000	1270000000	853000000	0	5	4	1	157000000	68850000	34200000	112000000	4.12667e+08	8.66667e+08	1100000000	1061500000	0	7.5017e+07	4.03446e+07	7500000	5.31058e+07	1.26852e+08	8.10199e+07	5.35413e+07	208500000	ATP-dependent DNA helicase RecQ (D8DZV7)	K03654	L	1	0.438535
D8DWP6	306000000	296000000	401000000	208000000	123000000	172000000	0	136000000	0	106000000	120000000	0	158000000	99500000	125000000	90700000	96000000	93400000	75700000	71900000	44400000	66100000	0	0	5	3	2	3.34333e+08	1.67667e+08	0	113000000	127500000	9.33667e+07	64000000	0	2	4.73169e+07	3.48361e+07	0	5.35745e+07	2.39479e+07	2.16384e+06	1.39458e+07	0	Cardiolipin synthase (D8DWP6)	K06131	I	1	0.501496
D8DT65	111000000	66500000	276000000	190000000	314000000	222000000	291000000	264000000	166000000	334000000	425000000	257000000	236000000	362000000	326000000	244000000	378000000	283000000	223000000	352000000	309000000	158000000	311000000	126000000	0	0	0	1.51167e+08	242000000	215000000	3.38667e+08	308000000	3.01667e+08	2.94667e+08	234500000	0	9.01206e+07	5.25611e+07	49000000	6.8665e+07	5.29906e+07	5.62751e+07	5.36304e+07	76500000	DnaJ domain protein (D8DT65)	K05801	O	1	1.60088
D8DWQ0	0	0	0	0	0	0	0	0	0	0	0	0	28500000	0	0	0	0	0	0	0	0	0	0	0	23	12	11	0	0	0	0	0	0	0	0	8	0	0	0	0	0	0	0	0	DUF4375 domain-containing protein (D8DWQ0)	0	S!	-	-
D8DWQ2	6530000000	3830000000	4250000000	2440000000	1110000000	1560000000	7430000000	2310000000	3760000000	3570000000	1550000000	3320000000	1390000000	1050000000	1210000000	602000000	473000000	538000000	581000000	615000000	643000000	1110000000	2060000000	771000000	0	0	0	4870000000	1.70333e+09	3035000000	2.81333e+09	1.21667e+09	5.37667e+08	613000000	1585000000	0	1.18625e+09	5.52349e+08	725000000	8.99123e+08	1.38884e+08	5.26646e+07	2.53509e+07	475000000	Outer membrane protein beta-barrel domain-containing protein (D8DWQ2)	0	S!	1	0.34976
D8DUL3	1160000000	1310000000	824000000	1670000000	1960000000	1460000000	1200000000	2090000000	1830000000	1830000000	2610000000	1640000000	3180000000	2560000000	2430000000	2960000000	2580000000	2650000000	3420000000	3060000000	3510000000	2650000000	2030000000	3160000000	0	0	0	1098000000	1.69667e+09	1960000000	2.02667e+09	2.72333e+09	2730000000	3330000000	2340000000	0	2.03194e+08	2.04993e+08	130000000	4.19709e+08	3.27244e+08	1.65126e+08	1.94422e+08	310000000	Fructokinase (D8DUL3)	0	G	1	1.54523
D8DVG6	0	0	0	127000000	110000000	108000000	0	204000000	279000000	304000000	178000000	256000000	115000000	142000000	155000000	210000000	228000000	234000000	344000000	331000000	321000000	378000000	451000000	0	5	4	1	0	115000000	241500000	246000000	1.37333e+08	224000000	332000000	414500000	1	0	8.52447e+06	37500000	5.1923e+07	1.666e+07	1.0198e+07	9.4163e+06	36500000	AAA domain-containing protein, putative AbiEii toxin, Type IV TA system (D8DVG6)	0	S!	-	1
D8DWQ8	0	0	0	0	0	0	0	0	0	0	0	0	9280000	11300000	13700000	14200000	17000000	16700000	11700000	8300000	10100000	0	0	0	15	12	3	0	0	0	0	1.14267e+07	1.59667e+07	1.00333e+07	0	5	0	0	0	0	1.80668e+06	1.25521e+06	1.38884e+06	0	Histidine kinase domain-containing protein (D8DWQ8)	0	T	-	-
D8E0G9	947000000	973000000	1260000000	52100000	16900000	0	0	0	0	0	0	0	560000000	123000000	232000000	107000000	52100000	94900000	28000000	0	35200000	0	0	0	11	7	4	1060000000	34500000	0	0	305000000	8.46667e+07	31600000	0	3	1.41819e+08	2.17027e+07	0	0	1.85722e+08	2.3552e+07	1.51836e+07	0	Alpha-L-arabinofuranosidase (D8E0G9)	K01209	G	1	0.0325472
A0A1H9KKN6	0	0	0	36700000	31300000	43300000	0	45000000	33900000	46700000	65300000	44900000	0	36400000	44700000	0	70800000	52300000	52000000	45000000	41700000	39400000	0	0	8	4	4	0	37100000	39450000	52300000	40550000	61550000	4.62333e+07	0	2	0	4.90714e+06	5550000	9.22171e+06	1.94135e+07	2.99818e+07	4.29444e+06	0	Putative colanic acid biosysnthesis UDP-glucose lipid carrier transferase (A0A1H9KKN6)	K03606	M	-	1
D8DWR1	0	0	0	0	0	0	0	0	0	0	0	0	66600000	91000000	69500000	93500000	124000000	110000000	144000000	139000000	144000000	0	0	0	15	12	3	0	0	0	0	75700000	1.09167e+08	1.42333e+08	0	5	0	0	0	0	1.08833e+07	1.24655e+07	2.35702e+06	0	Putative sugar-binding transcriptional regulator, LacI family (D8DWR1)	K02529	K	-	-
D8DYQ9	3570000000	5350000000	2580000000	3460000000	4060000000	3220000000	2090000000	3970000000	4680000000	2550000000	4920000000	2640000000	15200000000	7890000000	9980000000	7660000000	6130000000	6180000000	6680000000	5710000000	5180000000	4440000000	2010000000	1380000000	0	0	0	3.83333e+09	3580000000	4325000000	3370000000	1.10233e+10	6.65667e+09	5.85667e+09	3225000000	0	1.14608e+09	3.5327e+08	355000000	1.09663e+09	3.07413e+09	7.09757e+08	6.21092e+08	1215000000	Galactokinase (D8DYQ9)	K00849	G	1	0.933913
D8DWR3	0	0	0	0	0	0	0	0	0	0	7480000	0	0	0	0	0	0	0	0	0	0	0	0	0	23	11	12	0	0	0	0	0	0	0	0	8	0	0	0	0	0	0	0	0	Na+/H+ antiporter NhaC (D8DWR3)	0	C	-	-
D8DWR4	0	0	0	0	0	0	0	0	0	0	0	0	0	0	0	0	0	0	0	0	0	0	25700000	0	23	12	11	0	0	0	0	0	0	0	0	8	0	0	0	0	0	0	0	0	Uncharacterized protein (D8DWR4)	0	S!	-	-
D8DZB9	141000000	146000000	94700000	0	0	0	0	0	0	0	0	0	393000000	277000000	299000000	0	0	0	0	0	0	0	0	0	18	9	9	1.27233e+08	0	0	0	323000000	0	0	0	6	2.30949e+07	0	0	0	5.03057e+07	0	0	0	Peptidase family M48 (D8DZB9)	K23010	O	1	-
D8DWR8	0	45500000	0	0	0	0	0	0	0	0	0	0	118000000	99500000	73800000	0	44600000	45100000	0	0	0	0	0	0	18	11	7	0	0	0	0	97100000	44850000	0	0	6	0	0	0	0	1.81242e+07	2.11435e+07	0	0	2',3'-cyclic-nucleotide 2'-phosphodiesterase / 3'-nucleotidase (D8DWR8)	K01119	F	-	-
D8DWR9	0	0	0	0	0	0	0	0	0	0	0	0	0	0	0	0	0	0	0	0	0	0	30300000	0	23	12	11	0	0	0	0	0	0	0	0	8	0	0	0	0	0	0	0	0	MutT/NUDIX family protein (D8DWR9)	K03426	L	-	-
D8DWS2	440000000	379000000	567000000	80600000	43000000	24100000	0	59100000	0	0	0	0	130000000	62900000	71200000	0	0	0	0	0	0	0	0	0	14	5	9	462000000	4.92333e+07	0	0	8.80333e+07	0	0	0	5	7.83113e+07	2.34834e+07	0	0	2.98677e+07	0	0	0	Outer membrane protein assembly factor BamA (D8DWS2)	0	M	1	0.106566
D8DU64	2810000000	1740000000	2040000000	1600000000	2210000000	1870000000	3330000000	2210000000	3680000000	3550000000	2230000000	2790000000	5720000000	5300000000	5330000000	3990000000	3570000000	3930000000	5200000000	5250000000	5000000000	6680000000	5130000000	6790000000	0	0	0	2.19667e+09	1.89333e+09	2945000000	2.85667e+09	5450000000	3830000000	5150000000	5905000000	0	4.50654e+08	2.49577e+08	735000000	5.40946e+08	1.91311e+08	1.85472e+08	1.08012e+08	775000000	Elongation factor P (D8DU64)	K02356	J	1	0.861912
D8DWS4	0	0	0	64900000	86500000	0	0	0	0	0	112000000	0	0	59200000	62200000	57000000	0	55000000	55400000	65600000	72800000	0	0	0	14	9	5	0	75700000	0	0	60700000	56000000	64600000	0	4	0	3.67587e+07	0	0	2.86405e+07	2.64113e+07	7.13863e+06	0	Putative membrane protein (D8DWS4)	0	S!	-	1
D8DWS5	0	0	0	0	38900000	0	0	0	0	0	0	0	86300000	111000000	150000000	186000000	246000000	172000000	339000000	301000000	261000000	260000000	182000000	0	12	11	1	0	0	0	0	1.15767e+08	2.01333e+08	3.00333e+08	221000000	4	0	0	0	0	2.62229e+07	3.20971e+07	3.18469e+07	39000000	Histidine biosynthesis bifunctional protein HisB (D8DWS5)	K01089	E	-	-
D8DWS7	0	0	0	0	0	0	0	101000000	0	247000000	0	82300000	75000000	0	0	0	106000000	49700000	71700000	83000000	88400000	0	118000000	0	14	9	5	0	0	0	164650000	0	77850000	8.10333e+07	0	5	0	0	0	1.02691e+08	0	4.33023e+07	6.95813e+06	0	Gliding motility-associated protein GldE (D8DWS7)	K03699	P	-	-
D8DWS9	0	0	0	33300000	82800000	0	0	0	80600000	0	0	82200000	59700000	102000000	99800000	83900000	94200000	77700000	121000000	161000000	122000000	137000000	334000000	0	9	8	1	0	58050000	0	0	8.71667e+07	8.52667e+07	1.34667e+08	235500000	3	0	3.40179e+07	0	0	1.94426e+07	6.80506e+06	1.8625e+07	98500000	Uncharacterized protein (D8DWS9)	0	S!	-	1
D8DWT2	182000000	451000000	236000000	2730000000	3790000000	2770000000	214000000	2650000000	2210000000	1740000000	3240000000	1140000000	1490000000	2010000000	2050000000	3230000000	3080000000	2990000000	2600000000	2520000000	2480000000	1480000000	750000000	527000000	0	0	0	2.89667e+08	3.09667e+09	2430000000	2040000000	1850000000	3100000000	2.53333e+09	1115000000	0	1.1619e+08	4.90533e+08	220000000	8.83176e+08	2.55082e+08	9.89949e+07	4.98888e+07	365000000	Ribose-phosphate pyrophosphokinase (D8DWT2)	K00948	F	1	10.6904
D8DV53	0	0	0	70600000	186000000	125000000	0	144000000	0	283000000	174000000	0	275000000	259000000	271000000	186000000	261000000	174000000	236000000	281000000	262000000	348000000	410000000	0	7	6	1	0	127200000	0	228500000	2.68333e+08	207000000	2.59667e+08	379000000	2	0	4.71375e+07	0	1.16546e+08	6.79869e+06	3.84968e+07	1.84451e+07	31000000	Xanthine phosphoribosyltransferase (D8DV53)	K03816	F	-	1
D8DWT5	0	0	0	0	0	0	0	0	0	0	0	0	0	0	12200000	0	0	0	0	0	0	0	0	0	23	12	11	0	0	0	0	0	0	0	0	8	0	0	0	0	0	0	0	0	Uncharacterized protein (D8DWT5)	0	S!	-	-
D8DWT6	0	45800000	0	130000000	245000000	0	0	0	0	0	0	0	476000000	701000000	650000000	817000000	980000000	935000000	801000000	903000000	660000000	674000000	277000000	1000000000	9	9	0	0	187500000	0	0	609000000	9.10667e+08	788000000	475500000	3	0	1.00083e+08	0	0	9.63224e+07	6.8733e+07	9.96293e+07	198500000	NADH-dependent butanol dehydrogenase A (D8DWT6)	0	C	-	1
D8DWT7	4710000000	4240000000	4440000000	2000000000	1540000000	1930000000	2760000000	1520000000	2370000000	1990000000	1060000000	1950000000	841000000	374000000	489000000	293000000	238000000	264000000	291000000	239000000	242000000	582000000	381000000	133000000	0	0	0	4.46333e+09	1.82333e+09	1945000000	1.66667e+09	568000000	265000000	2.57333e+08	481500000	0	1.92585e+08	2.02375e+08	425000000	4.29289e+08	1.98667e+08	2.24648e+07	2.38374e+07	100500000	Nucleic acid-binding domain protein (D8DWT7)	0	S!	1	0.408514
D8DWT8	9670000000	9060000000	10700000000	5320000000	3600000000	4630000000	3870000000	3710000000	4590000000	4370000000	3340000000	3500000000	2280000000	1120000000	1350000000	834000000	592000000	625000000	786000000	622000000	681000000	1060000000	770000000	69400000	0	0	0	9810000000	4.51667e+09	4150000000	3.73667e+09	1.58333e+09	6.83667e+08	6.96333e+08	915000000	0	6.76806e+08	7.06745e+08	440000000	4.52573e+08	5.01487e+08	1.07152e+08	6.78249e+07	145000000	Carboxypeptidase regulatory-like domain-containing protein (D8DWT8)	0	S	1	0.460415
D8DWT9	0	0	0	0	0	0	0	0	0	0	0	0	64600000	70100000	0	0	56100000	76000000	0	0	0	0	81700000	0	19	12	7	0	0	0	0	67350000	66050000	0	0	6	0	0	0	0	3.18284e+07	3.21787e+07	0	0	Penicillin-binding protein 1A (D8DWT9)	K05366	M	-	-
D8DTC1	0	0	0	60200000	102000000	35500000	0	0	0	0	0	0	40000000	49700000	49600000	40700000	42400000	38900000	31500000	23500000	29100000	0	50000000	0	11	9	2	0	65900000	0	0	4.64333e+07	4.06667e+07	2.80333e+07	0	4	0	2.74461e+07	0	0	4.54924e+06	1.42906e+06	3.35195e+06	0	FAD:protein FMN transferase (D8DTC1)	K03734	M	-	1
A0A1H9JLP7	0	0	0	129000000	31400000	0	0	38600000	0	0	0	0	122000000	179000000	216000000	229000000	302000000	305000000	263000000	344000000	388000000	237000000	332000000	0	10	9	1	0	80200000	0	0	1.72333e+08	2.78667e+08	3.31667e+08	284500000	3	0	5.49269e+07	0	0	3.86638e+07	3.5141e+07	5.17709e+07	47500000	DNA helicase (A0A1H9JLP7)	0	L	-	1
A0A1H9GBF9	40700000	51700000	22100000	620000000	1270000000	1220000000	509000000	1100000000	939000000	1070000000	1070000000	1140000000	667000000	648000000	660000000	827000000	706000000	680000000	866000000	844000000	761000000	929000000	529000000	78000000	0	0	0	3.81667e+07	1.03667e+09	1019500000	1.09333e+09	6.58333e+08	7.37667e+08	8.23667e+08	729000000	0	1.22162e+07	2.95334e+08	80500000	3.29983e+07	7.84573e+06	6.40538e+07	4.52131e+07	200000000	Mannonate dehydratase (A0A1H9GBF9)	K01686	G	1	27.1616
D8DWU4	0	0	0	0	50600000	0	0	46100000	0	0	53100000	0	54700000	57300000	65500000	67400000	46100000	46700000	67300000	47000000	0	39100000	0	0	12	9	3	0	0	0	0	5.91667e+07	53400000	57150000	0	5	0	0	0	0	4.60241e+06	9.90252e+06	2.81866e+07	0	PhoH family protein (D8DWU4)	K06217	T	-	-
A0A1H9CFZ8	0	0	0	25800000	89100000	50200000	0	113000000	81700000	102000000	32900000	50600000	385000000	707000000	693000000	1020000000	1210000000	1070000000	1310000000	1410000000	1400000000	1390000000	953000000	125000000	4	4	0	0	5.50333e+07	97350000	6.18333e+07	595000000	1100000000	1.37333e+09	1171500000	1	0	2.60671e+07	15650000	2.93069e+07	1.48602e+08	8.04156e+07	4.49691e+07	218500000	Ribonuclease R (A0A1H9CFZ8)	K12573	K	-	1
D8DU65	0	0	0	0	0	0	0	0	0	0	0	0	0	0	0	0	0	0	0	0	0	55900000	0	0	23	12	11	0	0	0	0	0	0	0	0	8	0	0	0	0	0	0	0	0	Glycosyltransferase, catalytic subunit of cellulose synthase and poly-beta-1,6-N-acetylglucosamine synthase (D8DU65)	0	M	-	-
D8E055	755000000	738000000	532000000	6050000000	5830000000	5870000000	13500000000	9470000000	9200000000	9720000000	8610000000	7880000000	3260000000	4950000000	4990000000	7600000000	7370000000	7700000000	9250000000	9200000000	8480000000	8600000000	6020000000	13600000000	0	0	0	675000000	5.91667e+09	9335000000	8.73667e+09	4400000000	7.55667e+09	8.97667e+09	7310000000	0	1.01354e+08	9.56847e+07	135000000	7.56498e+08	8.06267e+08	1.38163e+08	3.51789e+08	1290000000	30S ribosomal protein S3 (D8E055)	K02982	J	1	8.76543
D8DWU8	1460000000	1350000000	1300000000	2720000000	3520000000	4720000000	3650000000	3270000000	2300000000	2030000000	4500000000	2180000000	1040000000	1140000000	1160000000	1520000000	1310000000	1310000000	1290000000	1010000000	1130000000	987000000	1230000000	473000000	0	0	0	1370000000	3.65333e+09	2785000000	2.90333e+09	1.11333e+09	1380000000	1.14333e+09	1108500000	0	6.68331e+07	8.21922e+08	485000000	1.13067e+09	5.24934e+07	9.89949e+07	1.14698e+08	121500000	Phosphoribosylformylglycinamidine cyclo-ligase (D8DWU8)	K01933	F	1	2.66667
A0A1H9A6D3	0	0	0	29100000	164000000	0	0	0	89500000	40200000	24700000	0	153000000	263000000	352000000	539000000	492000000	576000000	818000000	688000000	667000000	786000000	339000000	219000000	7	7	0	0	96550000	0	32450000	256000000	5.35667e+08	7.24333e+08	562500000	2	0	7.1446e+07	0	1.65542e+07	8.13921e+07	3.43738e+07	6.67849e+07	223500000	Regulator of cell morphogenesis and NO signaling (A0A1H9A6D3)	K07322	K	-	2.97535
D8DWV0	1780000000	1160000000	1280000000	1160000000	1250000000	1530000000	1090000000	788000000	974000000	990000000	667000000	956000000	1310000000	825000000	862000000	476000000	414000000	518000000	504000000	401000000	427000000	725000000	724000000	0	1	0	1	1.40667e+09	1.31333e+09	881000000	871000000	999000000	4.69333e+08	444000000	724500000	0	2.68494e+08	1.57551e+08	93000000	1.44916e+08	2.20428e+08	4.27187e+07	4.3734e+07	500000	Orotidine 5'-phosphate decarboxylase (D8DWV0)	K01591	F	1	0.933649
D8DU92	0	0	0	0	0	0	0	0	0	0	0	0	58700000	97400000	106000000	99800000	97400000	94300000	129000000	135000000	124000000	177000000	155000000	0	13	12	1	0	0	0	0	8.73667e+07	9.71667e+07	1.29333e+08	166000000	4	0	0	0	0	2.05722e+07	2.25142e+06	4.49691e+06	11000000	Ribosomal RNA small subunit methyltransferase H (D8DU92)	K03438	M	-	-
D8DZH1	104000000	116000000	23100000	211000000	225000000	360000000	991000000	462000000	624000000	636000000	429000000	722000000	196000000	319000000	273000000	417000000	563000000	489000000	546000000	566000000	541000000	742000000	1090000000	72300000	0	0	0	8.10333e+07	2.65333e+08	543000000	5.95667e+08	2.62667e+08	4.89667e+08	551000000	916000000	0	4.12569e+07	6.7183e+07	81000000	1.2297e+08	5.07434e+07	5.96061e+07	1.08012e+07	174000000	Threonine ammonia-lyase (D8DZH1)	K01754	E	1	3.27437
D8DU96	0	0	0	176000000	157000000	229000000	0	304000000	328000000	476000000	311000000	319000000	141000000	98600000	120000000	158000000	212000000	171000000	244000000	210000000	221000000	238000000	178000000	0	5	4	1	0	1.87333e+08	316000000	3.68667e+08	1.19867e+08	1.80333e+08	225000000	208000000	1	0	3.04667e+07	12000000	7.59664e+07	1.731e+07	2.30121e+07	1.41657e+07	30000000	Phospho-N-acetylmuramoyl-pentapeptide-transferase (D8DU96)	K01000	M	-	1
D8DUL8	71100000	0	61300000	296000000	445000000	387000000	0	300000000	232000000	334000000	337000000	313000000	212000000	256000000	258000000	469000000	360000000	413000000	488000000	470000000	425000000	670000000	366000000	0	3	2	1	66200000	376000000	266000000	328000000	242000000	414000000	461000000	518000000	0	3.14624e+07	6.13243e+07	34000000	1.06771e+07	2.12289e+07	4.45047e+07	2.64953e+07	152000000	NADP-dependent 3-hydroxy acid dehydrogenase YdfG (D8DUL8)	0	S	1	5.67976
A0A1H8ZXI2	0	0	0	30400000	102000000	0	0	146000000	0	0	135000000	95000000	114000000	189000000	167000000	281000000	282000000	284000000	278000000	297000000	278000000	266000000	191000000	0	8	7	1	0	66200000	0	115000000	1.56667e+08	2.82333e+08	2.84333e+08	228500000	2	0	4.27587e+07	0	5.66176e+07	3.14784e+07	1.24722e+06	8.95669e+06	37500000	cAMP-binding domain of CRP or a regulatory subunit of cAMP-dependent protein kinases (A0A1H8ZXI2)	K21556	T	-	1
D8DWV6	0	0	0	0	0	0	0	0	0	0	0	0	0	0	0	0	51200000	0	47500000	52000000	52100000	55600000	0	0	19	12	7	0	0	0	0	0	0	5.05333e+07	0	7	0	0	0	0	0	0	2.14528e+06	0	Helicase (D8DWV6)	K15255	L	-	-
D8DWV7	169000000	193000000	117000000	78500000	0	0	0	52700000	0	0	0	0	426000000	286000000	339000000	160000000	89700000	107000000	143000000	109000000	135000000	0	194000000	0	9	7	2	1.59667e+08	0	0	0	3.50333e+08	118900000	129000000	0	4	3.1721e+07	0	0	0	5.77139e+07	2.9908e+07	1.45144e+07	0	Cupin domain protein (D8DWV7)	0	S	1	-
D8DWW0	0	0	0	0	125000000	49700000	0	0	0	0	118000000	0	147000000	243000000	228000000	223000000	297000000	219000000	174000000	190000000	208000000	161000000	170000000	0	10	9	1	0	87350000	0	0	206000000	2.46333e+08	1.90667e+08	165500000	3	0	5.13865e+07	0	0	4.21663e+07	3.58639e+07	1.38884e+07	4500000	ABC transporter, ATP-binding protein (D8DWW0)	0	V	-	1
D8DWW1	626000000	317000000	504000000	496000000	388000000	647000000	45200000	283000000	18300000	0	173000000	17500000	173000000	289000000	233000000	458000000	491000000	532000000	490000000	527000000	458000000	169000000	51500000	0	2	1	1	4.82333e+08	5.10333e+08	150650000	95250000	2.31667e+08	4.93667e+08	4.91667e+08	110250000	0	1.27076e+08	1.06221e+08	132350000	7.77571e+07	4.73662e+07	3.02692e+07	2.81938e+07	58750000	Uncharacterized protein (D8DWW1)	0	S!	1	1.05805
D8DUT7	0	0	0	267000000	180000000	206000000	0	236000000	0	0	292000000	0	317000000	465000000	395000000	559000000	576000000	554000000	636000000	695000000	700000000	172000000	0	0	9	7	2	0	2.17667e+08	0	0	3.92333e+08	563000000	677000000	0	4	0	3.64631e+07	0	0	6.04502e+07	9.4163e+06	2.90631e+07	0	Dolichol-phosphate mannosyltransferase (D8DUT7)	K00721	M	-	1
D8DWW3	0	0	0	0	0	0	0	0	0	0	0	0	84200000	98500000	87700000	121000000	101000000	102000000	144000000	137000000	134000000	162000000	0	0	14	12	2	0	0	0	0	9.01333e+07	108000000	1.38333e+08	0	5	0	0	0	0	6.08623e+06	9.20145e+06	4.18994e+06	0	BFN domain-containing protein (D8DWW3)	K08999	S	-	-
D8DWW5	0	253000000	244000000	0	0	0	0	0	0	0	0	0	164000000	92100000	104000000	0	0	0	0	0	0	0	0	0	19	10	9	248500000	0	0	0	1.20033e+08	0	0	0	6	1.17202e+08	0	0	0	3.14664e+07	0	0	0	Uncharacterized protein (D8DWW5)	0	S	1	-
D8DWW8	0	0	0	0	0	0	0	0	0	0	0	0	0	0	0	0	0	0	0	0	0	40300000	0	0	23	12	11	0	0	0	0	0	0	0	0	8	0	0	0	0	0	0	0	0	ADP-ribosylglycohydrolase (D8DWW8)	0	S!	-	-
D8DWX0	0	0	0	0	0	0	0	0	0	0	0	0	0	0	0	0	0	0	6140000	0	9810000	0	0	0	22	12	10	0	0	0	0	0	0	7975000	0	7	0	0	0	0	0	0	4.04701e+06	0	Uncharacterized protein (D8DWX0)	0	S!	-	-
D8DWY0	0	0	0	0	0	0	0	0	0	0	0	0	0	18900000	0	13200000	16300000	14600000	13300000	15300000	13600000	0	0	0	17	12	5	0	0	0	0	0	14700000	1.40667e+07	0	6	0	0	0	0	0	1.26754e+06	880656	0	Uracil DNA glycosylase superfamily protein (D8DWY0)	0	S!	-	-
D8DWY2	0	0	0	0	0	0	0	0	0	0	0	0	0	0	0	0	31300000	0	46100000	43300000	56600000	0	0	0	20	12	8	0	0	0	0	0	0	4.86667e+07	0	7	0	0	0	0	0	0	5.72499e+06	0	Uncharacterized protein (D8DWY2)	0	S!	-	-
D8DWY4	0	0	0	0	0	0	0	0	0	0	0	0	20800000	0	35600000	35300000	31600000	35900000	22500000	0	37300000	0	0	0	17	12	5	0	0	0	0	28200000	3.42667e+07	29900000	0	5	0	0	0	0	1.46023e+07	1.90146e+06	1.53354e+07	0	Uncharacterized protein (D8DWY4)	0	S!	-	-
D8DWY6	0	0	0	0	0	0	0	0	0	0	0	0	0	0	0	0	0	0	0	0	15800000	12100000	0	0	22	12	10	0	0	0	0	0	0	0	0	8	0	0	0	0	0	0	0	0	Putative transcriptional regulator (D8DWY6)	0	K	-	-
D8DYG0	0	0	0	45100000	56800000	36300000	0	23600000	0	0	43500000	0	19100000	0	0	30000000	0	26600000	23200000	22100000	28000000	0	0	0	13	7	6	0	4.60667e+07	0	0	0	28300000	2.44333e+07	0	5	0	8.39696e+06	0	0	0	1.34128e+07	2.56168e+06	0	L-arabinose isomerase (D8DYG0)	K01804	G	-	1
D8DWY9	4780000000	4440000000	5310000000	2770000000	1870000000	2150000000	1430000000	2360000000	1420000000	1570000000	2020000000	1270000000	2830000000	1670000000	1970000000	1050000000	1050000000	1060000000	941000000	991000000	839000000	774000000	615000000	365000000	0	0	0	4.84333e+09	2.26333e+09	1890000000	1620000000	2.15667e+09	1.05333e+09	9.23667e+08	694500000	0	3.57988e+08	3.76061e+08	470000000	3.08221e+08	4.91619e+08	4.71405e+06	6.32526e+07	79500000	OprO/OprP family protein (D8DWY9)	0	P	1	0.467309
D8DWZ1	488000000	898000000	1140000000	235000000	212000000	109000000	0	89700000	0	0	38100000	35000000	568000000	392000000	454000000	104000000	100000000	92600000	87100000	38100000	69400000	53400000	0	0	5	3	2	842000000	1.85333e+08	0	36550000	4.71333e+08	9.88667e+07	6.48667e+07	0	2	2.69107e+08	5.47865e+07	0	1.72763e+07	7.28896e+07	4.72252e+06	2.02594e+07	0	Uncharacterized protein (D8DWZ1)	0	S	1	0.220111
D8DVZ9	0	0	0	99100000	106000000	39200000	0	98300000	184000000	142000000	167000000	0	88900000	185000000	205000000	229000000	267000000	236000000	275000000	290000000	340000000	342000000	310000000	0	6	5	1	0	8.14333e+07	141150000	154500000	1.59633e+08	244000000	3.01667e+08	326000000	1	0	2.9996e+07	42850000	7.35436e+07	5.06781e+07	1.65126e+07	2.77889e+07	16000000	Uncharacterized protein (D8DVZ9)	0	S!	-	1
D8DWZ3	64000000	0	9950000	790000000	832000000	1040000000	1690000000	1130000000	1240000000	1660000000	1440000000	1900000000	485000000	665000000	643000000	833000000	916000000	949000000	1030000000	944000000	865000000	1270000000	1700000000	220000000	1	1	0	36975000	8.87333e+08	1185000000	1.66667e+09	5.97667e+08	8.99333e+08	9.46333e+08	1485000000	0	2.81196e+07	1.09305e+08	55000000	1.87853e+08	8.0172e+07	4.88012e+07	6.73812e+07	215000000	Membrane protein insertase YidC (D8DWZ3)	K03217	U	1	23.9982
D8DWZ4	6350000000	5880000000	6000000000	841000000	771000000	685000000	1100000000	594000000	612000000	1050000000	1060000000	907000000	3230000000	1840000000	2010000000	1170000000	1170000000	1050000000	1140000000	1210000000	1000000000	1850000000	2500000000	408000000	0	0	0	6.07667e+09	7.65667e+08	603000000	1.00567e+09	2360000000	1130000000	1.11667e+09	2175000000	0	1.99388e+08	6.37983e+07	9000000	6.98872e+07	6.19085e+08	5.65685e+07	8.73053e+07	325000000	Prolyl oligopeptidase family protein (D8DWZ4)	K01303	E	1	0.126001
D8DVJ0	0	65000000	0	371000000	413000000	473000000	126000000	781000000	1020000000	884000000	630000000	926000000	380000000	569000000	559000000	942000000	1050000000	962000000	1050000000	1070000000	1050000000	1200000000	1100000000	0	3	2	1	0	419000000	900500000	8.13333e+08	5.02667e+08	9.84667e+08	1.05667e+09	1150000000	1	0	4.18569e+07	119500000	1.30765e+08	8.68345e+07	4.69136e+07	9.42809e+06	50000000	3-oxoacyl-[acyl-carrier-protein] synthase 3 (D8DVJ0)	K00648	I	-	1
D8DWZ7	41100000	42700000	55100000	0	0	0	0	0	0	0	0	0	39400000	0	32000000	0	0	0	0	0	0	0	0	0	19	9	10	46300000	0	0	0	35700000	0	0	0	6	6.25673e+06	0	0	0	1.70981e+07	0	0	0	Outer membrane protein beta-barrel domain-containing protein (D8DWZ7)	0	S!	1	-
D8DX00	0	0	0	0	29200000	0	0	0	0	0	0	0	64400000	289000000	194000000	267000000	400000000	462000000	564000000	440000000	458000000	440000000	619000000	56100000	11	11	0	0	0	0	0	1.82467e+08	3.76333e+08	4.87333e+08	529500000	4	0	0	0	0	9.20545e+07	8.13484e+07	5.47073e+07	89500000	UvrABC system protein A (D8DX00)	K03701	L	-	-
D8DX01	36000000	0	23100000	0	0	0	0	0	0	0	0	0	51800000	0	0	0	0	0	0	0	0	0	0	0	21	10	11	29550000	0	0	0	0	0	0	0	7	1.48923e+07	0	0	0	0	0	0	0	Penicillin-binding protein 2 (D8DX01)	0	M	1	-
D8DX20	0	0	0	0	0	0	0	0	0	0	0	0	0	0	9060000	0	0	0	0	0	0	0	0	0	23	12	11	0	0	0	0	0	0	0	0	8	0	0	0	0	0	0	0	0	Nitroreductase family protein (D8DX20)	0	C	-	-
[truncated: 725 more rows]
[truncated: 14 more columns]
